# Supplementary material for: Flux syntheses and single-crystal structures of CsNa10 M 4(AsO4)9 (M = Zr, Hf)
Source: Acta Crystallogr E Crystallogr Commun. 2022 Jun 21;78(Pt 7):737–41. doi: 10.1107/S2056989022006338 (PMC9260365; doi:10.1107/S2056989022006338)
Supplement: Supplementary file 1 [file e-78-00737-sup1.cif]

##############################################################################
#                                                                            #
# This CIF contains the data in a paper accepted for publication in          #
# Acta Crystallographica Section E. It conforms to the requirements of       #
# Notes for Authors for Acta Crystallographica Section E, and has been       #
# peer reviewed under the auspices of the IUCr Commission on Journals.       #
#                                                                            #
# Full details of the Crystallographic Information File format               #
# are given in the paper "The Crystallographic Information File (CIF):       #
# a New Standard Archive File for Crystallography" by S. R. Hall, F. H.      #
# Allen and I. D. Brown [Acta Cryst. (1991), A47, 655-685].                  #
#                                                                            #
# The current version of the core CIF dictionary is obtainable from          #
# ftp://ftp.iucr.org/pub/cif_core.dic.                                       #
#                                                                            #
# Software is freely available for graphical display of the structure(s)     #
# in this CIF. For information consult the CIF software page                 #
# http://www.iucr.org/resources/cif/software.                                #
#                                                                            #
# This file may be used for bona fide research purposes within the           #
# scientific community so long as proper attribution is given to the journal # 
# article from which it was obtained.                                        #
#                                                                            #
##############################################################################
data_I
_audit_creation_method     'SHELXL-2018/3'
_chemical_name_systematic
;
Caesium decasodium tetrazirconium nonaarsenate
;
_chemical_name_common     ?
_chemical_formula_moiety     'As9 O36 Zr4, Cs, 10(Na)'
_chemical_formula_sum     'As9 Cs Na10 O36 Zr4'
_chemical_formula_iupac     'Cs Na10 Zr4 (As O4)9'
_chemical_formula_weight     1977.97
_chemical_melting_point     ?
_space_group_crystal_system     trigonal
_space_group_name_H-M_alt     'R -3 c :H'
_space_group_name_Hall     '-R 3 2"c'
loop_
    _space_group_symop_operation_xyz
    'x, y, z'
    '-y, x-y, z'
    '-x+y, -x, z'
    'y, x, -z+1/2'
    'x-y, -y, -z+1/2'
    '-x, -x+y, -z+1/2'
    'x+2/3, y+1/3, z+1/3'
    '-y+2/3, x-y+1/3, z+1/3'
    '-x+y+2/3, -x+1/3, z+1/3'
    'y+2/3, x+1/3, -z+5/6'
    'x-y+2/3, -y+1/3, -z+5/6'
    '-x+2/3, -x+y+1/3, -z+5/6'
    'x+1/3, y+2/3, z+2/3'
    '-y+1/3, x-y+2/3, z+2/3'
    '-x+y+1/3, -x+2/3, z+2/3'
    'y+1/3, x+2/3, -z+7/6'
    'x-y+1/3, -y+2/3, -z+7/6'
    '-x+1/3, -x+y+2/3, -z+7/6'
    '-x, -y, -z'
    'y, -x+y, -z'
    'x-y, x, -z'
    '-y, -x, z-1/2'
    '-x+y, y, z-1/2'
    'x, x-y, z-1/2'
    '-x+2/3, -y+1/3, -z+1/3'
    'y+2/3, -x+y+1/3, -z+1/3'
    'x-y+2/3, x+1/3, -z+1/3'
    '-y+2/3, -x+1/3, z-1/6'
    '-x+y+2/3, y+1/3, z-1/6'
    'x+2/3, x-y+1/3, z-1/6'
    '-x+1/3, -y+2/3, -z+2/3'
    'y+1/3, -x+y+2/3, -z+2/3'
    'x-y+1/3, x+2/3, -z+2/3'
    '-y+1/3, -x+2/3, z+1/6'
    '-x+y+1/3, y+2/3, z+1/6'
    'x+1/3, x-y+2/3, z+1/6'
_cell_length_a     9.2218(5)
_cell_length_b     9.2218(5)
_cell_length_c     76.982(5)
_cell_angle_alpha     90
_cell_angle_beta     90
_cell_angle_gamma     120
_cell_volume     5669.6(7)
_cell_formula_units_Z     6
_cell_measurement_reflns_used     2999
_cell_measurement_theta_min     2.61
_cell_measurement_theta_max     30.75
_cell_measurement_temperature     293(2)
_exptl_crystal_description     prism
_exptl_crystal_colour     colourless
_exptl_crystal_size_max     0.100
_exptl_crystal_size_mid     0.100
_exptl_crystal_size_min     0.100
_exptl_crystal_density_diffrn     3.476
_exptl_crystal_density_meas     ?
_exptl_crystal_density_method     ?
_exptl_crystal_F_000     5460
_exptl_absorpt_coefficient_mu     10.072
_exptl_absorpt_correction_type     multi-scan
_exptl_absorpt_process_details
;
(SADABS; Bruker, 1999)
;
_exptl_absorpt_correction_T_min     0.350
_exptl_absorpt_correction_T_max     0.495
_diffrn_ambient_temperature     293(2)
_diffrn_source     ?
_diffrn_radiation_type     MoK\a
_diffrn_radiation_wavelength     0.71073
_diffrn_measurement_device_type     'Bruker SMART CCD'
_diffrn_measurement_method     \w
_diffrn_detector_area_resol_mean     ?
_diffrn_reflns_number     2288
_diffrn_reflns_av_R_equivalents     ?
_diffrn_reflns_av_unetI/netI     0.0510
_diffrn_reflns_theta_min     2.605
_diffrn_reflns_theta_max     32.515
_diffrn_reflns_theta_full     25.242
_diffrn_measured_fraction_theta_max     0.999
_diffrn_measured_fraction_theta_full     0.999
_diffrn_reflns_limit_h_min     -12
_diffrn_reflns_limit_h_max     12
_diffrn_reflns_limit_k_min     -13
_diffrn_reflns_limit_k_max     13
_diffrn_reflns_limit_l_min     0
_diffrn_reflns_limit_l_max     114
_refine_special_details
;
 Refined as a 2-component obverse/reverse twin.
;
_reflns_number_total     2288
_reflns_number_gt     1694
_reflns_threshold_expression     'I > 2\s(I)'
_refine_ls_structure_factor_coef     Fsqd
_refine_ls_matrix_type     full
_refine_ls_R_factor_all     0.0633
_refine_ls_R_factor_gt     0.0403
_refine_ls_wR_factor_gt     0.0872
_refine_ls_wR_factor_ref     0.0929
_refine_ls_goodness_of_fit_ref     1.000
_refine_ls_restrained_S_all     1.000
_refine_ls_number_reflns     2288
_refine_ls_number_parameters     112
_refine_ls_number_restraints     1
_refine_ls_hydrogen_treatment     undef
_refine_ls_weighting_scheme     calc
_refine_ls_weighting_details
                      'w=1/[\s^2^(Fo^2^)+(0.0452P)^2^] where P=(Fo^2^+2Fc^2^)/3'
_atom_sites_solution_hydrogens     .
_atom_sites_solution_primary     direct
_atom_sites_solution_secondary     ?
_refine_ls_shift/su_max     0.000
_refine_ls_shift/su_mean     0.000
_refine_diff_density_max     1.852
_refine_diff_density_min     -1.628
_refine_ls_extinction_method     none
_refine_ls_extinction_coef     .
loop_
    _atom_type_symbol
    _atom_type_description
    _atom_type_scat_dispersion_real
    _atom_type_scat_dispersion_imag
    _atom_type_scat_source
    'Zr' 'Zr' -2.9673 0.5597
                         'International Tables Vol C Tables 4.2.6.8 and 6.1.1.4'
    'As' 'As' 0.0499 2.0058
                         'International Tables Vol C Tables 4.2.6.8 and 6.1.1.4'
    'Na' 'Na' 0.0362 0.0249
                         'International Tables Vol C Tables 4.2.6.8 and 6.1.1.4'
    'O' 'O' 0.0106 0.0060
                         'International Tables Vol C Tables 4.2.6.8 and 6.1.1.4'
    'Cs' 'Cs' -0.3680 2.1192
                         'International Tables Vol C Tables 4.2.6.8 and 6.1.1.4'
_computing_data_collection
;
SMART (Bruker, 1999)
;
_computing_cell_refinement
;
SAINT (Bruker, 1999)
;
_computing_data_reduction
;
SAINT (Bruker, 1999)
;
_computing_structure_solution
;
SHELXS (Sheldrick, 2008)
;
_computing_structure_refinement
;
<i>SHELXL2018/3</i> (Sheldrick, 2015)
;
_computing_molecular_graphics
;
ORTEP-3 for Windows (Farrugia, 2012) and ATOMS (Dowty, 2005)
;
_computing_publication_material
;
<i>SHELXL2018/3</i> (Sheldrick, 2015) and publCIF (Westrip,
2010)
;
loop_
    _atom_site_type_symbol
    _atom_site_label
    _atom_site_fract_x
    _atom_site_fract_y
    _atom_site_fract_z
    _atom_site_U_iso_or_equiv
    _atom_site_adp_type
    _atom_site_calc_flag
    _atom_site_occupancy
    _atom_site_disorder_assembly
    _atom_site_disorder_group
    Cs Cs1 0.000000 0.000000 0.000000 0.0381(2) Uani d 1 . .
    Na Na1 0.3350(5) 0.0681(4) 0.04049(4) 0.0410(9) Uani d 0.852(5) . .
    Na Na2 0.4054(5) 0.333333 0.083333 0.0411(13) Uani d 0.860(9) . .
    Na Na3 0.000000 0.000000 0.05355(8) 0.0321(17) Uani d 0.731(12) . .
    Na Na4 0.666667 0.333333 0.06014(12) 0.021(2) Uani d 0.423(11) . .
    Zr Zr1 0.333333 0.666667 0.05681(2) 0.01237(15) Uani d 1 . .
    Zr Zr2 0.333333 0.666667 -0.00666(2) 0.01204(15) Uani d 1 . .
    As As1 0.34556(6) 0.39774(6) 0.02640(2) 0.01350(11) Uani d 1 . .
    As As2 0.666667 0.73010(9) 0.083333 0.0309(2) Uani d 1 . .
    O O1 0.1757(5) 0.2319(4) 0.03370(5) 0.0251(8) Uani d 1 . .
    O O2 0.3084(5) 0.4671(5) 0.00779(5) 0.0251(8) Uani d 1 . .
    O O3 0.4373(5) 0.5591(4) 0.04062(5) 0.0192(7) Uani d 1 . .
    O O4 0.4946(5) 0.3445(5) 0.02328(5) 0.0217(8) Uani d 1 . .
    O O5 0.5457(5) 0.7825(5) 0.07152(5) 0.0234(8) Uani d 1 . .
    O O6A 0.603(2) 0.5691(13) 0.09411(18) 0.036(5) Uani d 0.45(3) . .
    O O6B 0.5238(19) 0.5873(11) 0.09900(16) 0.034(4) Uani d 0.55(3) . .
loop_
    _atom_site_aniso_label
    _atom_site_aniso_U_11
    _atom_site_aniso_U_22
    _atom_site_aniso_U_33
    _atom_site_aniso_U_12
    _atom_site_aniso_U_13
    _atom_site_aniso_U_23
    Cs1 0.0436(4) 0.0436(4) 0.0271(4) 0.02182(18) 0.000 0.000
    Na1 0.072(2) 0.0286(15) 0.0375(16) 0.0369(17) -0.0102(17) -0.0033(13)
    Na2 0.0307(18) 0.0138(18) 0.073(3) 0.0069(9) -0.0044(10) -0.009(2)
    Na3 0.0216(19) 0.0216(19) 0.053(4) 0.0108(9) 0.000 0.000
    Na4 0.015(3) 0.015(3) 0.034(5) 0.0074(14) 0.000 0.000
    Zr1 0.0109(2) 0.0109(2) 0.0153(3) 0.00546(10) 0.000 0.000
    Zr2 0.0109(2) 0.0109(2) 0.0144(3) 0.00543(10) 0.000 0.000
    As1 0.0135(2) 0.0114(2) 0.0162(2) 0.00670(18) 0.00020(18) 0.00004(18)
    As2 0.0460(5) 0.0276(3) 0.0254(4) 0.0230(3) -0.0191(4) -0.0095(2)
    O1 0.0227(19) 0.0166(17) 0.029(2) 0.0041(15) 0.0059(16) 0.0051(16)
    O2 0.029(2) 0.0199(18) 0.0268(19) 0.0131(17) -0.0026(17) 0.0055(16)
    O3 0.0199(17) 0.0165(16) 0.0220(17) 0.0097(14) 0.0002(15) -0.0050(15)
    O4 0.0246(19) 0.0293(19) 0.0227(18) 0.0219(17) 0.0003(15) -0.0034(17)
    O5 0.0178(17) 0.028(2) 0.0252(18) 0.0123(16) -0.0095(15) -0.0076(17)
    O6A 0.034(8) 0.024(5) 0.034(6) 0.001(4) -0.010(6) 0.003(4)
    O6B 0.032(7) 0.021(4) 0.032(5) 0.000(4) -0.014(5) 0.004(4)
_geom_special_details
;
 All esds (except the esd in the dihedral angle between two l.s. planes)
 are estimated using the full covariance matrix.  The cell esds are taken
 into account individually in the estimation of esds in distances, angles
 and torsion angles; correlations between esds in cell parameters are only
 used when they are defined by crystal symmetry.  An approximate (isotropic)
 treatment of cell esds is used for estimating esds involving l.s. planes.
;
loop_
    _geom_bond_atom_site_label_1
    _geom_bond_atom_site_label_2
    _geom_bond_site_symmetry_2
    _geom_bond_distance
    _geom_bond_publ_flag
    Cs1 O1 20 3.235(4) ?
    Cs1 O1 2 3.235(4) ?
    Cs1 O1 19 3.235(4) ?
    Cs1 O1 . 3.235(4) ?
    Cs1 O1 21 3.235(4) ?
    Cs1 O1 3 3.235(4) ?
    Na1 O6B 17_554 2.193(9) ?
    Na1 O3 2_655 2.394(5) ?
    Na1 O1 3 2.482(5) ?
    Na1 O6A 17_554 2.485(16) ?
    Na1 O4 . 2.582(5) ?
    Na1 O1 . 2.632(5) ?
    Na2 O6A . 2.185(10) ?
    Na2 O6A 17_554 2.185(10) ?
    Na2 O6B . 2.361(12) ?
    Na2 O6B 17_554 2.361(12) ?
    Na2 O5 16_444 2.495(5) ?
    Na2 O5 3_565 2.495(5) ?
    Na3 O1 2 2.463(5) ?
    Na3 O1 . 2.463(5) ?
    Na3 O1 3 2.463(5) ?
    Na3 O6B 16_444 2.47(2) ?
    Na3 O6B 18_544 2.47(2) ?
    Na3 O6B 17_554 2.47(2) ?
    Na4 O6A 16_544 2.694(17) ?
    Na4 O6A 17_554 2.694(17) ?
    Na4 O6A 18_654 2.694(17) ?
    Zr1 O5 . 2.041(3) ?
    Zr1 O5 2_665 2.041(3) ?
    Zr1 O5 3_565 2.041(3) ?
    Zr1 O3 3_565 2.099(3) ?
    Zr1 O3 2_665 2.099(3) ?
    Zr1 O3 . 2.099(3) ?
    Zr2 O2 2_665 2.062(4) ?
    Zr2 O2 3_565 2.062(4) ?
    Zr2 O2 . 2.062(4) ?
    Zr2 O4 20_565 2.081(3) ?
    Zr2 O4 21 2.081(3) ?
    Zr2 O4 19_665 2.081(3) ?
    As1 O1 . 1.647(4) ?
    As1 O2 . 1.673(4) ?
    As1 O4 . 1.691(3) ?
    As1 O3 . 1.694(4) ?
    As2 O6A . 1.538(10) ?
    As2 O6A 18_654 1.538(10) ?
    As2 O5 18_654 1.686(4) ?
    As2 O5 . 1.686(4) ?
    As2 O6B . 1.786(13) ?
    As2 O6B 18_654 1.786(13) ?
    O6A O6B . 0.909(13) ?
loop_
    _geom_angle_atom_site_label_1
    _geom_angle_atom_site_label_2
    _geom_angle_atom_site_label_3
    _geom_angle_site_symmetry_1
    _geom_angle_site_symmetry_3
    _geom_angle
    _geom_angle_publ_flag
    O1 Cs1 O1 20 2 180.0(3) ?
    O1 Cs1 O1 20 19 62.30(10) ?
    O1 Cs1 O1 2 19 117.70(10) ?
    O1 Cs1 O1 20 . 117.70(10) ?
    O1 Cs1 O1 2 . 62.30(10) ?
    O1 Cs1 O1 19 . 180.00(9) ?
    O1 Cs1 O1 20 21 62.30(10) ?
    O1 Cs1 O1 2 21 117.70(10) ?
    O1 Cs1 O1 19 21 62.30(10) ?
    O1 Cs1 O1 . 21 117.70(10) ?
    O1 Cs1 O1 20 3 117.70(10) ?
    O1 Cs1 O1 2 3 62.30(10) ?
    O1 Cs1 O1 19 3 117.70(10) ?
    O1 Cs1 O1 . 3 62.30(10) ?
    O1 Cs1 O1 21 3 180.00(16) ?
    O6B Na1 O3 17_554 2_655 104.6(4) ?
    O6B Na1 O1 17_554 3 93.4(5) ?
    O3 Na1 O1 2_655 3 87.41(15) ?
    O6B Na1 O6A 17_554 17_554 21.3(3) ?
    O3 Na1 O6A 2_655 17_554 90.3(4) ?
    O1 Na1 O6A 3 17_554 108.7(4) ?
    O6B Na1 O4 17_554 . 118.5(3) ?
    O3 Na1 O4 2_655 . 119.01(18) ?
    O1 Na1 O4 3 . 127.39(17) ?
    O6A Na1 O4 17_554 . 115.1(3) ?
    O6B Na1 O1 17_554 . 85.3(5) ?
    O3 Na1 O1 2_655 . 165.74(19) ?
    O1 Na1 O1 3 . 81.68(19) ?
    O6A Na1 O1 17_554 . 101.8(5) ?
    O4 Na1 O1 . . 62.47(13) ?
    O6B Na1 O4 17_554 2_655 132.4(6) ?
    O3 Na1 O4 2_655 2_655 58.02(13) ?
    O1 Na1 O4 3 2_655 125.80(15) ?
    O6A Na1 O4 17_554 2_655 111.4(6) ?
    O4 Na1 O4 . 2_655 61.11(16) ?
    O1 Na1 O4 . 2_655 122.35(15) ?
    O6A Na2 O6A . 17_554 140.7(13) ?
    O6A Na2 O6B . . 22.7(4) ?
    O6A Na2 O6B 17_554 . 161.0(11) ?
    O6A Na2 O6B . 17_554 161.0(11) ?
    O6A Na2 O6B 17_554 17_554 22.7(4) ?
    O6B Na2 O6B . 17_554 176.2(9) ?
    O6A Na2 O5 . 16_444 118.7(7) ?
    O6A Na2 O5 17_554 16_444 95.2(5) ?
    O6B Na2 O5 . 16_444 96.8(5) ?
    O6B Na2 O5 17_554 16_444 79.9(4) ?
    O6A Na2 O5 . 3_565 95.2(5) ?
    O6A Na2 O5 17_554 3_565 118.7(7) ?
    O6B Na2 O5 . 3_565 79.9(4) ?
    O6B Na2 O5 17_554 3_565 96.8(5) ?
    O5 Na2 O5 16_444 3_565 64.2(2) ?
    O6A Na2 O6A . 2_655 113.6(6) ?
    O6A Na2 O6A 17_554 2_655 40.3(6) ?
    O6B Na2 O6A . 2_655 124.1(3) ?
    O6B Na2 O6A 17_554 2_655 58.3(4) ?
    O5 Na2 O6A 16_444 2_655 92.7(2) ?
    O5 Na2 O6A 3_565 2_655 149.8(3) ?
    O6A Na2 O6A . 18_654 40.3(6) ?
    O6A Na2 O6A 17_554 18_654 113.6(6) ?
    O6B Na2 O6A . 18_654 58.3(5) ?
    O6B Na2 O6A 17_554 18_654 124.1(3) ?
    O5 Na2 O6A 16_444 18_654 149.8(2) ?
    O5 Na2 O6A 3_565 18_654 92.7(2) ?
    O6A Na2 O6A 2_655 18_654 114.9(5) ?
    O1 Na3 O1 2 . 85.6(2) ?
    O1 Na3 O1 2 3 85.6(2) ?
    O1 Na3 O1 . 3 85.6(2) ?
    O1 Na3 O6B 2 16_444 83.5(2) ?
    O1 Na3 O6B . 16_444 87.5(2) ?
    O1 Na3 O6B 3 16_444 167.5(3) ?
    O1 Na3 O6B 2 18_544 87.5(2) ?
    O1 Na3 O6B . 18_544 167.5(3) ?
    O1 Na3 O6B 3 18_544 83.5(2) ?
    O6B Na3 O6B 16_444 18_544 102.1(3) ?
    O1 Na3 O6B 2 17_554 167.5(3) ?
    O1 Na3 O6B . 17_554 83.5(2) ?
    O1 Na3 O6B 3 17_554 87.5(2) ?
    O6B Na3 O6B 16_444 17_554 102.1(3) ?
    O6B Na3 O6B 18_544 17_554 102.1(3) ?
    O6A Na4 O6A 16_544 17_554 108.1(5) ?
    O6A Na4 O6A 16_544 18_654 108.1(5) ?
    O6A Na4 O6A 17_554 18_654 108.1(5) ?
    O5 Zr1 O5 . 2_665 92.21(16) ?
    O5 Zr1 O5 . 3_565 92.21(16) ?
    O5 Zr1 O5 2_665 3_565 92.20(16) ?
    O5 Zr1 O3 . 3_565 176.01(15) ?
    O5 Zr1 O3 2_665 3_565 87.67(16) ?
    O5 Zr1 O3 3_565 3_565 91.79(15) ?
    O5 Zr1 O3 . 2_665 87.66(16) ?
    O5 Zr1 O3 2_665 2_665 91.79(15) ?
    O5 Zr1 O3 3_565 2_665 176.01(15) ?
    O3 Zr1 O3 3_565 2_665 88.35(14) ?
    O5 Zr1 O3 . . 91.79(15) ?
    O5 Zr1 O3 2_665 . 176.01(15) ?
    O5 Zr1 O3 3_565 . 87.67(16) ?
    O3 Zr1 O3 3_565 . 88.35(14) ?
    O3 Zr1 O3 2_665 . 88.35(14) ?
    O2 Zr2 O2 2_665 3_565 93.66(15) ?
    O2 Zr2 O2 2_665 . 93.66(15) ?
    O2 Zr2 O2 3_565 . 93.66(15) ?
    O2 Zr2 O4 2_665 20_565 92.00(16) ?
    O2 Zr2 O4 3_565 20_565 88.01(15) ?
    O2 Zr2 O4 . 20_565 173.98(15) ?
    O2 Zr2 O4 2_665 21 173.98(15) ?
    O2 Zr2 O4 3_565 21 92.00(16) ?
    O2 Zr2 O4 . 21 88.01(15) ?
    O4 Zr2 O4 20_565 21 86.15(14) ?
    O2 Zr2 O4 2_665 19_665 88.01(15) ?
    O2 Zr2 O4 3_565 19_665 173.98(15) ?
    O2 Zr2 O4 . 19_665 92.01(16) ?
    O4 Zr2 O4 20_565 19_665 86.15(14) ?
    O4 Zr2 O4 21 19_665 86.15(14) ?
    O1 As1 O2 . . 111.5(2) ?
    O1 As1 O4 . . 108.17(19) ?
    O2 As1 O4 . . 109.94(19) ?
    O1 As1 O3 . . 114.88(19) ?
    O2 As1 O3 . . 108.98(18) ?
    O4 As1 O3 . . 103.03(18) ?
    O6A As2 O6A . 18_654 78.4(18) ?
    O6A As2 O5 . 18_654 112.1(4) ?
    O6A As2 O5 18_654 18_654 125.4(7) ?
    O6A As2 O5 . . 125.4(7) ?
    O6A As2 O5 18_654 . 112.1(4) ?
    O5 As2 O5 18_654 . 103.8(3) ?
    O6A As2 O6B . . 30.6(6) ?
    O6A As2 O6B 18_654 . 106.8(15) ?
    O5 As2 O6B 18_654 . 103.3(4) ?
    O5 As2 O6B . . 103.1(5) ?
    O6A As2 O6B . 18_654 106.8(15) ?
    O6A As2 O6B 18_654 18_654 30.6(6) ?
    O5 As2 O6B 18_654 18_654 103.0(5) ?
    O5 As2 O6B . 18_654 103.2(4) ?
    O6B As2 O6B . 18_654 136.7(12) ?
    As1 O1 Na3 . . 157.7(2) ?
    As1 O1 Na1 . 2 117.0(2) ?
    Na3 O1 Na1 . 2 74.73(13) ?
    As1 O1 Na1 . . 93.24(18) ?
    Na3 O1 Na1 . . 72.10(12) ?
    Na1 O1 Na1 2 . 146.6(2) ?
    As1 O1 Cs1 . . 105.65(17) ?
    Na3 O1 Cs1 . . 91.66(16) ?
    Na1 O1 Cs1 2 . 93.89(14) ?
    Na1 O1 Cs1 . . 91.09(13) ?
    As1 O2 Zr2 . . 148.2(2) ?
    As1 O3 Zr1 . . 130.8(2) ?
    As1 O3 Na1 . 3_665 108.79(18) ?
    Zr1 O3 Na1 . 3_665 120.42(18) ?
    As1 O4 Zr2 . 19_665 148.4(2) ?
    As1 O4 Na1 . . 93.97(17) ?
    Zr2 O4 Na1 19_665 . 109.81(17) ?
    As1 O4 Na1 . 3_665 87.30(16) ?
    Zr2 O4 Na1 19_665 3_665 96.88(15) ?
    Na1 O4 Na1 . 3_665 121.76(18) ?
    As2 O5 Zr1 . . 138.4(2) ?
    As2 O5 Na2 . 2_665 95.98(16) ?
    Zr1 O5 Na2 . 2_665 124.11(18) ?
    As2 O6A Na2 . . 118.8(6) ?
    As2 O6A Na1 . 17_554 116.7(8) ?
    Na2 O6A Na1 . 17_554 115.9(6) ?
    As2 O6A Na4 . 16_544 147.0(14) ?
    Na2 O6A Na4 . 16_544 75.0(4) ?
    Na1 O6A Na4 17_554 16_544 75.8(3) ?
    As2 O6A Na2 . 3_665 83.8(9) ?
    Na2 O6A Na2 . 3_665 106.0(9) ?
    Na1 O6A Na2 17_554 3_665 109.3(5) ?
    Na4 O6A Na2 16_544 3_665 63.2(5) ?
    As2 O6B Na1 . 17_554 120.5(5) ?
    As2 O6B Na2 . . 101.0(7) ?
    Na1 O6B Na2 17_554 . 120.8(4) ?
    As2 O6B Na3 . 16_554 116.8(7) ?
    Na1 O6B Na3 17_554 16_554 79.9(6) ?
    Na2 O6B Na3 . 16_554 118.3(6) ?
_shelx_space_group_comment
;
The symmetry employed for this shelxl refinement is uniquely defined
by the following loop, which should always be used as a source of
symmetry information in preference to the above space-group names.
They are only intended as comments.
;
_shelx_estimated_absorpt_T_min     0.432
_shelx_estimated_absorpt_T_max     0.432
_shelx_hkl_file
;
   1  -2   0  114155    1263  -2
  -1   2   0  114155    1263   1
   0  -3   0 3346713   34677  -2
   0   3   0 3346713   34677   1
   2  -4   0  140730    1862  -2
  -2   4   0  140730    1862   1
   1  -5   0  961469    9045  -2
  -1   5   0  961469    9045   1
   3  -6   0  998503    7376  -2
  -3   6   0  998503    7376   1
   0  -6   0  279067    4296  -2
   0   6   0  279067    4296   1
   2  -7   0  551122    5892  -2
  -2   7   0  551122    5892   1
   4  -8   0  684659    8455  -2
  -4   8   0  684659    8455   1
   1  -8   0  463224    4395  -2
  -1   8   0  463224    4395   1
   3  -9   0   10803    1543  -2
  -3   9   0   10803    1543   1
   0  -9   0   46050    2712  -2
   0   9   0   46050    2712   1
   5 -10   0  192159    5960  -2
  -5  10   0  192159    5960   1
   2 -10   0  199767    3978  -2
  -2  10   0  199767    3978   1
   4 -11   0  404712    6700  -2
  -4  11   0  404712    6700   1
   1 -11   0  200338    4855  -2
  -1  11   0  200338    4855   1
   6 -12   0   43101    4522  -2
  -6  12   0   43101    4522   1
   3 -12   0   23604    2607  -2
  -3  12   0   23604    2607   1
   0 -12   0   63665    6454  -2
   0  12   0   63665    6454   1
   5 -13   0   33792    3196  -2
  -5  13   0   33792    3196   1
  -2   3   1   56762     871   1
  -1   4   1     376     615   1
  -3   5   1   57920    1017   1
  -5   6   1  155449    2031   1
  -2   6   1   19919     953   1
  -4   7   1   51986    1334   1
  -1   7   1   53562    1576   1
  -6   8   1  128711    2289   1
  -3   8   1   35452    1540   1
  -8   9   1   23385    1584   1
  -5   9   1   10816    1718   1
  -2   9   1   13530    1360   1
  -7  10   1     794    1666   1
  -4  10   1   36295    2274   1
  -1  10   1   22534    1843   1
  -9  11   1    2999    1912   1
  -6  11   1   13098    1993   1
  -3  11   1    9043    2032   1
 -11  12   1   -1765    2455   1
  -8  12   1    1499    2035   1
  -5  12   1     109    2005   1
  -2  12   1    7389    2248   1
 -10  13   1   -1804    2227   1
  -7  13   1     963    2354   1
  -4  13   1    2474    2314   1
   0   1   2   21074     669   1
  -2   2   2    4325    1027   1
  -1   3   2   34285     741   1
  -3   4   2   14195     781   1
   0   4   2    9030    1141   1
  -5   5   2   22206    1532   1
  -2   5   2   34247     930   1
  -4   6   2   31192    1031   1
  -1   6   2    2862     922   1
  -6   7   2    3233    1105   1
  -3   7   2    -844     844   1
   0   7   2   30994    1987   1
  -8   8   2   21498    2103   1
  -5   8   2    -473     972   1
  -2   8   2   17160    1316   1
  -7   9   2    1491    1213   1
  -4   9   2    4658    1590   1
  -1   9   2   11816    1399   1
  -9  10   2    6660    1561   1
  -6  10   2    9938    1793   1
  -3  10   2    1184    1722   1
   0  10   2   41669    3210   1
 -11  11   2     743    3020   1
  -8  11   2    2044    1786   1
  -5  11   2    1550    1841   1
  -2  11   2    8108    2058   1
 -10  12   2    7280    2246   1
  -7  12   2   26682    2638   1
  -4  12   2    1902    2053   1
  -1  12   2   -1357    2373   1
  -9  13   2   12802    2536   1
  -6  13   2    6122    2538   1
  -3  13   2    3975    2335   1
   1  -2   3    2151     483  -2
  -1   2   3    2151     483   1
   2  -4   3   51569     889  -2
  -2   4   3   51569     889   1
   4  -5   3   43564    1160  -2
  -4   5   3   43564    1160   1
   1  -5   3   15856     867  -2
  -1   5   3   15856     867   1
   3  -6   3  146873    1811  -2
  -3   6   3  146873    1811   1
   5  -7   3    9372    1072  -2
  -5   7   3    9372    1072   1
   2  -7   3   24654    1251  -2
  -2   7   3   24654    1251   1
   7  -8   3   38970    1611  -2
  -7   8   3   38970    1611   1
   4  -8   3   46411    1720  -2
  -4   8   3   46411    1720   1
   1  -8   3   11843    1301  -2
  -1   8   3   11843    1301   1
   6  -9   3   93053    2659  -2
  -6   9   3   93053    2659   1
   3  -9   3   84818    2582  -2
  -3   9   3   84818    2582   1
   8 -10   3    8609    1602  -2
  -8  10   3    8609    1602   1
   5 -10   3   49104    2494  -2
  -5  10   3   49104    2494   1
   2 -10   3   29535    2151  -2
  -2  10   3   29535    2151   1
  10 -11   3   11083    2005  -2
 -10  11   3   11083    2005   1
   7 -11   3   28394    2519  -2
  -7  11   3   28394    2519   1
   4 -11   3    6874    2019  -2
  -4  11   3    6874    2019   1
   1 -11   3    7074    1920  -2
  -1  11   3    7074    1920   1
   9 -12   3   26178    2636  -2
  -9  12   3   26178    2636   1
   6 -12   3   55333    3484  -2
  -6  12   3   55333    3484   1
   3 -12   3    9283    2236  -2
  -3  12   3    9283    2236   1
   8 -13   3    7787    2538  -2
  -8  13   3    7787    2538   1
   5 -13   3   10613    2499  -2
  -5  13   3   10613    2499   1
  -1   1   4  409382    6068   1
   0   2   4   84179    1538   1
  -2   3   4    2273     626   1
  -4   4   4  431279    6004   1
  -1   4   4   60343    1032   1
  -3   5   4   13132     761   1
   0   5   4   36194    1469   1
  -5   6   4   18854    1286   1
  -2   6   4   54738    1289   1
  -7   7   4  190497    3648   1
  -4   7   4  367150    3326   1
  -1   7   4   58084    1614   1
  -6   8   4    9183    1141   1
  -3   8   4     226    1116   1
   0   8   4   41523    2495   1
  -8   9   4    7688    1326   1
  -5   9   4    3794    1551   1
  -2   9   4     541    1155   1
 -10  10   4   44027    3759   1
  -7  10   4   34881    2411   1
  -4  10   4    4450    1687   1
  -1  10   4    3041    1566   1
  -9  11   4    4055    1726   1
  -6  11   4   20752    2180   1
  -3  11   4   66707    3204   1
   0  11   4  116266    6276   1
 -11  12   4   11920    2556   1
  -8  12   4   24213    2636   1
  -5  12   4   22093    2502   1
  -2  12   4    1776    2067   1
 -10  13   4    1035    2464   1
  -7  13   4    1361    2335   1
  -4  13   4    1679    2229   1
  -1   3   5  730717    3197   1
  -3   4   5  318222    2371   1
  -2   5   5  226385    2011   1
  -4   6   5  264425    2876   1
  -1   6   5  413864    3040   1
  -6   7   5   21852    1263   1
  -3   7   5   30448    1122   1
  -5   8   5   18971    1249   1
  -2   8   5   48253    1637   1
  -7   9   5    2476    1267   1
  -4   9   5   16031    1819   1
  -1   9   5   21202    1515   1
  -9  10   5   42710    2155   1
  -6  10   5   10734    1789   1
  -3  10   5    2344    1711   1
  -8  11   5      82    1842   1
  -5  11   5    -926    1735   1
  -2  11   5    3292    1946   1
 -10  12   5   59257    3699   1
  -7  12   5   11409    2481   1
  -4  12   5    3299    2029   1
  -1  12   5   -1746    2407   1
  -9  13   5   12047    2528   1
  -6  13   5   -1001    2282   1
  -3  13   5    1748    2283   1
   1  -2   6  267172    1926  -2
  -1   2   6  267172    1926   1
   3  -3   6   57645    1580  -2
  -3   3   6   57645    1580   1
   0  -3   6  201914    5833  -2
   0   3   6  201914    5833   1
   2  -4   6    8768     629  -2
  -2   4   6    8768     629   1
   4  -5   6  183219    2422  -2
  -4   5   6  183219    2422   1
   1  -5   6  135188    1602  -2
  -1   5   6  135188    1602   1
   6  -6   6  140542    2915  -2
  -6   6   6  140542    2915   1
   3  -6   6   33024    1017  -2
  -3   6   6   33024    1017   1
   0  -6   6  242700    3858  -2
   0   6   6  242700    3858   1
   5  -7   6    6146    1018  -2
  -5   7   6    6146    1018   1
   2  -7   6    5711    1056  -2
  -2   7   6    5711    1056   1
   7  -8   6   61462    1821  -2
  -7   8   6   61462    1821   1
   4  -8   6  114329    2636  -2
  -4   8   6  114329    2636   1
   1  -8   6   29329    1548  -2
  -1   8   6   29329    1548   1
   9  -9   6   16524    2107  -2
  -9   9   6   16524    2107   1
   6  -9   6   15979    1510  -2
  -6   9   6   15979    1510   1
   3  -9   6   58740    2142  -2
  -3   9   6   58740    2142   1
   0  -9   6   27286    2393  -2
   0   9   6   27286    2393   1
   8 -10   6    6518    1533  -2
  -8  10   6    6518    1533   1
   5 -10   6    1400    1615  -2
  -5  10   6    1400    1615   1
   2 -10   6    6857    1717  -2
  -2  10   6    6857    1717   1
  10 -11   6   32243    2486  -2
 -10  11   6   32243    2486   1
   7 -11   6   96044    3642  -2
  -7  11   6   96044    3642   1
   4 -11   6  101869    3711  -2
  -4  11   6  101869    3711   1
   1 -11   6   13370    2251  -2
  -1  11   6   13370    2251   1
  12 -12   6   13049    4566  -2
 -12  12   6   13049    4566   1
   9 -12   6    4004    2168  -2
  -9  12   6    4004    2168   1
   6 -12   6     457    2050  -2
  -6  12   6     457    2050   1
   3 -12   6   10913    2313  -2
  -3  12   6   10913    2313   1
   0 -12   6   20101    7037  -2
   0  12   6   20101    7037   1
   8 -13   6     588    2406  -2
  -8  13   6     588    2406   1
   5 -13   6    9656    2396  -2
  -5  13   6    9656    2396   1
  -2   3   7    3505     615   1
  -1   4   7    2882     691   1
  -3   5   7   14651     783   1
  -5   6   7     -99    1002   1
  -2   6   7    -815     815   1
  -4   7   7    3045     958   1
  -1   7   7     691    1136   1
  -6   8   7     374    1030   1
  -3   8   7    4162    1196   1
  -8   9   7   11195    1545   1
  -5   9   7    1955    1551   1
  -2   9   7    3548    1288   1
  -7  10   7    1340    1466   1
  -4  10   7    3612    1801   1
  -1  10   7     203    1325   1
  -9  11   7    8339    1902   1
  -6  11   7   13255    1988   1
  -3  11   7   19996    2310   1
 -11  12   7   14376    2602   1
  -8  12   7   -1255    1987   1
  -5  12   7    5351    2121   1
  -2  12   7     578    2088   1
 -10  13   7     612    2379   1
  -7  13   7    4005    2418   1
  -4  13   7    6649    2376   1
   0   1   8   31922    1310   1
  -2   2   8  171569    3102   1
  -1   3   8      92     639   1
  -3   4   8   19888     880   1
   0   4   8  174213    2677   1
  -5   5   8  198647    3548   1
  -2   5   8   73778    1156   1
  -4   6   8   48529    1212   1
  -1   6   8  113662    1824   1
  -6   7   8   25278    1297   1
  -3   7   8  247973    3498   1
   0   7   8  393873    9203   1
  -8   8   8  139667    3760   1
  -5   8   8  156311    2548   1
  -2   8   8    8340    1228   1
  -7   9   8   25007    1639   1
  -4   9   8   67184    2387   1
  -1   9   8    2061    1267   1
  -9  10   8   -1371    1371   1
  -6  10   8   18185    1970   1
  -3  10   8   38273    2522   1
   0  10   8   17545    2404   1
 -11  11   8   18861    3686   1
  -8  11   8   16933    2269   1
  -5  11   8    1561    1929   1
  -2  11   8    4191    1989   1
 -10  12   8    4849    2586   1
  -7  12   8    1441    2238   1
  -4  12   8    5030    2112   1
  -1  12   8    1200    2675   1
  -9  13   8   -1030    2360   1
  -6  13   8    5087    2496   1
  -3  13   8   -2095    2095   1
   1  -2   9 1593718   15453  -2
  -1   2   9 1593718   15453   1
   2  -4   9   34395     807  -2
  -2   4   9   34395     807   1
   4  -5   9   27334    1099  -2
  -4   5   9   27334    1099   1
   1  -5   9   61201    1266  -2
  -1   5   9   61201    1266   1
   3  -6   9   27155     977  -2
  -3   6   9   27155     977   1
   5  -7   9    7976    1098  -2
  -5   7   9    7976    1098   1
   2  -7   9   17924    1336  -2
  -2   7   9   17924    1336   1
   7  -8   9   15701    1251  -2
  -7   8   9   15701    1251   1
   4  -8   9   15878    1377  -2
  -4   8   9   15878    1377   1
   1  -8   9   27222    1497  -2
  -1   8   9   27222    1497   1
   6  -9   9   11184    1486  -2
  -6   9   9   11184    1486   1
   3  -9   9   20261    1723  -2
  -3   9   9   20261    1723   1
   8 -10   9   62682    2525  -2
  -8  10   9   62682    2525   1
   5 -10   9   95649    3144  -2
  -5  10   9   95649    3144   1
   2 -10   9   87095    3061  -2
  -2  10   9   87095    3061   1
  10 -11   9    9040    2117  -2
 -10  11   9    9040    2117   1
   7 -11   9    2552    1891  -2
  -7  11   9    2552    1891   1
   4 -11   9    6054    1982  -2
  -4  11   9    6054    1982   1
   1 -11   9    7576    2066  -2
  -1  11   9    7576    2066   1
   9 -12   9   19288    2507  -2
  -9  12   9   19288    2507   1
   6 -12   9   50361    3112  -2
  -6  12   9   50361    3112   1
   3 -12   9   13451    2414  -2
  -3  12   9   13451    2414   1
   8 -13   9   26282    3024  -2
  -8  13   9   26282    3024   1
   5 -13   9   22787    2746  -2
  -5  13   9   22787    2746   1
  -1   1  10  121079    2400   1
   0   2  10  239808    2839   1
  -2   3  10  451074    4639   1
  -4   4  10   52193    1793   1
  -1   4  10    3380     731   1
  -3   5  10  181702    1665   1
   0   5  10    2601    1220   1
  -5   6  10  323611    4323   1
  -2   6  10  398658    4182   1
  -7   7  10  148251    3076   1
  -4   7  10    2261     990   1
  -1   7  10  144931    2358   1
  -6   8  10   95172    1930   1
  -3   8  10    3275    1241   1
   0   8  10   17931    2121   1
  -8   9  10   99151    2694   1
  -5   9  10  192983    3619   1
  -2   9  10  103652    2682   1
 -10  10  10    -911    2316   1
  -7  10  10    2592    1498   1
  -4  10  10     401    1722   1
  -1  10  10   48529    2279   1
  -9  11  10   25195    2247   1
  -6  11  10   30774    2532   1
  -3  11  10    2577    1896   1
   0  11  10    7055    3818   1
 -11  12  10     632    2279   1
  -8  12  10    2902    2059   1
  -5  12  10   27005    2660   1
  -2  12  10   37205    2960   1
 -10  13  10    5291    2825   1
  -7  13  10   11143    2613   1
  -4  13  10   12341    2454   1
  -1   3  11   14895     821   1
  -3   4  11  108796    1807   1
  -2   5  11    2643     756   1
  -4   6  11   16902    1330   1
  -1   6  11   10199    1044   1
  -6   7  11   16525    1271   1
  -3   7  11    2718    1130   1
  -5   8  11    2901    1193   1
  -2   8  11    2866    1254   1
  -7   9  11    2039    1307   1
  -4   9  11    2686    1428   1
  -1   9  11   39662    1830   1
  -9  10  11    3778    1510   1
  -6  10  11    1074    1615   1
  -3  10  11    1365    1745   1
  -8  11  11   20584    2119   1
  -5  11  11    8298    2018   1
  -2  11  11   13148    2201   1
 -10  12  11    6819    2353   1
  -7  12  11    5646    2318   1
  -4  12  11    3596    2072   1
  -1  12  11   16196    3236   1
  -9  13  11    4038    2440   1
  -6  13  11    5579    2485   1
  -3  13  11    5900    2535   1
   0   0  12  135571    3519  -2
   0   0  12  135571    3519   1
   1  -2  12  173657    1977  -2
  -1   2  12  173657    1977   1
   3  -3  12   83865    2506  -2
  -3   3  12   83865    2506   1
   0  -3  12  285044    3577  -2
   0   3  12  285044    3577   1
   2  -4  12  144826    1442  -2
  -2   4  12  144826    1442   1
   4  -5  12   92166    1574  -2
  -4   5  12   92166    1574   1
   1  -5  12   49443    1345  -2
  -1   5  12   49443    1345   1
   6  -6  12   50146    2117  -2
  -6   6  12   50146    2117   1
   3  -6  12   21433     951  -2
  -3   6  12   21433     951   1
   0  -6  12   98371    2534  -2
   0   6  12   98371    2534   1
   5  -7  12  128558    2097  -2
  -5   7  12  128558    2097   1
   2  -7  12   81549    1924  -2
  -2   7  12   81549    1924   1
   7  -8  12   21715    1325  -2
  -7   8  12   21715    1325   1
   4  -8  12     578    1286  -2
  -4   8  12     578    1286   1
   1  -8  12    5466    1225  -2
  -1   8  12    5466    1225   1
   9  -9  12   12135    2515  -2
  -9   9  12   12135    2515   1
   6  -9  12   16148    1587  -2
  -6   9  12   16148    1587   1
   3  -9  12   71344    2474  -2
  -3   9  12   71344    2474   1
   0  -9  12   44310    2751  -2
   0   9  12   44310    2751   1
   8 -10  12   47287    2315  -2
  -8  10  12   47287    2315   1
   5 -10  12   90890    3121  -2
  -5  10  12   90890    3121   1
   2 -10  12   17338    1856  -2
  -2  10  12   17338    1856   1
  10 -11  12    7846    2086  -2
 -10  11  12    7846    2086   1
   7 -11  12     566    1717  -2
  -7  11  12     566    1717   1
   4 -11  12    1494    1921  -2
  -4  11  12    1494    1921   1
   1 -11  12    1332    1910  -2
  -1  11  12    1332    1910   1
  12 -12  12    5740    4538  -2
 -12  12  12    5740    4538   1
   9 -12  12    9564    2239  -2
  -9  12  12    9564    2239   1
   6 -12  12    8138    2241  -2
  -6  12  12    8138    2241   1
   3 -12  12   29242    2742  -2
  -3  12  12   29242    2742   1
   0 -12  12   23458    7401  -2
   0  12  12   23458    7401   1
   8 -13  12   34864    3252  -2
  -8  13  12   34864    3252   1
   5 -13  12   10326    2465  -2
  -5  13  12   10326    2465   1
  -2   3  13  386811    5916   1
  -1   4  13  300547    2433   1
  -3   5  13  208358    2100   1
  -5   6  13  392643    4058   1
  -2   6  13  286870    3015   1
  -4   7  13   33693    1386   1
  -1   7  13   16649    1375   1
  -6   8  13   42261    1772   1
  -3   8  13   13323    1393   1
  -8   9  13   15501    1566   1
  -5   9  13   14777    1685   1
  -2   9  13    3239    1408   1
  -7  10  13    3417    1542   1
  -4  10  13    2831    1802   1
  -1  10  13   40748    2177   1
  -9  11  13    4408    1837   1
  -6  11  13    5551    1963   1
  -3  11  13    1193    1900   1
 -11  12  13    -220    2210   1
  -8  12  13    3398    2127   1
  -5  12  13   14891    2411   1
  -2  12  13   44727    3074   1
 -10  13  13    5809    2881   1
  -7  13  13      39    2375   1
  -4  13  13   16096    2595   1
   0   1  14   55088    1239   1
  -2   2  14 1166199   17399   1
  -1   3  14   17457     854   1
  -3   4  14   13121    1312   1
   0   4  14  246205    3121   1
  -5   5  14  591107   11685   1
  -2   5  14  539768    3962   1
  -4   6  14   62869    1391   1
  -1   6  14  404605    3515   1
  -6   7  14    2961    1150   1
  -3   7  14    6657    1201   1
   0   7  14    6744    1746   1
  -8   8  14   29300    2066   1
  -5   8  14  123860    2388   1
  -2   8  14  139395    2671   1
  -7   9  14  114546    2660   1
  -4   9  14   83096    2458   1
  -1   9  14   62110    2193   1
  -9  10  14   98654    3100   1
  -6  10  14   63625    2754   1
  -3  10  14   11247    1803   1
   0  10  14   31785    2992   1
 -11  11  14    3561    3132   1
  -8  11  14    2442    1746   1
  -5  11  14   26826    2455   1
  -2  11  14   51117    3007   1
 -10  12  14   45575    3329   1
  -7  12  14   40568    3205   1
  -4  12  14   21069    2592   1
  -1  12  14   14751    2813   1
  -9  13  14   54352    3726   1
  -6  13  14   59398    3504   1
  -3  13  14   59785    3543   1
   1  -2  15  205882    3248  -2
  -1   2  15  205882    3248   1
   2  -4  15   16039     926  -2
  -2   4  15   16039     926   1
   4  -5  15   20179    1061  -2
  -4   5  15   20179    1061   1
   1  -5  15   77821    1728  -2
  -1   5  15   77821    1728   1
   3  -6  15  108601    1668  -2
  -3   6  15  108601    1668   1
   5  -7  15   17778    1263  -2
  -5   7  15   17778    1263   1
   2  -7  15    7438    1226  -2
  -2   7  15    7438    1226   1
   7  -8  15   15564    1253  -2
  -7   8  15   15564    1253   1
   4  -8  15    3767    1215  -2
  -4   8  15    3767    1215   1
   1  -8  15   27934    1628  -2
  -1   8  15   27934    1628   1
   6  -9  15   52363    1972  -2
  -6   9  15   52363    1972   1
   3  -9  15   93250    2786  -2
  -3   9  15   93250    2786   1
   8 -10  15   58793    2487  -2
  -8  10  15   58793    2487   1
   5 -10  15   56563    2858  -2
  -5  10  15   56563    2858   1
   2 -10  15   17217    1833  -2
  -2  10  15   17217    1833   1
  10 -11  15   17120    2321  -2
 -10  11  15   17120    2321   1
   7 -11  15    4510    1832  -2
  -7  11  15    4510    1832   1
   4 -11  15   16341    2243  -2
  -4  11  15   16341    2243   1
   1 -11  15   11761    2191  -2
  -1  11  15   11761    2191   1
   9 -12  15   17212    2421  -2
  -9  12  15   17212    2421   1
   6 -12  15   49387    3132  -2
  -6  12  15   49387    3132   1
   3 -12  15   24283    2645  -2
  -3  12  15   24283    2645   1
   8 -13  15    6769    2538  -2
  -8  13  15    6769    2538   1
   5 -13  15    8949    2392  -2
  -5  13  15    8949    2392   1
  -1   1  16   70665    1613   1
   0   2  16  177337    3004   1
  -2   3  16  134027    1312   1
  -4   4  16   61221    1919   1
  -1   4  16   11846     860   1
  -3   5  16  104976    1465   1
   0   5  16  192603    3195   1
  -5   6  16    8686    1454   1
  -2   6  16   11467    1198   1
  -7   7  16  119521    4642   1
  -4   7  16   27506    1524   1
  -1   7  16    6361    1353   1
  -6   8  16    8330    1292   1
  -3   8  16   56705    1925   1
   0   8  16   40081    2480   1
  -8   9  16     110    1269   1
  -5   9  16   18242    1595   1
  -2   9  16    9149    1539   1
 -10  10  16   65151    4227   1
  -7  10  16   16035    1813   1
  -4  10  16     673    1596   1
  -1  10  16     -33    1450   1
  -9  11  16    4744    2030   1
  -6  11  16    2611    1943   1
  -3  11  16    1437    1892   1
   0  11  16     518    3026   1
 -11  12  16      12    2292   1
  -8  12  16   11207    2509   1
  -5  12  16   35944    2887   1
  -2  12  16   14331    2411   1
 -10  13  16   10958    2956   1
  -7  13  16    -568    2340   1
  -4  13  16    4438    2297   1
  -1   3  17   64289    1216   1
  -3   4  17    2740     764   1
  -2   5  17   80306    1618   1
  -4   6  17    1004     878   1
  -1   6  17  127345    2257   1
  -6   7  17   60667    1729   1
  -3   7  17   87493    1881   1
  -5   8  17   35012    1623   1
  -2   8  17   97981    2370   1
  -7   9  17   16538    1480   1
  -4   9  17    2752    1370   1
  -1   9  17   11394    1532   1
  -9  10  17   16123    1899   1
  -6  10  17   20234    1998   1
  -3  10  17    -441    1604   1
  -8  11  17    7924    2066   1
  -5  11  17   10901    2141   1
  -2  11  17     848    1882   1
 -10  12  17    4221    2260   1
  -7  12  17    1483    2063   1
  -4  12  17    4220    2172   1
  -1  12  17    2367    2545   1
  -9  13  17    4597    2437   1
  -6  13  17    -209    2161   1
  -3  13  17     143    2156   1
   0   0  18 1126916   13104  -2
   0   0  18 1126916   13104   1
   1  -2  18 3177234    8765  -2
  -1   2  18 3177234    8765   1
   3  -3  18  314062    6581  -2
  -3   3  18  314062    6581   1
   0  -3  18  185772    3569  -2
   0   3  18  185772    3569   1
   2  -4  18 1773693    7792  -2
  -2   4  18 1773693    7792   1
   4  -5  18  635608    8309  -2
  -4   5  18  635608    8309   1
   1  -5  18  600016    4676  -2
  -1   5  18  600016    4676   1
   6  -6  18  388017    5544  -2
  -6   6  18  388017    5544   1
   3  -6  18  364706    3623  -2
  -3   6  18  364706    3623   1
   0  -6  18  685457    9074  -2
   0   6  18  685457    9074   1
   5  -7  18  310220    3567  -2
  -5   7  18  310220    3567   1
   2  -7  18  383907    3678  -2
  -2   7  18  383907    3678   1
   7  -8  18   98142    2326  -2
  -7   8  18   98142    2326   1
   4  -8  18   51268    1848  -2
  -4   8  18   51268    1848   1
   1  -8  18   61046    2064  -2
  -1   8  18   61046    2064   1
   9  -9  18  296524    7262  -2
  -9   9  18  296524    7262   1
   6  -9  18  553069    5665  -2
  -6   9  18  553069    5665   1
   3  -9  18  512110    5841  -2
  -3   9  18  512110    5841   1
   0  -9  18  365636    7023  -2
   0   9  18  365636    7023   1
   8 -10  18  130878    3225  -2
  -8  10  18  130878    3225   1
   5 -10  18  172720    5318  -2
  -5  10  18  172720    5318   1
   2 -10  18   90678    2996  -2
  -2  10  18   90678    2996   1
  10 -11  18   27232    2530  -2
 -10  11  18   27232    2530   1
   7 -11  18    2941    1824  -2
  -7  11  18    2941    1824   1
   4 -11  18     685    1885  -2
  -4  11  18     685    1885   1
   1 -11  18   32219    2659  -2
  -1  11  18   32219    2659   1
   9 -12  18  110542    4524  -2
  -9  12  18  110542    4524   1
   6 -12  18  195010    5675  -2
  -6  12  18  195010    5675   1
   3 -12  18  160781    5226  -2
  -3  12  18  160781    5226   1
   8 -13  18   88356    4309  -2
  -8  13  18   88356    4309   1
   5 -13  18   89323    4130  -2
  -5  13  18   89323    4130   1
  -2   3  19   21053     841   1
  -1   4  19   37268    1118   1
  -3   5  19  149657    1673   1
  -5   6  19   86134    1790   1
  -2   6  19   10468    1157   1
  -4   7  19   90347    2141   1
  -1   7  19   81975    2216   1
  -6   8  19  178269    3116   1
  -3   8  19   38534    1712   1
  -8   9  19   48228    2020   1
  -5   9  19   24839    1744   1
  -2   9  19   30882    1908   1
  -7  10  19    2059    1535   1
  -4  10  19   22587    2058   1
  -1  10  19   32592    2055   1
  -9  11  19    4879    2026   1
  -6  11  19   18976    2347   1
  -3  11  19    1288    1938   1
 -11  12  19    -327    2315   1
  -8  12  19    6332    2348   1
  -5  12  19   -1807    2000   1
  -2  12  19    4899    2136   1
 -10  13  19    2480    3014   1
  -7  13  19    2320    2363   1
  -4  13  19    5148    2292   1
   0   1  20   12783    1145   1
  -2   2  20   11500    1154   1
  -1   3  20   16088     857   1
  -3   4  20   13693     861   1
   0   4  20   87051    2960   1
  -5   5  20    1850    1356   1
  -2   5  20   19115    1135   1
  -4   6  20    6519    1015   1
  -1   6  20    2672    1261   1
  -6   7  20     641    1136   1
  -3   7  20    6467    1180   1
   0   7  20   49218    2565   1
  -8   8  20     139    1669   1
  -5   8  20     -67    1188   1
  -2   8  20   38891    1792   1
  -7   9  20     156    1304   1
  -4   9  20   -1397    1397   1
  -1   9  20    8454    1440   1
  -9  10  20   26462    2219   1
  -6  10  20   13903    1919   1
  -3  10  20     248    1517   1
   0  10  20   18965    2704   1
 -11  11  20    2647    2699   1
  -8  11  20    4114    2050   1
  -5  11  20    6040    2003   1
  -2  11  20   21330    2432   1
 -10  12  20    3331    2523   1
  -7  12  20    4469    2159   1
  -4  12  20    -967    2032   1
  -1  12  20    7772    2653   1
  -9  13  20   36923    3638   1
  -6  13  20   14295    2539   1
  -3  13  20    2250    2155   1
   1  -2  21   19770     869  -2
  -1   2  21   19770     869   1
   2  -4  21    6179     914  -2
  -2   4  21    6179     914   1
   4  -5  21    9502     969  -2
  -4   5  21    9502     969   1
   1  -5  21    4519    1064  -2
  -1   5  21    4519    1064   1
   3  -6  21   60350    1695  -2
  -3   6  21   60350    1695   1
   5  -7  21    4644    1344  -2
  -5   7  21    4644    1344   1
   2  -7  21   17890    1432  -2
  -2   7  21   17890    1432   1
   7  -8  21   26955    1563  -2
  -7   8  21   26955    1563   1
   4  -8  21   73719    2155  -2
  -4   8  21   73719    2155   1
   1  -8  21    8509    1385  -2
  -1   8  21    8509    1385   1
   6  -9  21   77140    2317  -2
  -6   9  21   77140    2317   1
   3  -9  21   60954    2488  -2
  -3   9  21   60954    2488   1
   8 -10  21    2661    1453  -2
  -8  10  21    2661    1453   1
   5 -10  21   14142    1925  -2
  -5  10  21   14142    1925   1
   2 -10  21   12458    1758  -2
  -2  10  21   12458    1758   1
  10 -11  21   18548    2363  -2
 -10  11  21   18548    2363   1
   7 -11  21   18571    2353  -2
  -7  11  21   18571    2353   1
   4 -11  21    2927    2003  -2
  -4  11  21    2927    2003   1
   1 -11  21   10186    2063  -2
  -1  11  21   10186    2063   1
   9 -12  21   12018    2572  -2
  -9  12  21   12018    2572   1
   6 -12  21   34123    2873  -2
  -6  12  21   34123    2873   1
   3 -12  21    3610    2161  -2
  -3  12  21    3610    2161   1
   8 -13  21    4306    2510  -2
  -8  13  21    4306    2510   1
   5 -13  21    9388    2466  -2
  -5  13  21    9388    2466   1
  -1   1  22  149514    3100   1
   0   2  22   19324    1025   1
  -2   3  22     347     656   1
  -4   4  22  215152    5921   1
  -1   4  22  245356    2400   1
  -3   5  22   96680    1568   1
   0   5  22  169433    4334   1
  -5   6  22   10696    1684   1
  -2   6  22   44553    1529   1
  -7   7  22  180894    3611   1
  -4   7  22  165708    2706   1
  -1   7  22    4137    1293   1
  -6   8  22   39571    1773   1
  -3   8  22    1567    1310   1
   0   8  22    1984    1938   1
  -8   9  22     -72    1230   1
  -5   9  22    3952    1396   1
  -2   9  22     514    1392   1
 -10  10  22     365    2410   1
  -7  10  22    -378    1496   1
  -4  10  22    1379    1647   1
  -1  10  22    5569    1659   1
  -9  11  22    1618    2142   1
  -6  11  22     350    1939   1
  -3  11  22   13821    2299   1
   0  11  22   46144    3933   1
 -11  12  22    -382    2305   1
  -8  12  22    4963    2365   1
  -5  12  22    1755    2103   1
  -2  12  22   11718    2515   1
 -10  13  22     733    3028   1
  -7  13  22    8873    2556   1
  -4  13  22   36310    3037   1
  -1   3  23  166335    1943   1
  -3   4  23  290783    2595   1
  -2   5  23  239566    2627   1
  -4   6  23  206055    2336   1
  -1   6  23  361074    4469   1
  -6   7  23    2493    1105   1
  -3   7  23    1226    1126   1
  -5   8  23   29963    1637   1
  -2   8  23   96345    2397   1
  -7   9  23   15987    1560   1
  -4   9  23   18503    1801   1
  -1   9  23   15474    1562   1
  -9  10  23   39114    2460   1
  -6  10  23    7914    1697   1
  -3  10  23    3216    1605   1
  -8  11  23    2199    1895   1
  -5  11  23    2124    1983   1
  -2  11  23    1939    1807   1
 -10  12  23   33554    3572   1
  -7  12  23    2346    2095   1
  -4  12  23   -1099    2031   1
  -1  12  23     804    2457   1
  -9  13  23   11876    3024   1
  -6  13  23     439    2224   1
  -3  13  23    1119    2320   1
   0   0  24  214466    6087  -2
   0   0  24  214466    6087   1
   1  -2  24    4976     768  -2
  -1   2  24    4976     768   1
   3  -3  24   19892    1262  -2
  -3   3  24   19892    1262   1
   0  -3  24   14698    1798  -2
   0   3  24   14698    1798   1
   2  -4  24   47672    1318  -2
  -2   4  24   47672    1318   1
   4  -5  24    3882     928  -2
  -4   5  24    3882     928   1
   1  -5  24    8356    1127  -2
  -1   5  24    8356    1127   1
   6  -6  24   34132    2027  -2
  -6   6  24   34132    2027   1
   3  -6  24   12385    1250  -2
  -3   6  24   12385    1250   1
   0  -6  24   78489    4232  -2
   0   6  24   78489    4232   1
   5  -7  24   62801    1986  -2
  -5   7  24   62801    1986   1
   2  -7  24  125010    2631  -2
  -2   7  24  125010    2631   1
   7  -8  24    8117    1324  -2
  -7   8  24    8117    1324   1
   4  -8  24   33262    1915  -2
  -4   8  24   33262    1915   1
   1  -8  24    2174    1273  -2
  -1   8  24    2174    1273   1
   9  -9  24   57112    3407  -2
  -9   9  24   57112    3407   1
   6  -9  24    2438    1264  -2
  -6   9  24    2438    1264   1
   3  -9  24    2658    1530  -2
  -3   9  24    2658    1530   1
   0  -9  24   20304    2501  -2
   0   9  24   20304    2501   1
   8 -10  24   17524    1749  -2
  -8  10  24   17524    1749   1
   5 -10  24   80468    3025  -2
  -5  10  24   80468    3025   1
   2 -10  24   58118    2581  -2
  -2  10  24   58118    2581   1
  10 -11  24   11363    2223  -2
 -10  11  24   11363    2223   1
   7 -11  24   67307    3264  -2
  -7  11  24   67307    3264   1
   4 -11  24   56645    3159  -2
  -4  11  24   56645    3159   1
   1 -11  24    3507    1927  -2
  -1  11  24    3507    1927   1
   9 -12  24   16520    2984  -2
  -9  12  24   16520    2984   1
   6 -12  24    4484    2198  -2
  -6  12  24    4484    2198   1
   3 -12  24    5585    2151  -2
  -3  12  24    5585    2151   1
   8 -13  24   12295    2744  -2
  -8  13  24   12295    2744   1
   5 -13  24   17771    2648  -2
  -5  13  24   17771    2648   1
  -2   3  25     362     744   1
  -1   4  25    -550     817   1
  -3   5  25   31407    1353   1
  -5   6  25    1332    1745   1
  -2   6  25    7939    1211   1
  -4   7  25    6162    1413   1
  -1   7  25    3790    1370   1
  -6   8  25    -364    1223   1
  -3   8  25    8907    1567   1
  -8   9  25    9938    1581   1
  -5   9  25    8845    1535   1
  -2   9  25     213    1388   1
  -7  10  25    2825    1772   1
  -4  10  25    1499    1588   1
  -1  10  25    4434    1650   1
  -9  11  25     935    2123   1
  -6  11  25    6735    2126   1
  -3  11  25   14697    2132   1
 -11  12  25   12991    2742   1
  -8  12  25     930    2238   1
  -5  12  25    2054    2119   1
  -2  12  25     639    2256   1
 -10  13  25     -48    3495   1
  -7  13  25    1478    2296   1
  -4  13  25    4589    2265   1
   0   1  26   39214    1513   1
  -2   2  26    4659    1119   1
  -1   3  26   14725     859   1
  -3   4  26   19632    1006   1
   0   4  26   46781    2596   1
  -5   5  26   38836    1892   1
  -2   5  26   15283    1147   1
  -4   6  26   99066    1746   1
  -1   6  26  183281    3189   1
  -6   7  26   18026    1387   1
  -3   7  26  119471    3046   1
   0   7  26   93187    3565   1
  -8   8  26  106899    4034   1
  -5   8  26   33228    1687   1
  -2   8  26    4458    1360   1
  -7   9  26   44918    2096   1
  -4   9  26   37614    2135   1
  -1   9  26    5599    1499   1
  -9  10  26     871    1660   1
  -6  10  26    1376    1639   1
  -3  10  26   29063    2144   1
   0  10  26    7478    2720   1
 -11  11  26    4431    2933   1
  -8  11  26    9950    2079   1
  -5  11  26    2621    1975   1
  -2  11  26    4485    1893   1
 -10  12  26     856    2655   1
  -7  12  26    1061    2106   1
  -4  12  26    -142    1999   1
  -1  12  26    3933    2555   1
  -9  13  26    2513    2682   1
  -6  13  26    3499    2316   1
   1  -2  27  989706   10571  -2
  -1   2  27  989706   10571   1
   2  -4  27  237737    4234  -2
  -2   4  27  237737    4234   1
   4  -5  27   41636    1299  -2
  -4   5  27   41636    1299   1
   1  -5  27   44650    1924  -2
  -1   5  27   44650    1924   1
   3  -6  27    2517    1150  -2
  -3   6  27    2517    1150   1
   5  -7  27   19581    1525  -2
  -5   7  27   19581    1525   1
   2  -7  27   39665    2010  -2
  -2   7  27   39665    2010   1
   7  -8  27   30952    1667  -2
  -7   8  27   30952    1667   1
   4  -8  27   24070    1780  -2
  -4   8  27   24070    1780   1
   1  -8  27   71287    2345  -2
  -1   8  27   71287    2345   1
   6  -9  27   10751    1472  -2
  -6   9  27   10751    1472   1
   3  -9  27   15850    1796  -2
  -3   9  27   15850    1796   1
   8 -10  27   41099    2193  -2
  -8  10  27   41099    2193   1
   5 -10  27   89450    3178  -2
  -5  10  27   89450    3178   1
   2 -10  27   78920    2936  -2
  -2  10  27   78920    2936   1
  10 -11  27    2099    2018  -2
 -10  11  27    2099    2018   1
   7 -11  27    8498    2198  -2
  -7  11  27    8498    2198   1
   4 -11  27   13317    2100  -2
  -4  11  27   13317    2100   1
   1 -11  27    8863    2063  -2
  -1  11  27    8863    2063   1
   9 -12  27   11721    3192  -2
  -9  12  27   11721    3192   1
   6 -12  27   27174    2748  -2
  -6  12  27   27174    2748   1
   3 -12  27    6026    2363  -2
  -3  12  27    6026    2363   1
   8 -13  27   17062    2823  -2
  -8  13  27   17062    2823   1
   5 -13  27   13646    2524  -2
  -5  13  27   13646    2524   1
  -1   1  28  303624    5231   1
   0   2  28  117315    2058   1
  -2   3  28  229696    2808   1
  -4   4  28 1267017    7821   1
  -1   4  28  510057    4820   1
  -3   5  28   88990    1991   1
   0   5  28  263426    5444   1
  -5   6  28     855    1093   1
  -2   6  28    7477    1175   1
  -7   7  28  582571    9924   1
  -4   7  28  418819    4515   1
  -1   7  28   98124    2841   1
  -6   8  28   53047    1987   1
  -3   8  28  195838    3905   1
   0   8  28  281812    5989   1
  -8   9  28   13581    1775   1
  -5   9  28    7514    1741   1
  -2   9  28   13699    1645   1
 -10  10  28   44129    3813   1
  -7  10  28  223484    4350   1
  -4  10  28   83619    2929   1
  -1  10  28    3065    1682   1
  -9  11  28    8336    2668   1
  -6  11  28   26247    2546   1
  -3  11  28  146542    4425   1
   0  11  28   97619    6127   1
 -11  12  28   33566    3574   1
  -8  12  28   34577    2927   1
  -5  12  28   10302    2282   1
  -2  12  28    6397    2493   1
  -7  13  28   13153    2591   1
  -4  13  28   14368    2764   1
  -1   3  29   47549    1445   1
  -3   4  29   52234    2400   1
  -2   5  29   15166    1196   1
  -4   6  29    3629    1255   1
  -1   6  29   19083    1837   1
  -6   7  29    9841    1405   1
  -3   7  29   10309    1597   1
  -5   8  29    3998    1346   1
  -2   8  29   12040    1521   1
  -7   9  29   12148    1647   1
  -4   9  29    1004    1660   1
  -1   9  29   42937    2130   1
  -9  10  29    2360    1670   1
  -6  10  29    3524    1737   1
  -3  10  29   14875    1898   1
  -8  11  29   30225    2660   1
  -5  11  29    2193    2008   1
  -2  11  29    8721    2028   1
 -10  12  29   18870    3572   1
  -7  12  29    5247    2219   1
  -4  12  29    6130    2168   1
  -1  12  29   17813    3091   1
  -9  13  29    1409    3032   1
  -6  13  29    5351    2305   1
   0   0  30  176001    6067  -2
   0   0  30  176001    6067   1
   1  -2  30   68204    1727  -2
  -1   2  30   68204    1727   1
   3  -3  30     907    1264  -2
  -3   3  30     907    1264   1
   0  -3  30    2509    1601  -2
   0   3  30    2509    1601   1
   2  -4  30   31146    1373  -2
  -2   4  30   31146    1373   1
   4  -5  30   38012    1375  -2
  -4   5  30   38012    1375   1
   1  -5  30   51745    1755  -2
  -1   5  30   51745    1755   1
   6  -6  30   34974    2034  -2
  -6   6  30   34974    2034   1
   3  -6  30   53815    1666  -2
  -3   6  30   53815    1666   1
   0  -6  30   11629    2470  -2
   0   6  30   11629    2470   1
   5  -7  30    2991    1301  -2
  -5   7  30    2991    1301   1
   2  -7  30    3763    1493  -2
  -2   7  30    3763    1493   1
   7  -8  30    4927    1306  -2
  -7   8  30    4927    1306   1
   4  -8  30   24773    1981  -2
  -4   8  30   24773    1981   1
   1  -8  30   12511    1584  -2
  -1   8  30   12511    1584   1
   9  -9  30   40636    3582  -2
  -9   9  30   40636    3582   1
   6  -9  30   26147    1836  -2
  -6   9  30   26147    1836   1
   3  -9  30    8151    1667  -2
  -3   9  30    8151    1667   1
   0  -9  30   14898    2412  -2
   0   9  30   14898    2412   1
   8 -10  30    7063    1719  -2
  -8  10  30    7063    1719   1
   5 -10  30   13824    1854  -2
  -5  10  30   13824    1854   1
   2 -10  30    7228    1845  -2
  -2  10  30    7228    1845   1
  10 -11  30    1749    2002  -2
 -10  11  30    1749    2002   1
   7 -11  30   17526    2375  -2
  -7  11  30   17526    2375   1
   4 -11  30   17536    2188  -2
  -4  11  30   17536    2188   1
   1 -11  30    6677    2051  -2
  -1  11  30    6677    2051   1
   9 -12  30    3654    3075  -2
  -9  12  30    3654    3075   1
   6 -12  30     345    2112  -2
  -6  12  30     345    2112   1
   3 -12  30    5654    2431  -2
  -3  12  30    5654    2431   1
   8 -13  30    5439    2544  -2
  -8  13  30    5439    2544   1
   5 -13  30   -1776    2265  -2
  -5  13  30   -1776    2265   1
  -2   3  31  279001    2682   1
  -1   4  31  142039    3530   1
  -3   5  31   75096    1930   1
  -5   6  31  272248    3155   1
  -2   6  31   62865    2075   1
  -4   7  31   20753    2901   1
  -1   7  31   14447    2188   1
  -6   8  31   34308    1772   1
  -3   8  31    7635    1699   1
  -8   9  31   13067    1813   1
  -5   9  31   13709    1918   1
  -2   9  31      32    1472   1
  -7  10  31    7392    1742   1
  -4  10  31    2642    1600   1
  -1  10  31   22696    2098   1
  -9  11  31    4626    2625   1
  -6  11  31    2334    1998   1
  -3  11  31    8171    2127   1
 -11  12  31    3597    2719   1
  -8  12  31    5007    2451   1
  -5  12  31   12166    2345   1
  -2  12  31   40628    3317   1
  -7  13  31    2052    2223   1
  -4  13  31    2448    2483   1
   0   1  32   46218    1735   1
  -2   2  32    7975    1419   1
  -1   3  32  234960    2419   1
  -3   4  32  829359    6635   1
   0   4  32  973335   30371   1
  -5   5  32   82360    2414   1
  -2   5  32   60272    1742   1
  -4   6  32   47407    1792   1
  -1   6  32    3318    1814   1
  -6   7  32  202137    3188   1
  -3   7  32  380265    6857   1
   0   7  32  347872    7220   1
  -8   8  32  136397    4568   1
  -5   8  32   30877    1781   1
  -2   8  32   30341    1933   1
  -7   9  32   35846    1907   1
  -4   9  32   41669    2194   1
  -1   9  32   25230    1864   1
  -9  10  32    3118    1906   1
  -6  10  32   59674    2807   1
  -3  10  32   75313    3040   1
   0  10  32   13002    2963   1
 -11  11  32  126298    5825   1
  -8  11  32  129352    4740   1
  -5  11  32   46443    2759   1
  -2  11  32   44012    2800   1
 -10  12  32    6566    3136   1
  -7  12  32   10997    2350   1
  -4  12  32   40890    3313   1
  -1  12  32   34525    3690   1
  -9  13  32   13371    3583   1
  -6  13  32    4513    2248   1
   1  -2  33  147360    2060  -2
  -1   2  33  147360    2060   1
   2  -4  33   32242    1426  -2
  -2   4  33   32242    1426   1
   4  -5  33   13509    1210  -2
  -4   5  33   13509    1210   1
   1  -5  33   54657    2155  -2
  -1   5  33   54657    2155   1
   3  -6  33   30500    1529  -2
  -3   6  33   30500    1529   1
   5  -7  33   40572    1780  -2
  -5   7  33   40572    1780   1
   2  -7  33   15142    1787  -2
  -2   7  33   15142    1787   1
   7  -8  33   17505    1521  -2
  -7   8  33   17505    1521   1
   4  -8  33    3590    1491  -2
  -4   8  33    3590    1491   1
   1  -8  33   15582    1765  -2
  -1   8  33   15582    1765   1
   6  -9  33   68978    2608  -2
  -6   9  33   68978    2608   1
   3  -9  33   84732    3027  -2
  -3   9  33   84732    3027   1
   8 -10  33   57381    2619  -2
  -8  10  33   57381    2619   1
   5 -10  33   44984    2427  -2
  -5  10  33   44984    2427   1
   2 -10  33   17826    2152  -2
  -2  10  33   17826    2152   1
  10 -11  33   10876    2282  -2
 -10  11  33   10876    2282   1
   7 -11  33    2686    2072  -2
  -7  11  33    2686    2072   1
   4 -11  33   14746    2123  -2
  -4  11  33   14746    2123   1
   1 -11  33    8049    2091  -2
  -1  11  33    8049    2091   1
   9 -12  33   19239    3671  -2
  -9  12  33   19239    3671   1
   6 -12  33   39705    3002  -2
  -6  12  33   39705    3002   1
   3 -12  33   19557    2846  -2
  -3  12  33   19557    2846   1
   8 -13  33   13448    3044  -2
  -8  13  33   13448    3044   1
   5 -13  33   11411    2708  -2
  -5  13  33   11411    2708   1
  -1   1  34  102720    2410   1
   0   2  34   99013    2282   1
  -2   3  34  181675    2266   1
  -4   4  34  114693    2800   1
  -1   4  34  258588    2880   1
  -3   5  34   66007    2017   1
   0   5  34   -1454    2151   1
  -5   6  34   42945    1777   1
  -2   6  34   65436    2423   1
  -7   7  34    4784    1797   1
  -4   7  34  117738    2614   1
  -1   7  34   77758    2738   1
  -6   8  34   73189    2259   1
  -3   8  34   22345    1966   1
   0   8  34   36111    2864   1
  -8   9  34   41592    2340   1
  -5   9  34   14754    1968   1
  -2   9  34   17962    2020   1
 -10  10  34    3098    2678   1
  -7  10  34   15868    2237   1
  -4  10  34   46002    2450   1
  -1  10  34   21403    2261   1
  -9  11  34   38131    2894   1
  -6  11  34   13726    2273   1
  -3  11  34   20341    2365   1
   0  11  34    6836    3517   1
 -11  12  34   15720    3137   1
  -8  12  34    3806    2415   1
  -5  12  34    1279    2265   1
  -2  12  34    -833    2234   1
  -7  13  34   20594    2714   1
  -4  13  34   34264    3378   1
  -1   3  35   52724    1276   1
  -3   4  35   82057    2218   1
  -2   5  35   44542    1653   1
  -4   6  35   11041    1549   1
  -1   6  35   19984    1922   1
  -6   7  35   91635    2349   1
  -3   7  35   55046    2351   1
  -5   8  35   31629    1835   1
  -2   8  35   58251    2532   1
  -7   9  35    7972    1508   1
  -4   9  35    4454    1694   1
  -1   9  35   25999    1946   1
  -9  10  35   13949    2099   1
  -6  10  35    8117    2006   1
  -3  10  35    2565    1771   1
  -8  11  35    6815    2418   1
  -5  11  35   10161    2030   1
  -2  11  35    4255    2188   1
 -10  12  35   -2805    2805   1
  -7  12  35    1460    2102   1
  -4  12  35    6223    2459   1
  -6  13  35    4160    2504   1
   0   0  36 1797288   30677  -2
   0   0  36 1797288   30677   1
   1  -2  36   28724    1235  -2
  -1   2  36   28724    1235   1
   3  -3  36 1413232    9380  -2
  -3   3  36 1413232    9380   1
   0  -3  36 1752456   12938  -2
   0   3  36 1752456   12938   1
   2  -4  36   42439    1612  -2
  -2   4  36   42439    1612   1
   4  -5  36  155087    2501  -2
  -4   5  36  155087    2501   1
   1  -5  36  179003    3325  -2
  -1   5  36  179003    3325   1
   6  -6  36  204821    4845  -2
  -6   6  36  204821    4845   1
   3  -6  36   93811    2378  -2
  -3   6  36   93811    2378   1
   0  -6  36  116468    5071  -2
   0   6  36  116468    5071   1
   5  -7  36   64089    2042  -2
  -5   7  36   64089    2042   1
   2  -7  36   67105    2551  -2
  -2   7  36   67105    2551   1
   7  -8  36  184298    3380  -2
  -7   8  36  184298    3380   1
   4  -8  36  311378    4889  -2
  -4   8  36  311378    4889   1
   1  -8  36  218404    4343  -2
  -1   8  36  218404    4343   1
   9  -9  36    4393    2712  -2
  -9   9  36    4393    2712   1
   6  -9  36    6253    1744  -2
  -6   9  36    6253    1744   1
   3  -9  36    3907    1824  -2
  -3   9  36    3907    1824   1
   0  -9  36   14118    2468  -2
   0   9  36   14118    2468   1
   8 -10  36   25727    2510  -2
  -8  10  36   25727    2510   1
   5 -10  36   37683    2445  -2
  -5  10  36   37683    2445   1
   2 -10  36   39093    2580  -2
  -2  10  36   39093    2580   1
  10 -11  36   48530    3394  -2
 -10  11  36   48530    3394   1
   7 -11  36  180490    4901  -2
  -7  11  36  180490    4901   1
   4 -11  36  211862    5317  -2
  -4  11  36  211862    5317   1
   1 -11  36   57121    3104  -2
  -1  11  36   57121    3104   1
   9 -12  36   10467    3288  -2
  -9  12  36   10467    3288   1
   6 -12  36     341    2025  -2
  -6  12  36     341    2025   1
   3 -12  36    1106    2279  -2
  -3  12  36    1106    2279   1
   8 -13  36    2884    2600  -2
  -8  13  36    2884    2600   1
   5 -13  36    1573    2446  -2
  -5  13  36    1573    2446   1
  -2   3  37    7848    1044   1
  -1   4  37   46388    1530   1
  -3   5  37  142313    2693   1
  -5   6  37  132684    2751   1
  -2   6  37    6774    1694   1
  -4   7  37   64249    2247   1
  -1   7  37   61610    2561   1
  -6   8  37  139879    2894   1
  -3   8  37   41063    2508   1
  -8   9  37   58679    2465   1
  -5   9  37   16839    1987   1
  -2   9  37   25965    2346   1
  -7  10  37    1906    1850   1
  -4  10  37   26217    2272   1
  -1  10  37   22378    2287   1
  -9  11  37    4905    2276   1
  -6  11  37   16964    2201   1
  -3  11  37    -327    1854   1
  -8  12  37    6153    2510   1
  -5  12  37    1753    2330   1
  -2  12  37   12954    2480   1
  -7  13  37    1494    2408   1
   0   1  38   14649    1506   1
  -2   2  38    1692    1345   1
  -1   3  38   41470    1238   1
  -3   4  38    1258    1071   1
   0   4  38    8591    2290   1
  -5   5  38    6731    1735   1
  -2   5  38    5321    1347   1
  -4   6  38   18684    1664   1
  -1   6  38   35593    2158   1
  -6   7  38   10460    1485   1
  -3   7  38   22679    1930   1
   0   7  38   39404    3254   1
  -8   8  38   22173    2652   1
  -5   8  38      64    1449   1
  -2   8  38   24380    2073   1
  -7   9  38    1353    1446   1
  -4   9  38    1456    1801   1
  -1   9  38    1594    1592   1
  -9  10  38   11753    2156   1
  -6  10  38    6661    1820   1
  -3  10  38    9457    1978   1
   0  10  38   34244    3643   1
 -11  11  38   13146    3213   1
  -8  11  38    8824    2404   1
  -5  11  38    8989    2200   1
  -2  11  38   12370    2203   1
 -10  12  38    2492    3131   1
  -7  12  38   15485    2443   1
  -4  12  38    5835    2476   1
  -6  13  38    1402    2480   1
   1  -2  39    9435    1075  -2
  -1   2  39    9435    1075   1
   2  -4  39   15957    1375  -2
  -2   4  39   15957    1375   1
   4  -5  39    1458    1357  -2
  -4   5  39    1458    1357   1
   1  -5  39    1625    1541  -2
  -1   5  39    1625    1541   1
   3  -6  39   30025    1770  -2
  -3   6  39   30025    1770   1
   5  -7  39    1277    1344  -2
  -5   7  39    1277    1344   1
   2  -7  39    9278    1710  -2
  -2   7  39    9278    1710   1
   7  -8  39   23607    1704  -2
  -7   8  39   23607    1704   1
   4  -8  39   16620    2086  -2
  -4   8  39   16620    2086   1
   1  -8  39    8942    1813  -2
  -1   8  39    8942    1813   1
   6  -9  39   18363    1989  -2
  -6   9  39   18363    1989   1
   3  -9  39   12005    2086  -2
  -3   9  39   12005    2086   1
   8 -10  39    6630    1982  -2
  -8  10  39    6630    1982   1
   5 -10  39    1182    1907  -2
  -5  10  39    1182    1907   1
   2 -10  39    9759    2034  -2
  -2  10  39    9759    2034   1
  10 -11  39   12589    2532  -2
 -10  11  39   12589    2532   1
   7 -11  39   12742    2340  -2
  -7  11  39   12742    2340   1
   4 -11  39    3692    1961  -2
  -4  11  39    3692    1961   1
   1 -11  39   10856    2236  -2
  -1  11  39   10856    2236   1
   9 -12  39    7924    3126  -2
  -9  12  39    7924    3126   1
   6 -12  39   17015    2782  -2
  -6  12  39   17015    2782   1
   3 -12  39    2818    2181  -2
  -3  12  39    2818    2181   1
   8 -13  39    3438    2995  -2
  -8  13  39    3438    2995   1
   5 -13  39    2958    2531  -2
  -5  13  39    2958    2531   1
  -1   1  40      17    1268   1
   0   2  40  561883    6599   1
  -2   3  40  110171    2076   1
  -4   4  40   80251    2602   1
  -1   4  40   29019    1517   1
  -3   5  40  487285    4722   1
   0   5  40  272470    6029   1
  -5   6  40   30299    1781   1
  -2   6  40    4532    1727   1
  -7   7  40   22440    2564   1
  -4   7  40    1594    1334   1
  -1   7  40     912    1556   1
  -6   8  40   69832    2515   1
  -3   8  40   69255    2968   1
   0   8  40   31728    3276   1
  -8   9  40   13664    1808   1
  -5   9  40    8404    1990   1
  -2   9  40    2502    1823   1
 -10  10  40    3447    3282   1
  -7  10  40    2229    2108   1
  -4  10  40    2109    1909   1
  -1  10  40   30293    2506   1
  -9  11  40    3924    2614   1
  -6  11  40    2386    2071   1
  -3  11  40    7474    2073   1
   0  11  40   31860    4590   1
  -8  12  40    -787    2632   1
  -5  12  40    2933    2404   1
  -2  12  40    8209    2448   1
  -7  13  40   21650    3079   1
  -1   3  41  137142    2059   1
  -3   4  41   71769    1850   1
  -2   5  41  236655    3318   1
  -4   6  41  156143    3081   1
  -1   6  41  217059    3987   1
  -6   7  41    1185    1382   1
  -3   7  41      93    1663   1
  -5   8  41   35070    2414   1
  -2   8  41   69075    2778   1
  -7   9  41   13309    1984   1
  -4   9  41   21217    2266   1
  -1   9  41   10847    1837   1
  -9  10  41   38111    2747   1
  -6  10  41    3816    1998   1
  -3  10  41     253    1805   1
  -8  11  41    2203    2574   1
  -5  11  41   -1275    1905   1
  -2  11  41    -488    1999   1
 -10  12  41   19808    3519   1
  -7  12  41   10860    3020   1
  -4  12  41    3637    2402   1
  -6  13  41   -2237    2365   1
   0   0  42   37024    2957  -2
   0   0  42   37024    2957   1
   1  -2  42   26134    1260  -2
  -1   2  42   26134    1260   1
   3  -3  42     683    1521  -2
  -3   3  42     683    1521   1
   0  -3  42    4292    1351  -2
   0   3  42    4292    1351   1
   2  -4  42   57140    1923  -2
  -2   4  42   57140    1923   1
   4  -5  42    4056    1415  -2
  -4   5  42    4056    1415   1
   1  -5  42   16491    1894  -2
  -1   5  42   16491    1894   1
   6  -6  42   55281    3029  -2
  -6   6  42   55281    3029   1
   3  -6  42    2538    1425  -2
  -3   6  42    2538    1425   1
   0  -6  42   22743    2795  -2
   0   6  42   22743    2795   1
   5  -7  42   57067    2223  -2
  -5   7  42   57067    2223   1
   2  -7  42   73328    2694  -2
  -2   7  42   73328    2694   1
   7  -8  42    3656    1533  -2
  -7   8  42    3656    1533   1
   4  -8  42   25880    2273  -2
  -4   8  42   25880    2273   1
   1  -8  42    1759    1677  -2
  -1   8  42    1759    1677   1
   9  -9  42   41331    3822  -2
  -9   9  42   41331    3822   1
   6  -9  42   39078    2589  -2
  -6   9  42   39078    2589   1
   3  -9  42   21094    2273  -2
  -3   9  42   21094    2273   1
   0  -9  42   12361    2569  -2
   0   9  42   12361    2569   1
   8 -10  42   38278    3126  -2
  -8  10  42   38278    3126   1
   5 -10  42  105485    3823  -2
  -5  10  42  105485    3823   1
   2 -10  42   73304    3246  -2
  -2  10  42   73304    3246   1
  10 -11  42     844    2180  -2
 -10  11  42     844    2180   1
   7 -11  42   30318    3036  -2
  -7  11  42   30318    3036   1
   4 -11  42   16935    2291  -2
  -4  11  42   16935    2291   1
   1 -11  42     454    2128  -2
  -1  11  42     454    2128   1
   9 -12  42   41051    3879  -2
  -9  12  42   41051    3879   1
   6 -12  42    5754    2487  -2
  -6  12  42    5754    2487   1
   3 -12  42   12810    2505  -2
  -3  12  42   12810    2505   1
  -2   3  43   21575    1378   1
  -1   4  43   53473    1626   1
  -3   5  43   23985    1702   1
  -5   6  43    7095    1536   1
  -2   6  43   26674    2037   1
  -4   7  43    5799    1743   1
  -1   7  43    3193    1674   1
  -6   8  43    -805    1450   1
  -3   8  43    5145    1868   1
  -8   9  43   10156    1765   1
  -5   9  43    4517    1931   1
  -2   9  43    2457    1861   1
  -7  10  43   -1410    2222   1
  -4  10  43    2989    1943   1
  -1  10  43    6645    2045   1
  -9  11  43    2300    2679   1
  -6  11  43    5492    2201   1
  -3  11  43    9892    2189   1
  -8  12  43     139    2683   1
  -5  12  43    2167    2420   1
  -2  12  43    1009    2221   1
   0   1  44   15862    1664   1
  -2   2  44   12205    1683   1
  -1   3  44   11031    1112   1
  -3   4  44    4810    1240   1
   0   4  44  128224    4279   1
  -5   5  44   99966    3045   1
  -2   5  44    9199    1489   1
  -4   6  44   21913    1739   1
  -1   6  44   17053    1891   1
  -6   7  44     324    1436   1
  -3   7  44   38201    2412   1
   0   7  44   55828    3670   1
  -8   8  44   50717    3406   1
  -5   8  44   24453    2235   1
  -2   8  44    -998    1615   1
  -7   9  44   21414    2219   1
  -4   9  44    4106    1910   1
  -1   9  44    3699    1844   1
  -9  10  44   -1198    2128   1
  -6  10  44    4354    1994   1
  -3  10  44   29286    2635   1
   0  10  44     218    2676   1
 -11  11  44    9951    4356   1
  -8  11  44    5352    2817   1
  -5  11  44     767    1873   1
  -2  11  44    -690    1944   1
 -10  12  44    4788    3181   1
  -7  12  44      95    2723   1
  -4  12  44     767    2192   1
   1  -2  45  688198    7648  -2
  -1   2  45  688198    7648   1
   2  -4  45  104161    2173  -2
  -2   4  45  104161    2173   1
   4  -5  45   39652    1944  -2
  -4   5  45   39652    1944   1
   1  -5  45   28525    2056  -2
  -1   5  45   28525    2056   1
   3  -6  45    1777    1529  -2
  -3   6  45    1777    1529   1
   5  -7  45    6316    1503  -2
  -5   7  45    6316    1503   1
   2  -7  45   24181    2028  -2
  -2   7  45   24181    2028   1
   7  -8  45   18074    1825  -2
  -7   8  45   18074    1825   1
   4  -8  45   24359    2250  -2
  -4   8  45   24359    2250   1
   1  -8  45   54381    2677  -2
  -1   8  45   54381    2677   1
   6  -9  45    4342    1907  -2
  -6   9  45    4342    1907   1
   3  -9  45    5722    1919  -2
  -3   9  45    5722    1919   1
   8 -10  45   30693    2959  -2
  -8  10  45   30693    2959   1
   5 -10  45   69108    3329  -2
  -5  10  45   69108    3329   1
   2 -10  45   62124    3096  -2
  -2  10  45   62124    3096   1
  10 -11  45    3869    2948  -2
 -10  11  45    3869    2948   1
   7 -11  45    8823    2830  -2
  -7  11  45    8823    2830   1
   4 -11  45   15627    2275  -2
  -4  11  45   15627    2275   1
   1 -11  45   10912    2442  -2
  -1  11  45   10912    2442   1
   9 -12  45    7701    3040  -2
  -9  12  45    7701    3040   1
   6 -12  45   16131    2718  -2
  -6  12  45   16131    2718   1
   3 -12  45    5677    2371  -2
  -3  12  45    5677    2371   1
  -1   1  46  133615    3170   1
   0   2  46  467931   10127   1
  -2   3  46  465279    4762   1
  -4   4  46   15756    1992   1
  -1   4  46  235658    3632   1
  -3   5  46  242025    4672   1
   0   5  46   51533    3404   1
  -5   6  46  530887    9300   1
  -2   6  46  390505    5656   1
  -7   7  46    2181    2140   1
  -4   7  46    3923    1717   1
  -1   7  46  114231    3322   1
  -6   8  46  225152    4437   1
  -3   8  46   62999    2950   1
   0   8  46    6521    2706   1
  -8   9  46  128030    3433   1
  -5   9  46  237258    5155   1
  -2   9  46  221122    5126   1
 -10  10  46   15117    3362   1
  -7  10  46    4592    2416   1
  -4  10  46   54127    3151   1
  -1  10  46  110171    3872   1
  -9  11  46   77025    5042   1
  -6  11  46   43254    3262   1
  -3  11  46    3675    2015   1
   0  11  46    5621    3658   1
  -8  12  46   38828    3889   1
  -5  12  46   55094    3478   1
  -1   3  47   19951    3382   1
  -3   4  47    5447    1550   1
  -2   5  47   32902    2025   1
  -4   6  47   11289    2956   1
  -1   6  47   18990    2833   1
  -6   7  47    7165    1651   1
  -3   7  47   -1203    1709   1
  -5   8  47    1712    1810   1
  -2   8  47   20555    2110   1
  -7   9  47   29555    2568   1
  -4   9  47   12973    2166   1
  -1   9  47   31014    2427   1
  -9  10  47    6771    2348   1
  -6  10  47    4295    2084   1
  -3  10  47    3099    2001   1
  -8  11  47   14765    3130   1
  -5  11  47    1210    2086   1
  -2  11  47    9040    2243   1
  -7  12  47    8563    2915   1
  -4  12  47    4032    2353   1
   0   0  48  152804    7219  -2
   0   0  48  152804    7219   1
   1  -2  48   24666    1360  -2
  -1   2  48   24666    1360   1
   3  -3  48   98287    3053  -2
  -3   3  48   98287    3053   1
   0  -3  48   33042    2006  -2
   0   3  48   33042    2006   1
   2  -4  48     967    1244  -2
  -2   4  48     967    1244   1
   4  -5  48    5470    1524  -2
  -4   5  48    5470    1524   1
   1  -5  48    4483    1834  -2
  -1   5  48    4483    1834   1
   6  -6  48   18734    2428  -2
  -6   6  48   18734    2428   1
   3  -6  48     961    1720  -2
  -3   6  48     961    1720   1
   0  -6  48    4631    2394  -2
   0   6  48    4631    2394   1
   5  -7  48   10092    1608  -2
  -5   7  48   10092    1608   1
   2  -7  48   11208    1838  -2
  -2   7  48   11208    1838   1
   7  -8  48    3601    1655  -2
  -7   8  48    3601    1655   1
   4  -8  48    6827    1925  -2
  -4   8  48    6827    1925   1
   1  -8  48    9674    1921  -2
  -1   8  48    9674    1921   1
   9  -9  48   24620    3089  -2
  -9   9  48   24620    3089   1
   6  -9  48   28851    2864  -2
  -6   9  48   28851    2864   1
   3  -9  48    8920    2062  -2
  -3   9  48    8920    2062   1
   0  -9  48   10707    2650  -2
   0   9  48   10707    2650   1
   8 -10  48    5843    2386  -2
  -8  10  48    5843    2386   1
   5 -10  48   16313    2322  -2
  -5  10  48   16313    2322   1
   2 -10  48    5678    2005  -2
  -2  10  48    5678    2005   1
  10 -11  48    2163    3113  -2
 -10  11  48    2163    3113   1
   7 -11  48    8861    2900  -2
  -7  11  48    8861    2900   1
   4 -11  48   11002    2239  -2
  -4  11  48   11002    2239   1
   1 -11  48     494    2178  -2
  -1  11  48     494    2178   1
   9 -12  48   12876    3177  -2
  -9  12  48   12876    3177   1
   6 -12  48    1935    2424  -2
  -6  12  48    1935    2424   1
   3 -12  48    2934    2290  -2
  -3  12  48    2934    2290   1
  -2   3  49  290183    3517   1
  -1   4  49   36296    1852   1
  -3   5  49   42867    2158   1
  -5   6  49   72486    2325   1
  -2   6  49   36715    2413   1
  -4   7  49   25737    2248   1
  -1   7  49   11508    1905   1
  -6   8  49   15114    2209   1
  -3   8  49    2015    1899   1
  -8   9  49   13451    1968   1
  -5   9  49   15548    2257   1
  -2   9  49    1590    1930   1
  -7  10  49    2310    2381   1
  -4  10  49    2268    2005   1
  -1  10  49   21910    2446   1
  -9  11  49    3889    3010   1
  -6  11  49    2260    2396   1
  -3  11  49    5239    2057   1
  -8  12  49    2051    2817   1
  -5  12  49   15027    2565   1
   0   1  50   10465    1756   1
  -2   2  50  135175    3411   1
  -1   3  50  165616    2527   1
  -3   4  50   63705    2271   1
   0   4  50   59508    4057   1
  -5   5  50  279808    6196   1
  -2   5  50  287860    6164   1
  -4   6  50   78367    2458   1
  -1   6  50  103337    3096   1
  -6   7  50   10633    1769   1
  -3   7  50   30650    2400   1
   0   7  50   18573    2941   1
  -8   8  50    5936    2373   1
  -5   8  50   58978    2904   1
  -2   8  50   89828    3181   1
  -7   9  50   37099    2797   1
  -4   9  50   75966    3383   1
  -1   9  50   43427    2746   1
  -9  10  50   48397    3892   1
  -6  10  50    6717    2170   1
  -3  10  50   16000    2400   1
   0  10  50   18268    3401   1
  -8  11  50   -1892    2355   1
  -5  11  50   12805    2392   1
  -2  11  50    8755    2272   1
  -7  12  50   36059    3855   1
  -4  12  50    6560    2395   1
   1  -2  51   54208    1754  -2
  -1   2  51   54208    1754   1
   2  -4  51    1841    1338  -2
  -2   4  51    1841    1338   1
   4  -5  51   16246    1728  -2
  -4   5  51   16246    1728   1
   1  -5  51   35565    2353  -2
  -1   5  51   35565    2353   1
   3  -6  51   49443    2561  -2
  -3   6  51   49443    2561   1
   5  -7  51   32706    1997  -2
  -5   7  51   32706    1997   1
   2  -7  51    8483    1983  -2
  -2   7  51    8483    1983   1
   7  -8  51    9373    1779  -2
  -7   8  51    9373    1779   1
   4  -8  51    2414    1830  -2
  -4   8  51    2414    1830   1
   1  -8  51   22845    2189  -2
  -1   8  51   22845    2189   1
   6  -9  51   63599    3559  -2
  -6   9  51   63599    3559   1
   3  -9  51   65758    3241  -2
  -3   9  51   65758    3241   1
   8 -10  51   46739    3150  -2
  -8  10  51   46739    3150   1
   5 -10  51   55438    3183  -2
  -5  10  51   55438    3183   1
   2 -10  51   17443    2507  -2
  -2  10  51   17443    2507   1
  10 -11  51    6301    3342  -2
 -10  11  51    6301    3342   1
   7 -11  51     -42    2675  -2
  -7  11  51     -42    2675   1
   4 -11  51    9339    2413  -2
  -4  11  51    9339    2413   1
   1 -11  51    1957    2240  -2
  -1  11  51    1957    2240   1
   9 -12  51   24159    3426  -2
  -9  12  51   24159    3426   1
   6 -12  51   43610    3521  -2
  -6  12  51   43610    3521   1
   3 -12  51   33060    2901  -2
  -3  12  51   33060    2901   1
  -1   1  52   94762    2720   1
   0   2  52  159111    3604   1
  -2   3  52  111113    2418   1
  -4   4  52   24236    2271   1
  -1   4  52   37574    2189   1
  -3   5  52   88048    2516   1
   0   5  52  130878    4728   1
  -5   6  52   80507    2631   1
  -2   6  52   74560    2986   1
  -7   7  52   41702    3126   1
  -4   7  52   14447    2080   1
  -1   7  52   24147    2140   1
  -6   8  52   28844    2680   1
  -3   8  52   28770    2464   1
   0   8  52   16939    3023   1
  -8   9  52   12876    2232   1
  -5   9  52   55358    3059   1
  -2   9  52   44851    2970   1
 -10  10  52   24635    3709   1
  -7  10  52   16397    2804   1
  -4  10  52    3773    2128   1
  -1  10  52   16786    2357   1
  -9  11  52    2540    2769   1
  -6  11  52   13697    2803   1
  -3  11  52    4883    2117   1
  -8  12  52   10959    3176   1
  -5  12  52   36886    3156   1
  -1   3  53   25354    1478   1
  -3   4  53   52885    2210   1
  -2   5  53   11527    1948   1
  -4   6  53   27274    1866   1
  -1   6  53    7214    1893   1
  -6   7  53   58546    2518   1
  -3   7  53   31816    2444   1
  -5   8  53   15316    2167   1
  -2   8  53   34115    2600   1
  -7   9  53    9658    2275   1
  -4   9  53    3301    2004   1
  -1   9  53   15727    2243   1
  -9  10  53    6232    2566   1
  -6  10  53    9382    2587   1
  -3  10  53   -1005    2031   1
  -8  11  53    5364    2587   1
  -5  11  53    7144    2337   1
  -2  11  53    -770    2030   1
  -7  12  53    3943    2918   1
  -4  12  53    2797    2329   1
   0   0  54  350762    8207  -2
   0   0  54  350762    8207   1
   1  -2  54  377426    3942  -2
  -1   2  54  377426    3942   1
   3  -3  54  122997    3512  -2
  -3   3  54  122997    3512   1
   0  -3  54   60992    3161  -2
   0   3  54   60992    3161   1
   2  -4  54  201065    3199  -2
  -2   4  54  201065    3199   1
   4  -5  54   44465    2019  -2
  -4   5  54   44465    2019   1
   1  -5  54   38642    2420  -2
  -1   5  54   38642    2420   1
   6  -6  54   22318    2855  -2
  -6   6  54   22318    2855   1
   3  -6  54   39942    2448  -2
  -3   6  54   39942    2448   1
   0  -6  54   30212    3160  -2
   0   6  54   30212    3160   1
   5  -7  54   34875    2462  -2
  -5   7  54   34875    2462   1
   2  -7  54   28656    2450  -2
  -2   7  54   28656    2450   1
   7  -8  54    3579    1683  -2
  -7   8  54    3579    1683   1
   4  -8  54    3781    1933  -2
  -4   8  54    3781    1933   1
   1  -8  54   10416    1978  -2
  -1   8  54   10416    1978   1
   9  -9  54   46181    4083  -2
  -9   9  54   46181    4083   1
   6  -9  54   50949    3371  -2
  -6   9  54   50949    3371   1
   3  -9  54  128932    4205  -2
  -3   9  54  128932    4205   1
   0  -9  54   96701    5240  -2
   0   9  54   96701    5240   1
   8 -10  54    8096    2369  -2
  -8  10  54    8096    2369   1
   5 -10  54   10534    2282  -2
  -5  10  54   10534    2282   1
   2 -10  54    6203    2235  -2
  -2  10  54    6203    2235   1
  10 -11  54    1249    3197  -2
 -10  11  54    1249    3197   1
   7 -11  54   19487    3326  -2
  -7  11  54   19487    3326   1
   4 -11  54   18763    2631  -2
  -4  11  54   18763    2631   1
   1 -11  54   -2148    2148  -2
  -1  11  54   -2148    2148   1
   6 -12  54   40211    3602  -2
  -6  12  54   40211    3602   1
  -2   3  55   52045    1961   1
  -1   4  55   20022    1964   1
  -3   5  55   77712    2512   1
  -5   6  55  102323    3060   1
  -2   6  55    1386    1758   1
  -4   7  55    8546    1945   1
  -1   7  55   33877    2347   1
  -6   8  55   75591    3356   1
  -3   8  55   32793    2564   1
  -8   9  55   49163    3100   1
  -5   9  55   15049    2328   1
  -2   9  55    7569    2197   1
  -7  10  55    3448    2203   1
  -4  10  55   18210    2523   1
  -1  10  55   22886    2529   1
  -9  11  55    7232    3069   1
  -6  11  55    6950    2641   1
  -3  11  55    1599    2104   1
  -8  12  55    1923    3262   1
  -5  12  55    2379    2310   1
   0   1  56   95020    2861   1
  -2   2  56   37040    2402   1
  -1   3  56   16951    1434   1
  -3   4  56   34783    2023   1
   0   4  56  125924    5369   1
  -5   5  56   75642    3758   1
  -2   5  56   34740    2506   1
  -4   6  56    7052    1576   1
  -1   6  56    3120    1856   1
  -6   7  56    3362    1635   1
  -3   7  56   75249    3172   1
   0   7  56   99142    4824   1
  -8   8  56   71758    4490   1
  -5   8  56   19120    2302   1
  -2   8  56    3480    1972   1
  -7   9  56    4012    2108   1
  -4   9  56   10772    2241   1
  -1   9  56    1119    1899   1
  -9  10  56    2441    2518   1
  -6  10  56    -638    2405   1
  -3  10  56   44464    3120   1
   0  10  56   57764    5425   1
  -8  11  56   21493    3004   1
  -5  11  56    -156    2206   1
  -2  11  56    1886    2102   1
  -7  12  56   15305    3384   1
  -4  12  56   12481    2821   1
   1  -2  57   13140    1356  -2
  -1   2  57   13140    1356   1
   2  -4  57     143    1338  -2
  -2   4  57     143    1338   1
   4  -5  57     630    1383  -2
  -4   5  57     630    1383   1
   1  -5  57     254    1789  -2
  -1   5  57     254    1789   1
   3  -6  57    3137    1808  -2
  -3   6  57    3137    1808   1
   5  -7  57    2394    1992  -2
  -5   7  57    2394    1992   1
   2  -7  57    6994    1987  -2
  -2   7  57    6994    1987   1
   7  -8  57    8071    1822  -2
  -7   8  57    8071    1822   1
   4  -8  57    9054    2055  -2
  -4   8  57    9054    2055   1
   1  -8  57    5361    1912  -2
  -1   8  57    5361    1912   1
   6  -9  57    4502    2386  -2
  -6   9  57    4502    2386   1
   3  -9  57    5494    2092  -2
  -3   9  57    5494    2092   1
   8 -10  57    6053    2334  -2
  -8  10  57    6053    2334   1
   5 -10  57     752    2064  -2
  -5  10  57     752    2064   1
   2 -10  57    5407    2222  -2
  -2  10  57    5407    2222   1
   7 -11  57   10175    3085  -2
  -7  11  57   10175    3085   1
   4 -11  57    1125    2273  -2
  -4  11  57    1125    2273   1
   6 -12  57    3017    2603  -2
  -6  12  57    3017    2603   1
  -1   1  58  172069    3677   1
   0   2  58   20611    2137   1
  -2   3  58   34876    1649   1
  -4   4  58  287700    6291   1
  -1   4  58  158124    4051   1
  -3   5  58   27474    1891   1
   0   5  58    8749    2899   1
  -5   6  58   21612    2002   1
  -2   6  58   51670    2771   1
  -7   7  58   35263    3410   1
  -4   7  58   42848    2638   1
  -1   7  58   67748    3160   1
  -6   8  58    3299    1956   1
  -3   8  58    9892    2127   1
   0   8  58     199    2751   1
  -8   9  58     722    2141   1
  -5   9  58   30681    2687   1
  -2   9  58    9182    2270   1
 -10  10  58    3923    6876   1
  -7  10  58   16552    2608   1
  -4  10  58    2112    2213   1
  -1  10  58      95    2158   1
  -9  11  58   -1181    2773   1
  -6  11  58    3314    2521   1
  -3  11  58   30139    2958   1
  -5  12  58    7977    2494   1
  -1   3  59  160094    2967   1
  -3   4  59   49228    2087   1
  -2   5  59  161306    4648   1
  -4   6  59   95051    3159   1
  -1   6  59  141161    4313   1
  -6   7  59    3687    1705   1
  -3   7  59    2724    1873   1
  -5   8  59   23413    2711   1
  -2   8  59   39152    2802   1
  -7   9  59    4202    2140   1
  -4   9  59    8996    2188   1
  -1   9  59    4534    2193   1
  -9  10  59   17418    3218   1
  -6  10  59    8120    2609   1
  -3  10  59    1627    2124   1
  -8  11  59     555    2512   1
  -5  11  59     834    2255   1
  -2  11  59    1641    2111   1
   0   0  60  467616   11264  -2
   0   0  60  467616   11264   1
   1  -2  60   16125    1439  -2
  -1   2  60   16125    1439   1
   3  -3  60  106366    3493  -2
  -3   3  60  106366    3493   1
   0  -3  60  150426    5513  -2
   0   3  60  150426    5513   1
   2  -4  60    1909    1451  -2
  -2   4  60    1909    1451   1
   4  -5  60   63039    2319  -2
  -4   5  60   63039    2319   1
   1  -5  60   52051    2891  -2
  -1   5  60   52051    2891   1
   6  -6  60   38687    3349  -2
  -6   6  60   38687    3349   1
   3  -6  60   68377    3185  -2
  -3   6  60   68377    3185   1
   0  -6  60   64916    4642  -2
   0   6  60   64916    4642   1
   5  -7  60   14699    2397  -2
  -5   7  60   14699    2397   1
   2  -7  60    5562    1957  -2
  -2   7  60    5562    1957   1
   7  -8  60   76779    3733  -2
  -7   8  60   76779    3733   1
   4  -8  60  171143    4642  -2
  -4   8  60  171143    4642   1
   1  -8  60   56850    3195  -2
  -1   8  60   56850    3195   1
   9  -9  60   11047    3709  -2
  -9   9  60   11047    3709   1
   6  -9  60    1961    2408  -2
  -6   9  60    1961    2408   1
   3  -9  60    8027    2227  -2
  -3   9  60    8027    2227   1
   0  -9  60   38613    3977  -2
   0   9  60   38613    3977   1
   8 -10  60    5949    2332  -2
  -8  10  60    5949    2332   1
   5 -10  60    1364    2181  -2
  -5  10  60    1364    2181   1
   2 -10  60    2777    2211  -2
  -2  10  60    2777    2211   1
   7 -11  60  140926    5517  -2
  -7  11  60  140926    5517   1
   4 -11  60  121628    5015  -2
  -4  11  60  121628    5015   1
  -2   3  61   44898    1772   1
  -1   4  61   19517    2218   1
  -3   5  61   20842    2038   1
  -5   6  61    9817    1775   1
  -2   6  61   32934    2636   1
  -4   7  61    1058    1904   1
  -1   7  61    3376    1960   1
  -6   8  61    1418    1952   1
  -3   8  61    5774    2094   1
  -8   9  61    3388    2403   1
  -5   9  61    4249    2405   1
  -2   9  61     669    2119   1
  -7  10  61    2009    2310   1
  -4  10  61    6379    2302   1
  -1  10  61    7705    2424   1
  -9  11  61    3850    2990   1
  -6  11  61    3892    2626   1
  -3  11  61    8661    2460   1
   0   1  62  112982    3182   1
  -2   2  62    4928    1982   1
  -1   3  62   27809    1740   1
  -3   4  62   30615    1827   1
   0   4  62   17263    3162   1
  -5   5  62    1462    2283   1
  -2   5  62   15357    2203   1
  -4   6  62  100694    3650   1
  -1   6  62   49178    3017   1
  -6   7  62   25443    2175   1
  -3   7  62    4554    2021   1
   0   7  62    6806    3189   1
  -8   8  62    8422    2932   1
  -5   8  62    2529    2204   1
  -2   8  62   10264    2220   1
  -7   9  62   36142    2960   1
  -4   9  62   30791    2750   1
  -1   9  62   16936    2512   1
  -9  10  62   14975    2854   1
  -6  10  62    1500    2547   1
  -3  10  62      42    2133   1
   0  10  62    3566    3508   1
  -8  11  62    2249    2663   1
  -5  11  62   10116    2503   1
  -2  11  62    6037    2335   1
   1  -2  63  234141    3219  -2
  -1   2  63  234141    3219   1
   2  -4  63   84331    2865  -2
  -2   4  63   84331    2865   1
   4  -5  63   11086    1781  -2
  -4   5  63   11086    1781   1
   1  -5  63   18548    2313  -2
  -1   5  63   18548    2313   1
   3  -6  63    1250    1911  -2
  -3   6  63    1250    1911   1
   5  -7  63    8531    2219  -2
  -5   7  63    8531    2219   1
   2  -7  63   26115    2467  -2
  -2   7  63   26115    2467   1
   7  -8  63    8187    2376  -2
  -7   8  63    8187    2376   1
   4  -8  63    7240    2122  -2
  -4   8  63    7240    2122   1
   1  -8  63   31961    2808  -2
  -1   8  63   31961    2808   1
   6  -9  63    7596    2553  -2
  -6   9  63    7596    2553   1
   3  -9  63   13414    2459  -2
  -3   9  63   13414    2459   1
   8 -10  63   19012    2741  -2
  -8  10  63   19012    2741   1
   5 -10  63   37236    3409  -2
  -5  10  63   37236    3409   1
   2 -10  63   34602    3047  -2
  -2  10  63   34602    3047   1
   7 -11  63    3535    2372  -2
  -7  11  63    3535    2372   1
   4 -11  63   10617    2546  -2
  -4  11  63   10617    2546   1
  -1   1  64  366162    5325   1
   0   2  64  168306    4115   1
  -2   3  64   30400    1725   1
  -4   4  64  488722    8508   1
  -1   4  64  163881    4220   1
  -3   5  64  120261    3455   1
   0   5  64  251827    7778   1
  -5   6  64   10085    1813   1
  -2   6  64   16566    2343   1
  -7   7  64  329577    9106   1
  -4   7  64  391472    6919   1
  -1   7  64   54635    3255   1
  -6   8  64   14154    2475   1
  -3   8  64  121063    4119   1
   0   8  64  207743    8314   1
  -8   9  64    9380    2622   1
  -5   9  64    2670    2396   1
  -2   9  64    4162    2206   1
 -10  10  64  116117   13104   1
  -7  10  64  136331    4802   1
  -4  10  64   54164    3391   1
  -1  10  64   13722    2613   1
  -6  11  64   37466    3538   1
  -3  11  64   79715    4054   1
  -1   3  65   18525    1599   1
  -3   4  65    7303    1476   1
  -2   5  65   16591    2254   1
  -4   6  65    2952    2277   1
  -1   6  65   26512    2617   1
  -6   7  65    3242    2037   1
  -3   7  65   18655    3734   1
  -5   8  65    7436    2561   1
  -2   8  65   13742    2384   1
  -7   9  65   14171    2661   1
  -4   9  65    7291    2241   1
  -1   9  65   20362    2649   1
  -9  10  65    7728    2730   1
  -6  10  65    1617    2484   1
  -3  10  65    8533    2383   1
  -8  11  65   11269    2851   1
  -5  11  65    2562    2641   1
   0   0  66  380698    9666  -2
   0   0  66  380698    9666   1
   1  -2  66    7265    1327  -2
  -1   2  66    7265    1327   1
   3  -3  66   34198    2506  -2
  -3   3  66   34198    2506   1
   0  -3  66   31379    3486  -2
   0   3  66   31379    3486   1
   2  -4  66     320    1621  -2
  -2   4  66     320    1621   1
   4  -5  66    5454    1667  -2
  -4   5  66    5454    1667   1
   1  -5  66    4474    1992  -2
  -1   5  66    4474    1992   1
   6  -6  66    4242    2469  -2
  -6   6  66    4242    2469   1
   3  -6  66    5166    2102  -2
  -3   6  66    5166    2102   1
   0  -6  66   16718    3417  -2
   0   6  66   16718    3417   1
   5  -7  66   23540    2623  -2
  -5   7  66   23540    2623   1
   2  -7  66   19043    2501  -2
  -2   7  66   19043    2501   1
   7  -8  66    8750    2484  -2
  -7   8  66    8750    2484   1
   4  -8  66     -99    1986  -2
  -4   8  66     -99    1986   1
   1  -8  66    2068    2271  -2
  -1   8  66    2068    2271   1
   9  -9  66    7318    4699  -2
  -9   9  66    7318    4699   1
   6  -9  66    8652    2384  -2
  -6   9  66    8652    2384   1
   3  -9  66    2654    2192  -2
  -3   9  66    2654    2192   1
   0  -9  66   10212    3837  -2
   0   9  66   10212    3837   1
   8 -10  66   25270    3156  -2
  -8  10  66   25270    3156   1
   5 -10  66   32573    3312  -2
  -5  10  66   32573    3312   1
   2 -10  66    8535    2446  -2
  -2  10  66    8535    2446   1
   7 -11  66    1953    2368  -2
  -7  11  66    1953    2368   1
   4 -11  66    3114    2407  -2
  -4  11  66    3114    2407   1
  -2   3  67   88461    2363   1
  -1   4  67   45045    2789   1
  -3   5  67   15924    2212   1
  -5   6  67   23265    2273   1
  -2   6  67   58690    3225   1
  -4   7  67   32510    2867   1
  -1   7  67   15903    2513   1
  -6   8  67    2209    2158   1
  -3   8  67   -1141    2139   1
  -8   9  67    2848    2524   1
  -5   9  67    4575    2526   1
  -2   9  67    -361    2122   1
  -7  10  67     942    2404   1
  -4  10  67    1621    2243   1
  -1  10  67    7784    2576   1
  -6  11  67    3733    2647   1
  -3  11  67    4245    2373   1
   0   1  68   39749    2380   1
  -2   2  68   17045    1943   1
  -1   3  68   16300    1752   1
  -3   4  68   73047    2462   1
   0   4  68  136426    5914   1
  -5   5  68   31979    3198   1
  -2   5  68   12535    2202   1
  -4   6  68    1768    2049   1
  -1   6  68   25560    2676   1
  -6   7  68    7390    2236   1
  -3   7  68  147557    4662   1
   0   7  68   69453    5298   1
  -8   8  68   17790    4903   1
  -5   8  68    1066    2426   1
  -2   8  68    2826    2267   1
  -7   9  68     591    2278   1
  -4   9  68    6715    2318   1
  -1   9  68     983    2346   1
  -9  10  68     -68    2815   1
  -6  10  68    8309    2764   1
  -3  10  68    8647    2459   1
  -5  11  68    4510    2695   1
   1  -2  69   24618    1486  -2
  -1   2  69   24618    1486   1
   2  -4  69     782    1657  -2
  -2   4  69     782    1657   1
   4  -5  69   11014    1828  -2
  -4   5  69   11014    1828   1
   1  -5  69   21454    2468  -2
  -1   5  69   21454    2468   1
   3  -6  69   35272    2803  -2
  -3   6  69   35272    2803   1
   5  -7  69    9753    2291  -2
  -5   7  69    9753    2291   1
   2  -7  69    3682    2175  -2
  -2   7  69    3682    2175   1
   7  -8  69    6998    2409  -2
  -7   8  69    6998    2409   1
   4  -8  69    6350    2325  -2
  -4   8  69    6350    2325   1
   1  -8  69    9920    2544  -2
  -1   8  69    9920    2544   1
   6  -9  69   59404    3789  -2
  -6   9  69   59404    3789   1
   3  -9  69   62823    3542  -2
  -3   9  69   62823    3542   1
   8 -10  69   29958    3330  -2
  -8  10  69   29958    3330   1
   5 -10  69   43213    3611  -2
  -5  10  69   43213    3611   1
   2 -10  69   12026    2585  -2
  -2  10  69   12026    2585   1
   7 -11  69    4276    2516  -2
  -7  11  69    4276    2516   1
   4 -11  69    3163    2425  -2
  -4  11  69    3163    2425   1
  -1   1  70   42587    2387   1
   0   2  70   11723    1990   1
  -2   3  70   14055    1508   1
  -4   4  70   62238    3709   1
  -1   4  70   58387    3029   1
  -3   5  70     410    1866   1
   0   5  70    2439    2848   1
  -5   6  70    8771    1995   1
  -2   6  70    8449    2201   1
  -7   7  70   13664    3151   1
  -4   7  70   46635    3557   1
  -1   7  70   21759    2708   1
  -6   8  70    3609    2277   1
  -3   8  70    3392    2300   1
   0   8  70   18718    4014   1
  -8   9  70    4433    2522   1
  -5   9  70    2815    2671   1
  -2   9  70    -937    2286   1
  -7  10  70    1970    2580   1
  -4  10  70    9622    2551   1
  -1  10  70     951    2575   1
  -6  11  70    2589    2734   1
  -1   3  71   14063    1711   1
  -3   4  71   16608    1735   1
  -2   5  71    5005    2011   1
  -4   6  71    4651    2051   1
  -1   6  71    2983    2117   1
  -6   7  71   26967    2786   1
  -3   7  71   13084    2441   1
  -5   8  71    4526    2579   1
  -2   8  71    8996    2510   1
  -7   9  71    8451    2588   1
  -4   9  71    1245    2360   1
  -1   9  71    -300    2352   1
  -9  10  71    3607    3204   1
  -6  10  71    3852    2610   1
  -3  10  71    -384    2342   1
  -5  11  71     722    2602   1
   0   0  72  628842   22144  -2
   0   0  72  628842   22144   1
   1  -2  72   44748    1757  -2
  -1   2  72   44748    1757   1
   3  -3  72  229945    5261  -2
  -3   3  72  229945    5261   1
   0  -3  72  191670    6690  -2
   0   3  72  191670    6690   1
   2  -4  72    2737    1715  -2
  -2   4  72    2737    1715   1
   4  -5  72     670    1866  -2
  -4   5  72     670    1866   1
   1  -5  72    1066    1975  -2
  -1   5  72    1066    1975   1
   6  -6  72    6472    2595  -2
  -6   6  72    6472    2595   1
   3  -6  72   17533    2445  -2
  -3   6  72   17533    2445   1
   0  -6  72   16746    3575  -2
   0   6  72   16746    3575   1
   5  -7  72    4548    2164  -2
  -5   7  72    4548    2164   1
   2  -7  72    9305    2384  -2
  -2   7  72    9305    2384   1
   7  -8  72   14308    2625  -2
  -7   8  72   14308    2625   1
   4  -8  72   31526    3462  -2
  -4   8  72   31526    3462   1
   1  -8  72   35303    3244  -2
  -1   8  72   35303    3244   1
   9  -9  72   11793    5905  -2
  -9   9  72   11793    5905   1
   6  -9  72   17292    2844  -2
  -6   9  72   17292    2844   1
   3  -9  72   50106    3590  -2
  -3   9  72   50106    3590   1
   0  -9  72   18059    4342  -2
   0   9  72   18059    4342   1
   8 -10  72     291    2577  -2
  -8  10  72     291    2577   1
   5 -10  72    3087    2835  -2
  -5  10  72    3087    2835   1
   2 -10  72    2268    2491  -2
  -2  10  72    2268    2491   1
  -2   3  73   38198    1901   1
  -1   4  73    2908    1995   1
  -3   5  73   72155    3055   1
  -5   6  73   67114    3466   1
  -2   6  73    9577    2262   1
  -4   7  73    9107    2648   1
  -1   7  73   16313    2662   1
  -6   8  73   64029    3741   1
  -3   8  73   28073    2986   1
  -8   9  73   28434    3134   1
  -5   9  73    9576    3020   1
  -2   9  73    6813    2577   1
  -7  10  73     351    2516   1
  -4  10  73   10370    2697   1
   0   1  74   78313    3012   1
  -2   2  74  113174    3431   1
  -1   3  74   88230    2900   1
  -3   4  74   52697    2711   1
   0   4  74     853    2895   1
  -5   5  74   30971    3269   1
  -2   5  74   88078    3688   1
  -4   6  74   76032    3606   1
  -1   6  74  125702    4527   1
  -6   7  74   48175    3320   1
  -3   7  74    5679    2300   1
   0   7  74    -913    3285   1
  -8   8  74    6833    6795   1
  -5   8  74   18506    2716   1
  -2   8  74   83708    4182   1
  -7   9  74   24859    3003   1
  -4   9  74   26647    3408   1
  -1   9  74   36677    3460   1
  -6  10  74   40241    3561   1
  -3  10  74    -213    2407   1
   1  -2  75   56751    2031  -2
  -1   2  75   56751    2031   1
   2  -4  75    1216    1752  -2
  -2   4  75    1216    1752   1
   4  -5  75    1896    1809  -2
  -4   5  75    1896    1809   1
   1  -5  75    2210    2041  -2
  -1   5  75    2210    2041   1
   3  -6  75    2678    2071  -2
  -3   6  75    2678    2071   1
   5  -7  75    2353    2187  -2
  -5   7  75    2353    2187   1
   2  -7  75    1351    2172  -2
  -2   7  75    1351    2172   1
   7  -8  75    5803    2509  -2
  -7   8  75    5803    2509   1
   4  -8  75    9013    2897  -2
  -4   8  75    9013    2897   1
   1  -8  75    3031    2437  -2
  -1   8  75    3031    2437   1
   6  -9  75    7207    2540  -2
  -6   9  75    7207    2540   1
   3  -9  75    5090    2510  -2
  -3   9  75    5090    2510   1
   8 -10  75    5526    2741  -2
  -8  10  75    5526    2741   1
   5 -10  75    1340    2837  -2
  -5  10  75    1340    2837   1
   2 -10  75     -96    2476  -2
  -2  10  75     -96    2476   1
  -1   1  76    2109    1767   1
   0   2  76   68620    3293   1
  -2   3  76   13629    1573   1
  -4   4  76   16115    2801   1
  -1   4  76    2294    2026   1
  -3   5  76   47375    3018   1
   0   5  76   55017    4623   1
  -5   6  76   11567    2362   1
  -2   6  76    4293    2126   1
  -7   7  76   -1369    3693   1
  -4   7  76    6416    2609   1
  -1   7  76     777    2251   1
  -6   8  76   17622    2738   1
  -3   8  76   27174    3007   1
   0   8  76    1999    3438   1
  -8   9  76     942    3018   1
  -5   9  76    1892    2730   1
  -2   9  76    -153    2413   1
  -7  10  76    2367    2521   1
  -4  10  76    6795    2975   1
  -1   3  77   71469    2753   1
  -3   4  77   37532    2510   1
  -2   5  77   95117    3819   1
  -4   6  77   60140    3361   1
  -1   6  77   76001    3773   1
  -6   7  77    -158    2189   1
  -3   7  77    1630    2218   1
  -5   8  77   12614    2627   1
  -2   8  77   25400    3005   1
  -7   9  77    2907    2499   1
  -4   9  77    5020    2813   1
  -1   9  77    2896    2510   1
  -6  10  77     950    2590   1
  -3  10  77     -24    2458   1
   0   0  78    6428    3343  -2
   0   0  78    6428    3343   1
   1  -2  78   90539    2441  -2
  -1   2  78   90539    2441   1
   3  -3  78    6191    2101  -2
  -3   3  78    6191    2101   1
   0  -3  78     422    2716  -2
   0   3  78     422    2716   1
   2  -4  78   94482    3397  -2
  -2   4  78   94482    3397   1
   4  -5  78   41630    2936  -2
  -4   5  78   41630    2936   1
   1  -5  78   40267    2931  -2
  -1   5  78   40267    2931   1
   6  -6  78   36303    4263  -2
  -6   6  78   36303    4263   1
   3  -6  78   25256    3028  -2
  -3   6  78   25256    3028   1
   0  -6  78   27302    4394  -2
   0   6  78   27302    4394   1
   5  -7  78   66258    3663  -2
  -5   7  78   66258    3663   1
   2  -7  78   95714    4256  -2
  -2   7  78   95714    4256   1
   7  -8  78    4554    2451  -2
  -7   8  78    4554    2451   1
   4  -8  78    1524    2671  -2
  -4   8  78    1524    2671   1
   1  -8  78   11647    2668  -2
  -1   8  78   11647    2668   1
   6  -9  78   71504    4101  -2
  -6   9  78   71504    4101   1
   3  -9  78   36742    3340  -2
  -3   9  78   36742    3340   1
   5 -10  78   98776    5345  -2
  -5  10  78   98776    5345   1
  -2   3  79   10291    1661   1
  -1   4  79    7043    2154   1
  -3   5  79   20587    2427   1
  -5   6  79   14254    2551   1
  -2   6  79   19219    2623   1
  -4   7  79    3178    2234   1
  -1   7  79     335    2383   1
  -6   8  79    3690    2395   1
  -3   8  79    7734    2554   1
  -8   9  79    2505    3072   1
  -5   9  79    3057    2480   1
  -2   9  79    -347    2468   1
  -4  10  79    3285    2831   1
   0   1  80   27132    2291   1
  -2   2  80  154551    4602   1
  -1   3  80   24404    2054   1
  -3   4  80   27842    2347   1
   0   4  80   15959    3392   1
  -5   5  80  119811    6146   1
  -2   5  80   76588    3611   1
  -4   6  80    4656    2192   1
  -1   6  80   24897    2873   1
  -6   7  80    4528    2375   1
  -3   7  80   38156    3144   1
   0   7  80   34266    4483   1
  -8   8  80   68138    7206   1
  -5   8  80   42121    3346   1
  -2   8  80   13098    2786   1
  -7   9  80     702    2486   1
  -4   9  80    1693    2791   1
  -1   9  80    4693    2562   1
  -6  10  80   23089    3166   1
   1  -2  81   86898    2584  -2
  -1   2  81   86898    2584   1
   2  -4  81   60763    2928  -2
  -2   4  81   60763    2928   1
   4  -5  81    8985    2218  -2
  -4   5  81    8985    2218   1
   1  -5  81    4177    2195  -2
  -1   5  81    4177    2195   1
   3  -6  81     737    2129  -2
  -3   6  81     737    2129   1
   5  -7  81    5991    2427  -2
  -5   7  81    5991    2427   1
   2  -7  81   17637    2761  -2
  -2   7  81   17637    2761   1
   7  -8  81    3023    2677  -2
  -7   8  81    3023    2677   1
   4  -8  81    2277    2692  -2
  -4   8  81    2277    2692   1
   1  -8  81   20702    2956  -2
  -1   8  81   20702    2956   1
   6  -9  81    4710    2513  -2
  -6   9  81    4710    2513   1
   3  -9  81    7127    2673  -2
  -3   9  81    7127    2673   1
   5 -10  81   13797    3281  -2
  -5  10  81   13797    3281   1
  -1   1  82   29735    2399   1
   0   2  82   50043    3121   1
  -2   3  82  139563    3628   1
  -4   4  82    -781    2265   1
  -1   4  82   10162    2260   1
  -3   5  82   70700    3498   1
   0   5  82   13589    3565   1
  -5   6  82  109933    4344   1
  -2   6  82  119178    4850   1
  -7   7  82   21461    5071   1
  -4   7  82    2863    2366   1
  -1   7  82   44411    3377   1
  -6   8  82   56751    3744   1
  -3   8  82    3026    2537   1
   0   8  82    -280    3434   1
  -8   9  82   56620    4837   1
  -5   9  82   81619    4383   1
  -2   9  82   44656    3684   1
  -1   3  83    8252    1770   1
  -3   4  83    4736    2082   1
  -2   5  83   16398    2246   1
  -4   6  83    5529    2310   1
  -1   6  83   34703    3111   1
  -6   7  83    4453    2373   1
  -3   7  83    -135    2528   1
  -5   8  83    -691    2277   1
  -2   8  83   18874    2974   1
  -7   9  83   14158    2967   1
  -4   9  83    6369    2951   1
   0   0  84   61145    5905  -2
   0   0  84   61145    5905   1
   1  -2  84   16627    1694  -2
  -1   2  84   16627    1694   1
   3  -3  84    3787    2435  -2
  -3   3  84    3787    2435   1
   0  -3  84    9600    2543  -2
   0   3  84    9600    2543   1
   2  -4  84    9061    1973  -2
  -2   4  84    9061    1973   1
   4  -5  84    1716    2164  -2
  -4   5  84    1716    2164   1
   1  -5  84    2225    2205  -2
  -1   5  84    2225    2205   1
   6  -6  84    1314    3778  -2
  -6   6  84    1314    3778   1
   3  -6  84    3352    2230  -2
  -3   6  84    3352    2230   1
   0  -6  84    1716    3365  -2
   0   6  84    1716    3365   1
   5  -7  84    -223    2225  -2
  -5   7  84    -223    2225   1
   2  -7  84     -62    2382  -2
  -2   7  84     -62    2382   1
   7  -8  84    -942    2897  -2
  -7   8  84    -942    2897   1
   4  -8  84     228    2325  -2
  -4   8  84     228    2325   1
   1  -8  84    2900    2539  -2
  -1   8  84    2900    2539   1
   6  -9  84   15396    2827  -2
  -6   9  84   15396    2827   1
   3  -9  84    6985    3023  -2
  -3   9  84    6985    3023   1
  -2   3  85   33850    2281   1
  -1   4  85   25728    2415   1
  -3   5  85    5139    2212   1
  -5   6  85   12385    2586   1
  -2   6  85   22366    2776   1
  -4   7  85   26743    2983   1
  -1   7  85    9815    2670   1
  -6   8  85    -290    2337   1
  -3   8  85    2637    2820   1
  -5   9  85    4539    2548   1
  -2   9  85    -258    2546   1
   0   1  86   30647    2728   1
  -2   2  86   20049    2520   1
  -1   3  86    2769    1668   1
  -3   4  86   30310    2433   1
   0   4  86  120910    6280   1
  -5   5  86    2524    3776   1
  -2   5  86    8150    2172   1
  -4   6  86    1908    2218   1
  -1   6  86   21384    2895   1
  -6   7  86    6091    2747   1
  -3   7  86   66633    4284   1
   0   7  86   16181    4092   1
  -8   8  86   12897    4866   1
  -5   8  86    1147    2315   1
  -2   8  86    -549    2378   1
  -4   9  86    2635    2925   1
   1  -2  87   26819    1869  -2
  -1   2  87   26819    1869   1
   2  -4  87    8837    2227  -2
  -2   4  87    8837    2227   1
   4  -5  87    5293    2222  -2
  -4   5  87    5293    2222   1
   1  -5  87    5480    2305  -2
  -1   5  87    5480    2305   1
   3  -6  87   15912    2647  -2
  -3   6  87   15912    2647   1
   5  -7  87    8233    2577  -2
  -5   7  87    8233    2577   1
   2  -7  87    3652    2525  -2
  -2   7  87    3652    2525   1
   7  -8  87    2199    2964  -2
  -7   8  87    2199    2964   1
   4  -8  87    6597    2502  -2
  -4   8  87    6597    2502   1
   1  -8  87    1513    2466  -2
  -1   8  87    1513    2466   1
   6  -9  87   42620    3591  -2
  -6   9  87   42620    3591   1
   3  -9  87   30202    3722  -2
  -3   9  87   30202    3722   1
  -1   1  88      -5    1843   1
   0   2  88    8358    2532   1
  -2   3  88    1279    1780   1
  -4   4  88    9806    3412   1
  -1   4  88    7727    2086   1
  -3   5  88   10137    2324   1
   0   5  88    9960    3658   1
  -5   6  88    1625    2572   1
  -2   6  88    -982    2184   1
  -7   7  88    8130    4497   1
  -4   7  88    9332    2558   1
  -1   7  88     890    2409   1
  -6   8  88    3633    2529   1
  -3   8  88    1477    2738   1
  -5   9  88    1854    2440   1
  -1   3  89     893    1708   1
  -3   4  89   15347    2477   1
  -2   5  89     366    2149   1
  -4   6  89    6743    2394   1
  -1   6  89    -986    2286   1
  -6   7  89    8832    3179   1
  -3   7  89    4928    2452   1
  -5   8  89    1120    2447   1
  -2   8  89   -2417    2417   1
   0   0  90  146045    7335  -2
   0   0  90  146045    7335   1
   1  -2  90   61092    2568  -2
  -1   2  90   61092    2568   1
   3  -3  90   30685    3923  -2
  -3   3  90   30685    3923   1
   0  -3  90   33713    3426  -2
   0   3  90   33713    3426   1
   2  -4  90   23816    2429  -2
  -2   4  90   23816    2429   1
   4  -5  90   11957    2487  -2
  -4   5  90   11957    2487   1
   1  -5  90    5981    2436  -2
  -1   5  90    5981    2436   1
   6  -6  90    7824    4404  -2
  -6   6  90    7824    4404   1
   3  -6  90     900    2243  -2
  -3   6  90     900    2243   1
   0  -6  90   35185    4667  -2
   0   6  90   35185    4667   1
   5  -7  90    1302    2375  -2
  -5   7  90    1302    2375   1
   2  -7  90    -503    2362  -2
  -2   7  90    -503    2362   1
   7  -8  90     342    2980  -2
  -7   8  90     342    2980   1
   4  -8  90    7873    2628  -2
  -4   8  90    7873    2628   1
   1  -8  90    2893    2579  -2
  -1   8  90    2893    2579   1
  -2   3  91   24113    2353   1
  -1   4  91    7272    2101   1
  -3   5  91   42201    3144   1
  -5   6  91   37218    3550   1
  -2   6  91    2530    2314   1
  -4   7  91   12505    2630   1
  -1   7  91    8675    2704   1
  -6   8  91   28265    3599   1
  -3   8  91   18536    3371   1
   0   1  92   81605    3808   1
  -2   2  92   51344    3733   1
  -1   3  92   53806    2766   1
  -3   4  92  110572    4279   1
   0   4  92  167472    6243   1
  -5   5  92   42779    5871   1
  -2   5  92   37341    3139   1
  -4   6  92   23147    2852   1
  -1   6  92   13875    3030   1
  -6   7  92   26031    3752   1
  -3   7  92   90950    4394   1
   0   7  92  112617    7746   1
  -5   8  92   40783    3436   1
  -2   8  92   13582    2921   1
   1  -2  93   39995    2483  -2
  -1   2  93   39995    2483   1
   2  -4  93    9997    2177  -2
  -2   4  93    9997    2177   1
   4  -5  93   -1516    2381  -2
  -4   5  93   -1516    2381   1
   1  -5  93    2031    2092  -2
  -1   5  93    2031    2092   1
   3  -6  93    -423    2286  -2
  -3   6  93    -423    2286   1
   5  -7  93    1594    2396  -2
  -5   7  93    1594    2396   1
   2  -7  93    2073    2800  -2
  -2   7  93    2073    2800   1
   4  -8  93    7406    2576  -2
  -4   8  93    7406    2576   1
  -1   1  94    8383    2633   1
   0   2  94   15500    2893   1
  -2   3  94    8672    2096   1
  -4   4  94   -1514    3757   1
  -1   4  94    4795    1942   1
  -3   5  94   15300    2622   1
   0   5  94   19674    4047   1
  -5   6  94    3489    2805   1
  -2   6  94    5703    2467   1
  -7   7  94   -1390    4033   1
  -4   7  94     -80    2339   1
  -1   7  94    1564    2430   1
  -3   8  94   12322    2768   1
  -1   3  95   38761    2738   1
  -3   4  95   10607    2408   1
  -2   5  95   31077    3080   1
  -4   6  95   19193    2804   1
  -1   6  95   26306    3031   1
  -6   7  95     705    2750   1
  -3   7  95    -833    2297   1
   0   0  96   58504    5491  -2
   0   0  96   58504    5491   1
   1  -2  96    3151    1977  -2
  -1   2  96    3151    1977   1
   3  -3  96   76187    5383  -2
  -3   3  96   76187    5383   1
   0  -3  96   64496    4668  -2
   0   3  96   64496    4668   1
   2  -4  96    1802    2038  -2
  -2   4  96    1802    2038   1
   4  -5  96   17153    2897  -2
  -4   5  96   17153    2897   1
   1  -5  96   19667    2575  -2
  -1   5  96   19667    2575   1
   6  -6  96   11628    5015  -2
  -6   6  96   11628    5015   1
   3  -6  96    8048    2508  -2
  -3   6  96    8048    2508   1
   0  -6  96   25705    4466  -2
   0   6  96   25705    4466   1
   5  -7  96    -141    2631  -2
  -5   7  96    -141    2631   1
   2  -7  96    1618    2369  -2
  -2   7  96    1618    2369   1
  -2   3  97    8973    2155   1
  -1   4  97    7017    2152   1
  -3   5  97    5847    2375   1
  -5   6  97   20398    3446   1
  -2   6  97    6910    2522   1
  -4   7  97    2374    2416   1
  -1   7  97    3497    2633   1
   0   1  98   26609    2914   1
  -2   2  98    6670    3170   1
  -1   3  98   52084    3100   1
  -3   4  98   50837    3745   1
   0   4  98   40894    3866   1
  -5   5  98    1675    3967   1
  -2   5  98    2910    2156   1
  -4   6  98   37296    3268   1
  -1   6  98   20118    2630   1
  -3   7  98   17454    2888   1
   1  -2  99   52363    2986  -2
  -1   2  99   52363    2986   1
   2  -4  99   17433    2466  -2
  -2   4  99   17433    2466   1
   4  -5  99    6927    2656  -2
  -4   5  99    6927    2656   1
   1  -5  99    2591    2124  -2
  -1   5  99    2591    2124   1
   3  -6  99    1693    2422  -2
  -3   6  99    1693    2422   1
   5  -7  99     917    2759  -2
  -5   7  99     917    2759   1
   2  -7  99    5619    2528  -2
  -2   7  99    5619    2528   1
  -1   1 100   24923    3227   1
   0   2 100    3786    2776   1
  -2   3 100    2946    2468   1
  -4   4 100  104880    7772   1
  -1   4 100   29789    2729   1
  -3   5 100     119    2303   1
   0   5 100   15670    4063   1
  -5   6 100      48    2775   1
  -2   6 100    1486    2374   1
  -4   7 100   37042    3396   1
  -1   3 101    1453    2052   1
  -3   4 101    2670    2580   1
  -2   5 101    9645    2337   1
  -4   6 101     209    2611   1
  -1   6 101   14911    2795   1
   0   0 102   28190    6673  -2
   0   0 102   28190    6673   1
   1  -2 102   15441    2554  -2
  -1   2 102   15441    2554   1
   3  -3 102    4323    4016  -2
  -3   3 102    4323    4016   1
   0  -3 102    5057    2774  -2
   0   3 102    5057    2774   1
   2  -4 102    6579    2232  -2
  -2   4 102    6579    2232   1
   4  -5 102   -1609    2826  -2
  -4   5 102   -1609    2826   1
   1  -5 102    -155    2144  -2
  -1   5 102    -155    2144   1
   3  -6 102    -192    2344  -2
  -3   6 102    -192    2344   1
  -2   3 103   10403    2743   1
  -1   4 103    7633    2253   1
  -3   5 103    2924    2658   1
  -5   6 103    8069    3090   1
  -2   6 103   10281    2415   1
   0   1 104   -2204    2969   1
  -2   2 104   41245    5454   1
  -1   3 104    8959    2250   1
  -3   4 104    1651    2576   1
   0   4 104   38241    3970   1
  -5   5 104   11723    4515   1
  -2   5 104   28320    2818   1
  -4   6 104    7952    2872   1
   1  -2 105   24874    2711  -2
  -1   2 105   24874    2711   1
   2  -4 105    3266    2472  -2
  -2   4 105    3266    2472   1
   4  -5 105    2574    2925  -2
  -4   5 105    2574    2925   1
   1  -5 105    2172    2202  -2
  -1   5 105    2172    2202   1
   3  -6 105    8541    2601  -2
  -3   6 105    8541    2601   1
  -1   1 106    2157    3126   1
   0   2 106   24907    3968   1
  -2   3 106   11716    2812   1
  -4   4 106    3439    4874   1
  -1   4 106    3798    2252   1
  -3   5 106   20288    3190   1
   0   5 106   21557    7280   1
  -1   3 107    3456    2156   1
  -3   4 107   11090    3253   1
  -2   5 107    1276    2389   1
   0   0 108  100142   10516  -2
   0   0 108  100142   10516   1
   1  -2 108    2293    2500  -2
  -1   2 108    2293    2500   1
   3  -3 108   55982    7968  -2
  -3   3 108   55982    7968   1
   0  -3 108   66574    5359  -2
   0   3 108   66574    5359   1
   2  -4 108    1028    2962  -2
  -2   4 108    1028    2962   1
  -2   3 109   14526    2957   1
  -1   4 109    -703    2134   1
   0   1 110   23191    4933   1
  -2   2 110   56142    6289   1
  -1   3 110   52831    3550   1
  -3   4 110   14674    3306   1
   1  -2 111   19745    3391  -2
  -1   2 111   19745    3391   1
   2  -4 111    -667    2556  -2
  -2   4 111    -667    2556   1
  -1   1 112    9060    5945   1
   0   2 112    3304    4088   1
  -2   3 112    3594    2868   1
  -1   3 113   12268    3253   1
   1  -2 114   12646    3172  -2
  -1   2 114   12646    3172   1
;
_shelx_hkl_checksum     83054
_shelx_res_file
;
TITL zras in R-3c  twined HKLF5
    zras-new.res
    created by SHELXL-2018/3 at 15:40:04 on 03-May-2022
CELL   0.71073   9.2218   9.2218  76.982  90.00000  90.00000 120.00000
ZERR      6.00   0.0005   0.0005   0.005   0.00000   0.00000   0.00000
LATT 3
SYMM -Y, X-Y, Z
SYMM -X+Y, -X, Z
SYMM Y, X, 0.5-Z
SYMM X-Y, -Y, 0.5-Z
SYMM -X, -X+Y, 0.5-Z
SFAC ZR AS NA O  CS
UNIT 24 54 60 216 6
size 0.10 0.10 0.10
rem colourless prism
temp 293
BOND
CONF
sump 60 0.01 36.000 3  18.0000 4  12.0 5  12.000 6
L.S. 6
FMAP 2
PLAN 20
ACTA
REM EXTI    0.000002
WGHT    0.045200
BASF   0.20342
FVAR       1.07444   0.45393   0.85186   0.86007   0.73111   0.42348
CS1   5    0.000000    0.000000    0.000000    10.16667    0.04364    0.04364 =
         0.02713    0.00000    0.00000    0.02182
NA1   3    0.335029    0.068111    0.040488    31.00000    0.07247    0.02856 =
         0.03748   -0.00329   -0.01020    0.03689
NA2   3    0.405440    0.333333    0.083333    40.50000    0.03068    0.01377 =
         0.07333   -0.00879   -0.00440    0.00688
NA3   3    0.000000    0.000000    0.053548    50.33333    0.02158    0.02158 =
         0.05323    0.00000    0.00000    0.01079
NA4   3    0.666667    0.333333    0.060144    60.33333    0.01487    0.01487 =
         0.03430    0.00000    0.00000    0.00744
ZR1   1    0.333333    0.666667    0.056809    10.33333    0.01093    0.01093 =
         0.01526    0.00000    0.00000    0.00546
ZR2   1    0.333333    0.666667   -0.006664    10.33333    0.01087    0.01087 =
         0.01438    0.00000    0.00000    0.00543
AS1   2    0.345565    0.397742    0.026399    11.00000    0.01348    0.01141 =
         0.01623    0.00004    0.00020    0.00670
AS2   2    0.666667    0.730098    0.083333    10.50000    0.04599    0.02759 =
         0.02537   -0.00953   -0.01907    0.02300
O1    4    0.175749    0.231852    0.033699    11.00000    0.02266    0.01658 =
         0.02862    0.00509    0.00586    0.00414
O2    4    0.308373    0.467098    0.007785    11.00000    0.02949    0.01993 =
         0.02683    0.00550   -0.00261    0.01314
O3    4    0.437284    0.559138    0.040619    11.00000    0.01989    0.01651 =
         0.02197   -0.00499    0.00019    0.00968
O4    4    0.494565    0.344506    0.023284    11.00000    0.02458    0.02928 =
         0.02268   -0.00344    0.00033    0.02194
O5    4    0.545718    0.782486    0.071516    11.00000    0.01778    0.02819 =
         0.02521   -0.00761   -0.00953    0.01233
O6A   4    0.603095    0.569102    0.094106    21.00000    0.03382    0.02385 =
         0.03397    0.00306   -0.00986    0.00142
O6B   4    0.523836    0.587318    0.098996   -21.00000    0.03156    0.02086 =
         0.03248    0.00366   -0.01386   -0.00031
HKLF 5
REM  zras in R-3c  twined HKLF5
REM wR2 = 0.0929, GooF = S = 1.000, Restrained GooF = 1.000 for all data
REM R1 = 0.0403 for 1694 Fo > 4sig(Fo) and 0.0633 for all 2288 data
REM 112 parameters refined using 1 restraints
END
WGHT      0.0457      0.0000
REM Highest difference peak  1.852,  deepest hole -1.628,  1-sigma level  0.226
Q1    1   0.2612  0.0383  0.0461  11.00000  0.05    1.85
Q2    1   0.4041  0.1228  0.0433  11.00000  0.05    1.23
Q3    1   0.0000  0.0000  0.0117  10.33333  0.05    1.11
Q4    1   0.3220  0.4191  0.0374  11.00000  0.05    0.88
Q5    1   0.3383  0.4354  0.0158  11.00000  0.05    0.87
Q6    1   0.7243  0.3206  0.0567  11.00000  0.05    0.85
Q7    1   0.3368  0.2901  0.0816  11.00000  0.05    0.81
Q8    1   0.3063  0.6990  0.0026  11.00000  0.05    0.79
Q9    1   0.4454  0.3711  0.0750  11.00000  0.05    0.78
Q10   1   0.3777  0.3394  0.0746  11.00000  0.05    0.77
Q11   1   0.3117  0.3268  0.0365  11.00000  0.05    0.77
Q12   1   0.6032  0.6607  0.0775  11.00000  0.05    0.69
Q13   1   0.2589 -0.0010  0.0245  11.00000  0.05    0.69
Q14   1   0.5040  0.3675  0.0375  11.00000  0.05    0.68
Q15   1   0.0000  0.0000  0.0614  10.33333  0.05    0.68
Q16   1   0.3374  0.3981  0.1082  11.00000  0.05    0.68
Q17   1   0.6989  0.6984  0.0776  11.00000  0.05    0.66
Q18   1   0.2559  0.2542  0.0394  11.00000  0.05    0.64
Q19   1   0.3333  0.6667 -0.0161  10.33333  0.05    0.63
Q20   1   0.2024  0.2965  0.0273  11.00000  0.05    0.61
;
_shelx_res_checksum     40854
data_II
_audit_creation_method     'SHELXL-2018/3'
_chemical_name_systematic
;
Caesium decasodium tetrahafnium nonaarsenate
;
_chemical_name_common     ?
_chemical_formula_moiety     'As9 Hf4 O36, Cs, 10(Na)'
_chemical_formula_sum     'As9 Cs Hf4 Na10 O36'
_chemical_formula_iupac     'Cs Na10 Hf4 (As O4)9'
_chemical_formula_weight     2327.05
_chemical_melting_point     ?
_space_group_crystal_system     trigonal
_space_group_name_H-M_alt     'R -3 c :H'
_space_group_name_Hall     '-R 3 2"c'
loop_
    _space_group_symop_operation_xyz
    'x, y, z'
    '-y, x-y, z'
    '-x+y, -x, z'
    'y, x, -z+1/2'
    'x-y, -y, -z+1/2'
    '-x, -x+y, -z+1/2'
    'x+2/3, y+1/3, z+1/3'
    '-y+2/3, x-y+1/3, z+1/3'
    '-x+y+2/3, -x+1/3, z+1/3'
    'y+2/3, x+1/3, -z+5/6'
    'x-y+2/3, -y+1/3, -z+5/6'
    '-x+2/3, -x+y+1/3, -z+5/6'
    'x+1/3, y+2/3, z+2/3'
    '-y+1/3, x-y+2/3, z+2/3'
    '-x+y+1/3, -x+2/3, z+2/3'
    'y+1/3, x+2/3, -z+7/6'
    'x-y+1/3, -y+2/3, -z+7/6'
    '-x+1/3, -x+y+2/3, -z+7/6'
    '-x, -y, -z'
    'y, -x+y, -z'
    'x-y, x, -z'
    '-y, -x, z-1/2'
    '-x+y, y, z-1/2'
    'x, x-y, z-1/2'
    '-x+2/3, -y+1/3, -z+1/3'
    'y+2/3, -x+y+1/3, -z+1/3'
    'x-y+2/3, x+1/3, -z+1/3'
    '-y+2/3, -x+1/3, z-1/6'
    '-x+y+2/3, y+1/3, z-1/6'
    'x+2/3, x-y+1/3, z-1/6'
    '-x+1/3, -y+2/3, -z+2/3'
    'y+1/3, -x+y+2/3, -z+2/3'
    'x-y+1/3, x+2/3, -z+2/3'
    '-y+1/3, -x+2/3, z+1/6'
    '-x+y+1/3, y+2/3, z+1/6'
    'x+1/3, x-y+2/3, z+1/6'
_cell_length_a     9.1795(2)
_cell_length_b     9.1795(2)
_cell_length_c     76.527(8)
_cell_angle_alpha     90
_cell_angle_beta     90
_cell_angle_gamma     120
_cell_volume     5584.5(6)
_cell_formula_units_Z     6
_cell_measurement_reflns_used     22894
_cell_measurement_theta_min     2.91
_cell_measurement_theta_max     27.48
_cell_measurement_temperature     120(2)
_exptl_crystal_description     prism
_exptl_crystal_colour     colourless
_exptl_crystal_size_max     0.080
_exptl_crystal_size_mid     0.080
_exptl_crystal_size_min     0.080
_exptl_crystal_density_diffrn     4.152
_exptl_crystal_density_meas     ?
_exptl_crystal_density_method     ?
_exptl_crystal_F_000     6228
_exptl_absorpt_coefficient_mu     20.251
_exptl_absorpt_correction_type     multi-scan
_exptl_absorpt_process_details
;
(SORTAV; Blessing, 1995)
;
_exptl_absorpt_correction_T_min     0.40
_exptl_absorpt_correction_T_max     0.50
_diffrn_ambient_temperature     120(2)
_diffrn_source     ?
_diffrn_radiation_type     MoK\a
_diffrn_radiation_wavelength     0.71073
_diffrn_measurement_device_type     'Nonius KappaCCD'
_diffrn_measurement_method     \w
_diffrn_detector_area_resol_mean     ?
_diffrn_reflns_number     11660
_diffrn_reflns_av_R_equivalents     0.0696
_diffrn_reflns_av_unetI/netI     0.0357
_diffrn_reflns_theta_min     3.194
_diffrn_reflns_theta_max     27.527
_diffrn_reflns_theta_full     25.242
_diffrn_measured_fraction_theta_max     0.997
_diffrn_measured_fraction_theta_full     0.997
_diffrn_reflns_limit_h_min     -11
_diffrn_reflns_limit_h_max     11
_diffrn_reflns_limit_k_min     -11
_diffrn_reflns_limit_k_max     11
_diffrn_reflns_limit_l_min     -99
_diffrn_reflns_limit_l_max     99
_refine_special_details     ?
_reflns_number_total     1434
_reflns_number_gt     1164
_reflns_threshold_expression     'I > 2\s(I)'
_refine_ls_structure_factor_coef     Fsqd
_refine_ls_matrix_type     full
_refine_ls_R_factor_all     0.0467
_refine_ls_R_factor_gt     0.0317
_refine_ls_wR_factor_gt     0.0723
_refine_ls_wR_factor_ref     0.0775
_refine_ls_goodness_of_fit_ref     1.062
_refine_ls_restrained_S_all     1.059
_refine_ls_number_reflns     1434
_refine_ls_number_parameters     107
_refine_ls_number_restraints     7
_refine_ls_hydrogen_treatment     undef
_refine_ls_weighting_scheme     calc
_refine_ls_weighting_details
            'w=1/[\s^2^(Fo^2^)+(0.0359P)^2^+136.7342P] where P=(Fo^2^+2Fc^2^)/3'
_atom_sites_solution_hydrogens     .
_atom_sites_solution_primary     direct
_atom_sites_solution_secondary     ?
_refine_ls_shift/su_max     0.008
_refine_ls_shift/su_mean     0.001
_refine_diff_density_max     2.565
_refine_diff_density_min     -2.003
_refine_ls_extinction_method     none
_refine_ls_extinction_coef     .
loop_
    _atom_type_symbol
    _atom_type_description
    _atom_type_scat_dispersion_real
    _atom_type_scat_dispersion_imag
    _atom_type_scat_source
    'Hf' 'Hf' -0.5830 6.1852
                         'International Tables Vol C Tables 4.2.6.8 and 6.1.1.4'
    'As' 'As' 0.0499 2.0058
                         'International Tables Vol C Tables 4.2.6.8 and 6.1.1.4'
    'Na' 'Na' 0.0362 0.0249
                         'International Tables Vol C Tables 4.2.6.8 and 6.1.1.4'
    'O' 'O' 0.0106 0.0060
                         'International Tables Vol C Tables 4.2.6.8 and 6.1.1.4'
    'Cs' 'Cs' -0.3680 2.1192
                         'International Tables Vol C Tables 4.2.6.8 and 6.1.1.4'
_computing_data_collection
;
DENZO/SCALEPACK (Otwinowski & Minor, 1997)
;
_computing_cell_refinement
;
DENZO/SCALEPACK (Otwinowski & Minor, 1997)
;
_computing_data_reduction
;
DENZO/SCALEPACK (Otwinowski & Minor, 1997)
;
_computing_structure_solution
;
SHELXS97 (Sheldrick, 2008)
;
_computing_structure_refinement
;
<i>SHELXL2018/3</i> (Sheldrick, 2015)
;
_computing_molecular_graphics
;
ORTEP-3 for Windows (Farrugia, 2012) and ATOMS (Dowty, 2005)
;
_computing_publication_material
;
<i>SHELXL2018/3</i> (Sheldrick, 2015) and publCIF (Westrip,
2010)
;
loop_
    _atom_site_type_symbol
    _atom_site_label
    _atom_site_fract_x
    _atom_site_fract_y
    _atom_site_fract_z
    _atom_site_U_iso_or_equiv
    _atom_site_adp_type
    _atom_site_calc_flag
    _atom_site_occupancy
    _atom_site_disorder_assembly
    _atom_site_disorder_group
    Cs Cs1 0.000000 0.000000 0.000000 0.0162(3) Uani d 1 . .
    Na Na1 0.3354(5) 0.0688(5) 0.04043(5) 0.0256(11) Uani d 0.887(7) . .
    Na Na2 0.4061(6) 0.333333 0.083333 0.0208(15) Uiso d 0.846(11) . .
    Na Na3 0.000000 0.000000 0.05288(11) 0.018(2) Uani d 0.735(16) . .
    Na Na4 0.666667 0.333333 0.06123(16) 0.002(4) Uiso d 0.337(14) . .
    Hf Hf1 0.333333 0.666667 0.05673(2) 0.00710(15) Uani d 1 . .
    Hf Hf2 0.333333 0.666667 -0.00682(2) 0.00611(15) Uani d 1 . .
    As As1 0.34520(9) 0.39770(9) 0.02639(2) 0.00578(18) Uani d 1 . .
    As As2 0.666667 0.73244(13) 0.083333 0.0205(3) Uani d 1 . .
    O O1 0.1730(6) 0.2332(6) 0.03369(6) 0.0113(11) Uani d 1 . .
    O O2 0.3086(6) 0.4663(6) 0.00745(6) 0.0109(11) Uani d 1 . .
    O O3 0.4389(6) 0.5622(6) 0.04043(6) 0.0068(10) Uani d 1 . .
    O O4 0.4922(6) 0.3405(6) 0.02356(6) 0.0097(11) Uani d 1 . .
    O O5 0.5461(6) 0.7864(6) 0.07152(6) 0.0127(11) Uani d 1 . .
    O O6A 0.602(2) 0.569(2) 0.0942(2) 0.008(2) Uani d 0.35(2) . .
    O O6B 0.5276(16) 0.5861(12) 0.09848(14) 0.029(4) Uani d 0.65(2) . .
loop_
    _atom_site_aniso_label
    _atom_site_aniso_U_11
    _atom_site_aniso_U_22
    _atom_site_aniso_U_33
    _atom_site_aniso_U_12
    _atom_site_aniso_U_13
    _atom_site_aniso_U_23
    Cs1 0.0181(4) 0.0181(4) 0.0125(5) 0.0091(2) 0.000 0.000
    Na1 0.049(3) 0.014(2) 0.023(2) 0.023(2) -0.0094(18) -0.0012(16)
    Na3 0.002(3) 0.002(3) 0.049(5) 0.0012(13) 0.000 0.000
    Hf1 0.00580(19) 0.00580(19) 0.0097(3) 0.00290(9) 0.000 0.000
    Hf2 0.00499(19) 0.00499(19) 0.0084(3) 0.00250(9) 0.000 0.000
    As1 0.0056(4) 0.0037(4) 0.0086(3) 0.0027(3) 0.0002(3) 0.0002(3)
    As2 0.0312(7) 0.0178(4) 0.0170(6) 0.0156(4) -0.0165(5) -0.0083(3)
    O1 0.007(3) 0.007(3) 0.015(3) 0.000(2) 0.001(2) 0.001(2)
    O2 0.015(3) 0.009(3) 0.011(2) 0.007(2) -0.003(2) 0.000(2)
    O3 0.005(2) 0.005(2) 0.011(2) 0.003(2) -0.0006(19) -0.0054(19)
    O4 0.010(3) 0.013(3) 0.010(2) 0.010(2) 0.002(2) 0.000(2)
    O5 0.007(3) 0.017(3) 0.012(2) 0.004(2) -0.006(2) -0.006(2)
    O6A 0.008(2) 0.008(2) 0.008(2) 0.0042(11) 0.00000(10) 0.00000(10)
    O6B 0.030(7) 0.021(5) 0.022(5) 0.003(5) -0.014(5) 0.002(4)
_geom_special_details
;
 All esds (except the esd in the dihedral angle between two l.s. planes)
 are estimated using the full covariance matrix.  The cell esds are taken
 into account individually in the estimation of esds in distances, angles
 and torsion angles; correlations between esds in cell parameters are only
 used when they are defined by crystal symmetry.  An approximate (isotropic)
 treatment of cell esds is used for estimating esds involving l.s. planes.
;
loop_
    _geom_bond_atom_site_label_1
    _geom_bond_atom_site_label_2
    _geom_bond_site_symmetry_2
    _geom_bond_distance
    _geom_bond_publ_flag
    Cs1 O1 . 3.218(5) ?
    Cs1 O1 19 3.218(5) ?
    Cs1 O1 21 3.218(5) ?
    Cs1 O1 3 3.218(5) ?
    Cs1 O1 20 3.218(5) ?
    Cs1 O1 2 3.218(5) ?
    Na1 O6B 17_554 2.212(10) ?
    Na1 O3 2_655 2.377(6) ?
    Na1 O1 3 2.443(6) ?
    Na1 O6A 17_554 2.467(17) ?
    Na1 O4 . 2.524(6) ?
    Na1 O1 . 2.649(6) ?
    Na1 O4 2_655 2.972(6) ?
    Na2 O6A . 2.170(16) ?
    Na2 O6A 17_554 2.170(16) ?
    Na2 O6B . 2.320(10) ?
    Na2 O6B 17_554 2.320(10) ?
    Na2 O5 16_444 2.458(7) ?
    Na2 O5 3_565 2.458(7) ?
    Na3 O1 2 2.421(7) ?
    Na3 O1 3 2.421(7) ?
    Na3 O1 . 2.421(7) ?
    Na3 O6B 16_444 2.534(17) ?
    Na3 O6B 18_544 2.534(17) ?
    Na3 O6B 17_554 2.534(17) ?
    Na4 O6A 18_654 2.654(18) ?
    Na4 O6A 17_554 2.654(18) ?
    Na4 O6A 16_544 2.654(18) ?
    Hf1 O5 2_665 2.039(5) ?
    Hf1 O5 3_565 2.039(5) ?
    Hf1 O5 . 2.039(5) ?
    Hf1 O3 3_565 2.084(4) ?
    Hf1 O3 2_665 2.084(4) ?
    Hf1 O3 . 2.084(4) ?
    Hf2 O2 . 2.051(5) ?
    Hf2 O2 3_565 2.052(5) ?
    Hf2 O2 2_665 2.052(5) ?
    Hf2 O4 19_665 2.077(5) ?
    Hf2 O4 21 2.077(5) ?
    Hf2 O4 20_565 2.077(5) ?
    As1 O1 . 1.644(5) ?
    As1 O2 . 1.680(5) ?
    As1 O4 . 1.689(5) ?
    As1 O3 . 1.696(4) ?
    As2 O6A . 1.552(15) ?
    As2 O6A 18_654 1.552(15) ?
    As2 O5 . 1.684(5) ?
    As2 O5 18_654 1.684(5) ?
    As2 O6B . 1.750(11) ?
    As2 O6B 18_654 1.750(11) ?
    O6A O6B . 0.842(15) ?
loop_
    _geom_angle_atom_site_label_1
    _geom_angle_atom_site_label_2
    _geom_angle_atom_site_label_3
    _geom_angle_site_symmetry_1
    _geom_angle_site_symmetry_3
    _geom_angle
    _geom_angle_publ_flag
    O1 Cs1 O1 . 19 180.00(19) ?
    O1 Cs1 O1 . 21 117.59(14) ?
    O1 Cs1 O1 19 21 62.41(14) ?
    O1 Cs1 O1 . 3 62.41(14) ?
    O1 Cs1 O1 19 3 117.59(14) ?
    O1 Cs1 O1 21 3 180.00(19) ?
    O1 Cs1 O1 . 20 117.59(14) ?
    O1 Cs1 O1 19 20 62.41(14) ?
    O1 Cs1 O1 21 20 62.41(14) ?
    O1 Cs1 O1 3 20 117.59(14) ?
    O1 Cs1 O1 . 2 62.41(14) ?
    O1 Cs1 O1 19 2 117.59(14) ?
    O1 Cs1 O1 21 2 117.59(14) ?
    O1 Cs1 O1 3 2 62.41(14) ?
    O1 Cs1 O1 20 2 180.0(3) ?
    O6B Na1 O3 17_554 2_655 103.8(4) ?
    O6B Na1 O1 17_554 3 94.4(4) ?
    O3 Na1 O1 2_655 3 86.5(2) ?
    O6B Na1 O6A 17_554 17_554 19.8(4) ?
    O3 Na1 O6A 2_655 17_554 90.7(5) ?
    O1 Na1 O6A 3 17_554 108.7(5) ?
    O6B Na1 O4 17_554 . 118.4(3) ?
    O3 Na1 O4 2_655 . 119.4(2) ?
    O1 Na1 O4 3 . 127.6(2) ?
    O6A Na1 O4 17_554 . 115.0(4) ?
    O6B Na1 O1 17_554 . 86.1(4) ?
    O3 Na1 O1 2_655 . 165.2(2) ?
    O1 Na1 O1 3 . 81.7(2) ?
    O6A Na1 O1 17_554 . 101.5(5) ?
    O4 Na1 O1 . . 62.78(17) ?
    O6B Na1 O4 17_554 2_655 130.4(5) ?
    O3 Na1 O4 2_655 2_655 58.22(16) ?
    O1 Na1 O4 3 2_655 126.1(2) ?
    O6A Na1 O4 17_554 2_655 110.9(5) ?
    O4 Na1 O4 . 2_655 61.4(2) ?
    O1 Na1 O4 . 2_655 123.09(19) ?
    O6A Na2 O6A . 17_554 141.3(12) ?
    O6A Na2 O6B . . 21.3(4) ?
    O6A Na2 O6B 17_554 . 160.8(9) ?
    O6A Na2 O6B . 17_554 160.8(9) ?
    O6A Na2 O6B 17_554 17_554 21.3(4) ?
    O6B Na2 O6B . 17_554 177.8(8) ?
    O6A Na2 O5 . 16_444 118.4(6) ?
    O6A Na2 O5 17_554 16_444 94.8(5) ?
    O6B Na2 O5 . 16_444 97.9(4) ?
    O6B Na2 O5 17_554 16_444 80.2(3) ?
    O6A Na2 O5 . 3_565 94.8(5) ?
    O6A Na2 O5 17_554 3_565 118.4(6) ?
    O6B Na2 O5 . 3_565 80.2(3) ?
    O6B Na2 O5 17_554 3_565 97.9(4) ?
    O5 Na2 O5 16_444 3_565 64.8(3) ?
    O1 Na3 O1 2 3 87.0(3) ?
    O1 Na3 O1 2 . 87.0(3) ?
    O1 Na3 O1 3 . 87.0(3) ?
    O1 Na3 O6B 2 16_444 84.6(2) ?
    O1 Na3 O6B 3 16_444 170.0(4) ?
    O1 Na3 O6B . 16_444 87.2(2) ?
    O1 Na3 O6B 2 18_544 87.2(2) ?
    O1 Na3 O6B 3 18_544 84.5(2) ?
    O1 Na3 O6B . 18_544 170.0(4) ?
    O6B Na3 O6B 16_444 18_544 100.3(3) ?
    O1 Na3 O6B 2 17_554 170.0(4) ?
    O1 Na3 O6B 3 17_554 87.2(2) ?
    O1 Na3 O6B . 17_554 84.6(2) ?
    O6B Na3 O6B 16_444 17_554 100.3(3) ?
    O6B Na3 O6B 18_544 17_554 100.3(3) ?
    O6A Na4 O6A 18_654 17_554 110.0(4) ?
    O6A Na4 O6A 18_654 16_544 110.0(4) ?
    O6A Na4 O6A 17_554 16_544 110.0(4) ?
    O5 Hf1 O5 2_665 3_565 92.17(19) ?
    O5 Hf1 O5 2_665 . 92.17(19) ?
    O5 Hf1 O5 3_565 . 92.17(19) ?
    O5 Hf1 O3 2_665 3_565 87.7(2) ?
    O5 Hf1 O3 3_565 3_565 92.3(2) ?
    O5 Hf1 O3 . 3_565 175.57(19) ?
    O5 Hf1 O3 2_665 2_665 92.3(2) ?
    O5 Hf1 O3 3_565 2_665 175.56(19) ?
    O5 Hf1 O3 . 2_665 87.7(2) ?
    O3 Hf1 O3 3_565 2_665 87.89(18) ?
    O5 Hf1 O3 2_665 . 175.56(19) ?
    O5 Hf1 O3 3_565 . 87.7(2) ?
    O5 Hf1 O3 . . 92.3(2) ?
    O3 Hf1 O3 3_565 . 87.88(18) ?
    O3 Hf1 O3 2_665 . 87.88(18) ?
    O2 Hf2 O2 . 3_565 94.29(18) ?
    O2 Hf2 O2 . 2_665 94.29(18) ?
    O2 Hf2 O2 3_565 2_665 94.28(18) ?
    O2 Hf2 O4 . 19_665 92.38(19) ?
    O2 Hf2 O4 3_565 19_665 173.05(19) ?
    O2 Hf2 O4 2_665 19_665 87.19(19) ?
    O2 Hf2 O4 . 21 87.18(19) ?
    O2 Hf2 O4 3_565 21 92.38(19) ?
    O2 Hf2 O4 2_665 21 173.05(19) ?
    O4 Hf2 O4 19_665 21 85.96(19) ?
    O2 Hf2 O4 . 20_565 173.04(19) ?
    O2 Hf2 O4 3_565 20_565 87.18(19) ?
    O2 Hf2 O4 2_665 20_565 92.38(19) ?
    O4 Hf2 O4 19_665 20_565 85.96(19) ?
    O4 Hf2 O4 21 20_565 85.96(19) ?
    O1 As1 O2 . . 110.9(3) ?
    O1 As1 O4 . . 108.0(2) ?
    O2 As1 O4 . . 110.3(2) ?
    O1 As1 O3 . . 115.4(2) ?
    O2 As1 O3 . . 108.7(2) ?
    O4 As1 O3 . . 103.3(2) ?
    O6A As2 O6A . 18_654 78.0(15) ?
    O6A As2 O5 . . 125.7(7) ?
    O6A As2 O5 18_654 . 112.6(6) ?
    O6A As2 O5 . 18_654 112.6(6) ?
    O6A As2 O5 18_654 18_654 125.7(7) ?
    O5 As2 O5 . 18_654 103.0(3) ?
    O6A As2 O6B . . 28.8(6) ?
    O6A As2 O6B 18_654 . 104.5(12) ?
    O5 As2 O6B . . 104.3(5) ?
    O5 As2 O6B 18_654 . 104.8(4) ?
    O6A As2 O6B . 18_654 104.5(12) ?
    O6A As2 O6B 18_654 18_654 28.8(6) ?
    O5 As2 O6B . 18_654 104.8(4) ?
    O5 As2 O6B 18_654 18_654 104.3(5) ?
    O6B As2 O6B . 18_654 132.5(10) ?
    As1 O1 Na3 . . 157.3(3) ?
    As1 O1 Na1 . 2 118.2(3) ?
    Na3 O1 Na1 . 2 75.36(17) ?
    As1 O1 Na1 . . 91.9(2) ?
    Na3 O1 Na1 . . 71.66(16) ?
    Na1 O1 Na1 2 . 146.7(3) ?
    As1 O1 Cs1 . . 105.5(2) ?
    Na3 O1 Cs1 . . 90.6(2) ?
    Na1 O1 Cs1 2 . 94.33(17) ?
    Na1 O1 Cs1 . . 90.47(16) ?
    As1 O2 Hf2 . . 147.4(3) ?
    As1 O3 Hf1 . . 130.0(3) ?
    As1 O3 Na1 . 3_665 108.8(2) ?
    Hf1 O3 Na1 . 3_665 121.1(2) ?
    As1 O4 Hf2 . 19_665 146.9(3) ?
    As1 O4 Na1 . . 95.3(2) ?
    Hf2 O4 Na1 19_665 . 110.6(2) ?
    As1 O4 Na1 . 3_665 86.8(2) ?
    Hf2 O4 Na1 19_665 3_665 95.70(19) ?
    Na1 O4 Na1 . 3_665 122.6(2) ?
    As2 O5 Hf1 . . 137.1(3) ?
    As2 O5 Na2 . 2_665 96.1(2) ?
    Hf1 O5 Na2 . 2_665 125.3(2) ?
    As2 O6A Na2 . . 119.0(8) ?
    As2 O6A Na1 . 17_554 116.5(9) ?
    Na2 O6A Na1 . 17_554 116.2(7) ?
    As2 O6A Na4 . 16_544 146.0(12) ?
    Na2 O6A Na4 . 16_544 74.0(5) ?
    Na1 O6A Na4 17_554 16_544 77.5(5) ?
    As2 O6A Na2 . 3_665 83.9(8) ?
    Na2 O6A Na2 . 3_665 105.6(8) ?
    Na1 O6A Na2 17_554 3_665 109.2(6) ?
    Na4 O6A Na2 16_544 3_665 62.2(5) ?
    As2 O6B Na1 . 17_554 120.8(5) ?
    As2 O6B Na2 . . 103.8(6) ?
    Na1 O6B Na2 17_554 . 120.7(4) ?
    As2 O6B Na3 . 16_554 115.6(6) ?
    Na1 O6B Na3 17_554 16_554 77.3(5) ?
    Na2 O6B Na3 . 16_554 117.8(5) ?
_shelx_space_group_comment
;
The symmetry employed for this shelxl refinement is uniquely defined
by the following loop, which should always be used as a source of
symmetry information in preference to the above space-group names.
They are only intended as comments.
;
_shelx_estimated_absorpt_T_min     0.294
_shelx_estimated_absorpt_T_max     0.294
_shelx_hkl_file
;
   0   0   4   51.20    1.90   1
   0   0  -4   48.70    1.80   1
   0   0   5   -0.10    0.20   1
   0   0  -5    0.10    0.20   1
   0   0   6   30.50    1.20   1
   0   0  -6   32.70    1.20   1
   0   0   7    0.10    0.20   1
   0   0  -7    0.20    0.20   1
   0   0   8   36.90    1.50   1
   0   0  -8   34.10    1.40   1
   0   0   9   -0.30    0.30   1
   0   0  -9    0.60    0.40   1
   0   0  10   35.40    1.70   1
   0   0 -10   33.80    1.50   1
   0   0  11   -0.10    0.50   1
   0   0 -11   -0.40    0.60   1
   0   0  12  520.50   25.20   1
   0   0 -12  515.80   21.80   1
   0   0  13    1.30    0.80   1
   0   0 -13   -0.50    0.70   1
   0   0  14    2.50    0.90   1
   0   0 -14    3.10    1.00   1
   0   0  15    0.10    0.90   1
   0   0 -15    0.10    0.90   1
   0   0  16    7.30    1.40   1
   0   0 -16    6.30    1.20   1
   0   0  17    0.40    0.70   1
   0   0 -17   -0.70    0.70   1
   0   0  18   63.00    4.30   1
   0   0 -18   59.20    3.50   1
   0   0  19    0.50    1.30   1
   0   0 -19   -0.10    1.40   1
   0   0  20  282.50   12.20   1
   0   0 -20  273.50   12.40   1
   0   0  21    0.40    1.40   1
   0   0 -21   -1.70    1.40   1
   0   0  22  173.50    8.60   1
   0   0 -22  173.40    8.60   1
   0   0  23   -1.70    1.40   1
   0   0 -23   -0.10    1.20   1
   0   0  24  149.40    7.80   1
   0   0 -24  148.00    7.90   1
   0   0  25   -3.80    2.00   1
   0   0 -25   -1.30    2.10   1
   0   0  26   34.40    3.60   1
   0   0 -26   44.60    4.30   1
   0   0  27   -1.00    2.40   1
   0   0 -27   -0.50    2.50   1
   0   0  28    2.20    2.90   1
   0   0 -28    1.80    2.60   1
   0   0  29   -5.60    3.00   1
   0   0 -29    0.60    3.10   1
   0   0  30   28.00    3.80   1
   0   0 -30   29.70    4.00   1
   0   0  31   -2.40    2.40   1
   0   0 -31    1.10    2.40   1
   0   0  32   53.50    5.30   1
   0   0 -32   43.70    4.70   1
   0   0  33   -1.70    4.40   1
   0   0 -33   -2.70    4.30   1
   0   1 -33   33.50    4.40   1
   0  -1  33   36.10    4.20   1
   0   1 -32    2.70    2.70   1
   0  -1  32   -2.10    2.40   1
   0   1 -31  101.50    8.10   1
   0  -1  31  111.20    8.50   1
   0   1 -30   -1.10    3.20   1
   0  -1  30   -0.10    3.10   1
   0   1 -29   12.70    3.70   1
   0  -1  29    7.50    3.10   1
   0   1 -28   -0.80    2.80   1
   0  -1  28    3.80    2.80   1
   0   1 -27   40.80    4.60   1
   0  -1  27   44.00    4.30   1
   0   1 -26   -0.20    2.20   1
   0  -1  26   -2.00    2.10   1
   0   1 -25   80.30    5.90   1
   0  -1  25   80.50    5.10   1
   0   1 -24   -1.20    2.00   1
   0  -1  24    0.00    1.20   1
   0   1 -23   24.50    3.00   1
   0  -1  23   24.20    2.60   1
   0   1 -22    1.40    1.70   1
   0  -1  22    0.40    1.60   1
   0   1 -21   62.50    4.00   1
   0  -1  21   61.30    4.00   1
   0   1 -20   -0.90    1.40   1
   0  -1  20    0.00    0.30   1
   0   1 -19   37.50    2.90   1
   0  -1  19   42.90    1.80   1
   0   1 -18    0.20    1.20   1
   0  -1  18   -0.80    1.20   1
   0   1 -17   56.30    3.50   1
   0  -1  17   50.90    3.00   1
   0   1 -16    0.90    1.10   1
   0  -1  16    0.50    0.90   1
   0   1 -15    2.30    0.80   1
   0  -1  15    2.00    0.70   1
   0   1 -14    0.90    0.90   1
   0  -1  14   -0.50    0.80   1
   0   1 -13   -0.70    0.80   1
   0  -1  13   -1.50    0.70   1
   0   1 -12   -0.20    0.70   1
   0  -1  12    0.50    0.80   1
   0   1 -11  168.80    8.30   1
   0  -1  11  168.40    5.40   1
   0   1 -10    0.10    0.30   1
   0  -1  10   -0.10    0.40   1
   0   1  -9    0.70    0.40   1
   0  -1   9    2.20    0.50   1
   0   1  -8   -0.20    0.30   1
   0  -1   8   -0.40    0.30   1
   0   1  -7    4.60    0.40   1
   0  -1   7    4.20    0.40   1
   0   1  -6    0.30    0.20   1
   0  -1   6    0.10    0.20   1
   0   1  -5  176.70    5.40   1
   0  -1   5  174.20    6.00   1
   0   1  -4   -0.30    0.20   1
   0  -1   4    0.10    0.20   1
   0   1  -3    4.80    0.30   1
   0  -1   3    5.60    0.50   1
   0   1   2    0.50    0.20   1
   0  -1  -2    0.40    0.20   1
   0   1   3   87.90    3.10   1
   0  -1  -3   87.00    3.00   1
   0   1   4    0.30    0.20   1
   0  -1  -4    0.10    0.20   1
   0   1   5   28.40    1.20   1
   0  -1  -5   29.00    1.10   1
   0   1   6    0.30    0.30   1
   0  -1  -6    0.30    0.20   1
   0   1   7   14.80    0.80   1
   0  -1  -7   14.90    0.80   1
   0   1   8    0.10    0.40   1
   0  -1  -8   -0.30    0.30   1
   0   1   9  270.80   10.00   1
   0  -1  -9  262.30    8.80   1
   0   1  10    0.40    0.40   1
   0  -1 -10   -0.30    0.30   1
   0   1  11   77.10    3.60   1
   0  -1 -11   75.50    3.70   1
   0   1  12   -0.50    0.70   1
   0  -1 -12    0.30    0.70   1
   0   1  13    0.80    0.50   1
   0  -1 -13    0.80    0.50   1
   0   1  14   -0.20    0.90   1
   0  -1 -14   -0.60    0.90   1
   0   1  15  199.00    7.90   1
   0  -1 -15  206.70    8.70   1
   0   1  16    0.80    0.80   1
   0  -1 -16    0.90    0.80   1
   0   1  17   71.00    3.70   1
   0  -1 -17   70.10    3.60   1
   0   1  18    0.50    1.30   1
   0  -1 -18    0.60    1.30   1
   0   1  19   58.60    3.50   1
   0  -1 -19   62.60    3.90   1
   0   1  20    1.10    1.10   1
   0  -1 -20    0.50    1.20   1
   0   1  21  293.30   13.40   1
   0  -1 -21  274.40   12.90   1
   0   1  22    1.00    1.40   1
   0  -1 -22    0.00    1.30   1
   0   1  23   26.90    2.80   1
   0  -1 -23   20.40    2.80   1
   0   1  24    0.00    1.40   1
   0  -1 -24   -0.50    1.50   1
   0   1  25    2.80    2.50   1
   0  -1 -25    3.90    2.10   1
   0   1  26   -0.20    1.60   1
   0  -1 -26   -0.70    1.70   1
   0   1  27   42.70    4.30   1
   0  -1 -27   45.00    4.80   1
   0   1  28    1.10    2.90   1
   0  -1 -28    2.80    2.80   1
   0   1  29    0.30    2.10   1
   0  -1 -29    1.80    2.30   1
   0   1  30    2.60    3.60   1
   0  -1 -30    0.70    3.30   1
   0   1  31   -2.00    3.60   1
   0  -1 -31   -1.40    3.90   1
   0   1  32    0.30    3.10   1
   0  -1 -32   -2.40    2.50   1
   0   2 -33    2.90    4.20   1
   0  -2  33    1.40    4.40   1
   0   2 -32   21.50    5.30   1
   0  -2  32   25.00    4.80   1
   0   2 -31   -0.20    2.70   1
   0  -2  31   -0.90    2.30   1
   0   2 -30   -0.70    3.30   1
   0  -2  30    3.10    3.20   1
   0   2 -29   -0.50    3.20   1
   0  -2  29    2.20    3.00   1
   0   2 -28   49.00    4.90   1
   0  -2  28   50.60    4.90   1
   0   2 -27   -2.20    2.50   1
   0  -2  27    1.70    1.80   1
   0   2 -26   18.50    3.40   1
   0  -2  26   15.30    2.90   1
   0   2 -25   -0.50    2.30   1
   0  -2  25    0.00    1.50   1
   0   2 -24    7.00    2.30   1
   0  -2  24    6.00    2.40   1
   0   2 -23   -2.80    1.80   1
   0  -2  23    0.70    1.80   1
   0   2 -22  174.10    8.70   1
   0  -2  22  187.50    9.10   1
   0   2 -21   -1.80    1.70   1
   0  -2  21   -0.30    1.00   1
   0   2 -20    5.40    1.80   1
   0  -2  20    2.20    1.40   1
   0   2 -19    0.70    1.50   1
   0  -2  19   -2.80    1.20   1
   0   2 -18   91.50    4.80   1
   0  -2  18   99.10    5.00   1
   0   2 -17    0.50    0.80   1
   0  -2  17    0.30    0.70   1
   0   2 -16  369.20   15.70   1
   0  -2  16  357.70   14.50   1
   0   2 -15   -1.10    1.10   1
   0  -2  15   -0.40    1.00   1
   0   2 -14  176.80    8.00   1
   0  -2  14  174.70    7.90   1
   0   2 -13   -0.30    0.60   1
   0  -2  13   -0.60    0.60   1
   0   2 -12   73.40    3.80   1
   0  -2  12   76.70    3.90   1
   0   2 -11    0.10    0.70   1
   0  -2  11    0.60    0.50   1
   0   2 -10  167.70    6.90   1
   0  -2  10  168.10    5.40   1
   0   2  -9   -0.50    0.30   1
   0  -2   9    0.20    0.30   1
   0   2  -8   17.50    1.00   1
   0  -2   8   17.60    0.90   1
   0   2  -7   -0.30    0.30   1
   0  -2   7    0.70    0.30   1
   0   2  -6   66.60    2.40   1
   0  -2   6   68.30    2.40   1
   0   2  -5    0.40    0.30   1
   0  -2   5    0.20    0.30   1
   0   2  -4  124.50    4.00   1
   0  -2   4  122.90    4.10   1
   0   2  -3    0.20    0.30   1
   0  -2   3   -0.20    0.30   1
   0   2  -2    6.20    0.40   1
   0  -2   2    6.00    0.40   1
   0   2  -1    0.10    0.20   1
   0  -2   1   -0.10    0.20   1
   0   2   0    3.10    0.40   1
   0  -2   0    2.90    0.30   1
   0   2   1    0.30    0.30   1
   0  -2  -1   -0.10    0.30   1
   0   2   2   35.80    1.50   1
   0  -2  -2   36.50    1.50   1
   0   2   3   -0.20    0.30   1
   0  -2  -3    0.20    0.30   1
   0   2   4  725.50   19.60   1
   0  -2  -4  720.10   23.00   1
   0   2   5   -0.30    0.30   1
   0  -2  -5    0.10    0.30   1
   0   2   6    3.10    0.50   1
   0  -2  -6    2.80    0.50   1
   0   2   7   -0.20    0.40   1
   0  -2  -7    0.10    0.40   1
   0   2   8    9.10    0.80   1
   0  -2  -8    8.80    0.70   1
   0   2   9    0.40    0.60   1
   0  -2  -9    0.30    0.70   1
   0   2  10   62.10    3.40   1
   0  -2 -10   67.50    3.40   1
   0   2  11   -0.70    0.70   1
   0  -2 -11    1.20    0.80   1
   0   2  12    2.00    1.00   1
   0  -2 -12    0.30    0.80   1
   0   2  13   -0.90    1.00   1
   0  -2 -13    0.30    0.90   1
   0   2  14    2.60    0.80   1
   0  -2 -14    1.00    0.60   1
   0   2  15    0.10    1.10   1
   0  -2 -15    0.70    1.20   1
   0   2  16  139.70    6.90   1
   0  -2 -16  138.00    6.60   1
   0   2  17    0.30    1.20   1
   0  -2 -17    0.80    1.20   1
   0   2  18   21.90    2.30   1
   0  -2 -18   22.20    2.30   1
   0   2  19    0.10    1.40   1
   0  -2 -19    1.20    1.30   1
   0   2  20    4.80    1.80   1
   0  -2 -20   11.70    2.10   1
   0   2  21    2.00    1.80   1
   0  -2 -21   -0.10    1.70   1
   0   2  22    0.80    2.00   1
   0  -2 -22    2.00    2.10   1
   0   2  23    0.00    2.10   1
   0  -2 -23   -1.50    2.10   1
   0   2  24  102.50    6.70   1
   0  -2 -24   98.50    5.90   1
   0   2  25   -0.20    1.60   1
   0  -2 -25    0.70    1.60   1
   0   2  26  106.20    7.00   1
   0  -2 -26  107.50    7.10   1
   0   2  27   -0.20    2.80   1
   0  -2 -27   -1.20    2.90   1
   0   2  28    2.40    3.50   1
   0  -2 -28   10.10    3.30   1
   0   2  29   -3.90    3.50   1
   0  -2 -29    1.00    3.30   1
   0   2  30   89.90    7.70   1
   0  -2 -30   83.30    6.90   1
   0   2  31    2.80    4.60   1
   0  -2 -31   -2.90    4.20   1
   0   3 -32   -5.50    3.00   1
   0  -3  32   -1.40    3.10   1
   0   3 -31   12.80    4.50   1
   0  -3  31    7.80    3.80   1
   0   3 -30   -3.50    3.40   1
   0  -3  30    0.70    3.20   1
   0   3 -29    6.70    4.00   1
   0  -3  29    3.90    3.30   1
   0   3 -28    1.20    3.30   1
   0  -3  28   -3.70    2.60   1
   0   3 -27   29.60    4.00   1
   0  -3  27   22.60    3.70   1
   0   3 -26    2.30    2.70   1
   0  -3  26   -1.40    2.30   1
   0   3 -25   30.80    4.00   1
   0  -3  25   38.80    3.70   1
   0   3 -24   -0.60    1.60   1
   0  -3  24   -0.70    1.30   1
   0   3 -23   27.80    3.50   1
   0  -3  23   34.50    3.20   1
   0   3 -22   -0.20    1.90   1
   0  -3  22    0.90    1.60   1
   0   3 -21  145.00    8.40   1
   0  -3  21  150.60    7.40   1
   0   3 -20   -0.90    1.60   1
   0  -3  20    1.30    1.50   1
   0   3 -19    2.80    1.70   1
   0  -3  19    4.20    1.60   1
   0   3 -18    0.70    1.50   1
   0  -3  18   -1.00    1.20   1
   0   3 -17    2.10    1.40   1
   0  -3  17    2.50    1.40   1
   0   3 -16   -0.30    0.80   1
   0  -3  16    0.90    0.80   1
   0   3 -15   22.60    2.00   1
   0  -3  15   20.60    1.90   1
   0   3 -14   -1.90    1.10   1
   0  -3  14    0.00    1.00   1
   0   3 -13  552.90   24.10   1
   0  -3  13  545.10   24.00   1
   0   3 -12    0.50    0.90   1
   0  -3  12   -1.40    0.80   1
   0   3 -11   -0.10    0.80   1
   0  -3  11    2.00    0.90   1
   0   3 -10    0.70    0.80   1
   0  -3  10    0.70    0.80   1
   0   3  -9    2.50    0.80   1
   0  -3   9    1.70    0.60   1
   0   3  -8    0.80    0.80   1
   0  -3   8    0.60    0.70   1
   0   3  -7   11.40    1.20   1
   0  -3   7   12.40    0.80   1
   0   3  -6   -0.70    0.50   1
   0  -3   6    0.20    0.40   1
   0   3  -5  110.20    3.50   1
   0  -3   5  110.80    4.00   1
   0   3  -4   -0.10    0.40   1
   0  -3   4   -0.20    0.40   1
   0   3  -3   95.30    3.10   1
   0  -3   3   91.60    3.50   1
   0   3  -2   -0.30    0.40   1
   0  -3   2    0.10    0.40   1
   0   3  -1 1248.70   36.90   1
   0  -3   1 1243.20   37.80   1
   0   3   0   -0.40    0.40   1
   0  -3   0    0.30    0.30   1
   0   3   1   15.40    0.90   1
   0  -3  -1   15.80    0.90   1
   0   3   2    0.20    0.40   1
   0  -3  -2   -0.10    0.40   1
   0   3   3   14.00    0.90   1
   0  -3  -3   14.50    0.90   1
   0   3   4    0.40    0.40   1
   0  -3  -4   -0.40    0.40   1
   0   3   5  288.70   11.70   1
   0  -3  -5  272.50   11.10   1
   0   3   6   -0.10    0.60   1
   0  -3  -6    0.60    0.70   1
   0   3   7    4.10    0.90   1
   0  -3  -7    2.70    0.80   1
   0   3   8    0.80    0.80   1
   0  -3  -8    1.50    0.90   1
   0   3   9    0.00    0.80   1
   0  -3  -9    0.00    0.80   1
   0   3  10    0.00    0.90   1
   0  -3 -10    0.50    0.90   1
   0   3  11  449.00   21.10   1
   0  -3 -11  431.80   19.40   1
   0   3  12    0.80    0.70   1
   0  -3 -12   -0.30    0.70   1
   0  -3 -13   12.90    1.70   1
   0   3  14    0.40    1.20   1
   0  -3 -14    0.00    1.10   1
   0   3  15    5.30    1.40   1
   0  -3 -15    8.30    1.60   1
   0   3  16    0.20    1.40   1
   0  -3 -16   -0.60    1.30   1
   0   3  17   16.20    1.90   1
   0  -3 -17   18.40    1.00   1
   0   3  18   -0.20    1.60   1
   0  -3 -18    0.70    0.50   1
   0   3  19   95.60    5.80   1
   0  -3 -19   98.80    5.50   1
   0   3  20    0.40    1.70   1
   0  -3 -20    3.80    1.80   1
   0   3  21   37.40    4.00   1
   0  -3 -21   34.90    3.40   1
   0   3  22    0.20    1.80   1
   0  -3 -22   -1.20    2.10   1
   0   3  23   49.90    4.60   1
   0  -3 -23   54.90    4.60   1
   0   3  24    1.60    2.60   1
   0  -3 -24    0.30    2.40   1
   0   3  25   37.00    4.30   1
   0  -3 -25   37.20    4.10   1
   0   3  26    1.10    3.20   1
   0  -3 -26   -0.40    3.00   1
   0   3  27    2.80    3.40   1
   0  -3 -27   -0.20    3.60   1
   0   3  28   -3.50    2.40   1
   0  -3 -28   -0.10    2.60   1
   0   3  29    5.90    4.00   1
   0  -3 -29    5.50    4.00   1
   0   3  30   -6.00    3.80   1
   0  -3 -30   -2.90    4.30   1
   0   4 -31    3.70    4.70   1
   0  -4  31    5.30    4.00   1
   0   4 -30   30.30    5.70   1
   0  -4  30   40.50    5.60   1
   0   4 -29   -1.90    3.60   1
   0  -4  29   -1.50    3.10   1
   0   4 -28   28.50    4.10   1
   0  -4  28   35.80    4.10   1
   0   4 -27   -1.50    3.10   1
   0  -4  27    0.80    2.70   1
   0   4 -26   21.60    3.50   1
   0  -4  26   18.80    3.20   1
   0   4 -25   -1.50    2.50   1
   0  -4  25    1.70    2.10   1
   0   4 -24   51.80    4.80   1
   0  -4  24   61.60    4.60   1
   0   4 -23    1.00    2.40   1
   0   4 -22   13.10    2.80   1
   0  -4  22   14.90    2.40   1
   0   4 -21   -0.20    1.90   1
   0  -4  21   -0.20    1.80   1
   0   4 -20   66.50    4.80   1
   0  -4  20   62.10    4.00   1
   0   4 -19    1.40    1.20   1
   0  -4  19   -1.40    1.00   1
   0   4 -18    1.10    1.60   1
   0  -4  18    1.20    1.20   1
   0   4 -17   -1.10    1.40   1
   0  -4  17   -0.70    1.30   1
   0   4 -16   38.70    3.10   1
   0  -4  16   39.20    3.00   1
   0   4 -15   -1.00    1.30   1
   0  -4  15    0.60    0.80   1
   0   4 -14   10.50    1.60   1
   0  -4  14   14.30    1.70   1
   0   4 -13    0.70    1.10   1
   0  -4  13    0.10    0.90   1
   0   4 -12  583.30   24.90   1
   0  -4  12  560.30   25.20   1
   0   4 -11    0.10    0.70   1
   0  -4  11   -0.20    0.60   1
   0   4 -10   28.50    2.00   1
   0  -4  10   28.60    2.10   1
   0   4  -9   -1.20    0.60   1
   0  -4   9   -0.20    0.60   1
   0   4  -8    4.40    1.20   1
   0   4  -7    0.10    0.90   1
   0   4  -6    3.00    0.80   1
   0  -4   6    4.60    0.80   1
   0   4  -5   -0.40    0.80   1
   0  -4   5   -0.40    0.80   1
   0   4  -4   38.60    2.60   1
   0  -4   4   42.90    2.70   1
   0   4  -3   -0.50    0.70   1
   0  -4   3   -0.60    0.80   1
   0   4  -2    9.10    1.10   1
   0  -4   2    9.50    1.20   1
   0   4  -1   -0.10    0.80   1
   0  -4   1   -0.10    0.60   1
   0   4   0  263.50   12.40   1
   0  -4   0  255.70   10.90   1
   0   4   1    1.30    0.90   1
   0  -4  -1   -0.70    0.80   1
   0   4   2    2.70    1.00   1
   0  -4  -2   -0.30    0.70   1
   0   4   3    0.50    0.90   1
   0  -4  -3    1.00    0.90   1
   0   4   4   30.40    2.00   1
   0  -4  -4   29.30    2.10   1
   0   4   5   -0.40    0.90   1
   0  -4  -5   -0.30    0.80   1
   0   4   6   25.10    2.00   1
   0  -4  -6   24.00    1.90   1
   0   4   7    0.30    0.90   1
   0  -4  -7   -0.70    0.90   1
   0   4   8  625.70   24.80   1
   0  -4  -8  572.70   21.10   1
   0   4   9   -0.30    0.90   1
   0  -4  -9   -0.40    0.90   1
   0   4  10   76.30    4.00   1
   0  -4 -10   72.30    3.80   1
   0   4  12   11.50    1.50   1
   0  -4 -12   10.30    1.20   1
   0   4  15    0.20    1.40   1
   0  -4 -15   -1.20    1.30   1
   0   4  16   35.20    3.00   1
   0  -4 -16   35.90    3.10   1
   0   4  17    0.10    1.80   1
   0  -4 -17    0.20    1.60   1
   0   4  18  110.10    7.60   1
   0  -4 -18  112.70    6.60   1
   0   4  19    1.10    1.80   1
   0  -4 -19    0.40    1.80   1
   0   4  20  333.80   18.80   1
   0  -4 -20  336.50   17.60   1
   0   4  21   -0.60    2.30   1
   0  -4 -21    0.60    2.10   1
   0   4  22   33.00    3.60   1
   0  -4 -22   22.20    3.00   1
   0   4  23    3.90    2.80   1
   0  -4 -23   -2.70    2.50   1
   0   4  24    6.30    3.10   1
   0  -4 -24   14.80    3.00   1
   0   4  25    2.90    3.30   1
   0  -4 -25   -3.40    2.70   1
   0   4  26    8.50    4.10   1
   0  -4 -26    4.30    3.80   1
   0   4  27    3.70    4.10   1
   0  -4 -27    2.70    3.50   1
   0   4  28   14.00    4.80   1
   0  -4 -28    6.50    3.90   1
   0   4  29    3.70    4.20   1
   0  -4 -29   -2.30    4.20   1
   0   5 -30   -2.90    4.30   1
   0  -5  30    4.60    4.50   1
   0   5 -29   36.60    5.40   1
   0  -5  29   23.10    4.50   1
   0   5 -28   -2.00    3.70   1
   0  -5  28    0.20    3.30   1
   0   5 -27   17.20    4.30   1
   0  -5  27   17.00    3.70   1
   0   5 -26   -1.90    3.40   1
   0   5 -25    0.70    2.30   1
   0  -5  25    2.30    2.00   1
   0   5 -24    2.10    2.90   1
   0  -5  24    2.40    1.90   1
   0   5 -23  232.30   13.30   1
   0  -5  23  220.30   12.20   1
   0   5 -22   -0.80    2.40   1
   0  -5  22    0.70    1.30   1
   0   5 -21    2.40    1.60   1
   0  -5  21    2.20    1.40   1
   0   5 -20   -3.30    2.10   1
   0  -5  20    0.20    1.20   1
   0   5 -19   85.10    5.40   1
   0  -5  19  101.80    5.50   1
   0   5 -18   -0.10    1.80   1
   0  -5  18   -1.80    1.50   1
   0   5 -17  117.20    7.80   1
   0  -5  17  130.10    6.30   1
   0   5 -16    0.80    1.70   1
   0  -5  16    0.30    1.40   1
   0   5 -15   95.50    5.10   1
   0  -5  15   94.00    5.10   1
   0   5 -14   -0.10    1.00   1
   0  -5  14    0.70    1.00   1
   0   5 -13    4.40    1.60   1
   0  -5  13   10.30    1.80   1
   0   5 -12    0.80    1.30   1
   0  -5  12    0.20    1.10   1
   0   5 -11  213.00   10.30   1
   0  -5  11  220.60   10.80   1
   0   5 -10    1.00    1.20   1
   0  -5  10   -0.10    0.70   1
   0   5  -9   64.00    3.70   1
   0  -5   9   65.00    3.50   1
   0   5  -8    0.90    1.10   1
   0  -5   8    1.70    1.10   1
   0   5  -7   70.80    3.40   1
   0  -5   7   72.80    3.80   1
   0   5  -6   -0.80    1.00   1
   0  -5   6   -0.10    1.00   1
   0   5  -5    5.90    1.10   1
   0  -5   5    3.50    0.90   1
   0   5  -4    1.00    1.20   1
   0  -5   4   -0.30    0.90   1
   0   5  -3    7.10    1.40   1
   0  -5   3    8.10    1.40   1
   0   5  -2    0.50    1.00   1
   0  -5   2   -0.90    0.90   1
   0   5  -1   17.60    1.80   1
   0  -5   1   15.60    1.60   1
   0   5   0   -0.10    1.00   1
   0  -5   0    1.40    1.00   1
   0   5   1   53.40    3.20   1
   0  -5  -1   45.70    2.60   1
   0   5   2    0.40    1.00   1
   0  -5  -2    1.00    1.00   1
   0   5   3  391.20   16.90   1
   0  -5  -3  412.00   16.00   1
   0   5   4    1.20    1.20   1
   0  -5  -4   -0.80    1.10   1
   0   5   5    2.10    1.30   1
   0  -5  -5    3.70    1.20   1
   0   5   6    0.40    0.90   1
   0  -5  -6    0.10    0.80   1
   0   5   7   20.90    2.10   1
   0  -5  -7   19.10    1.90   1
   0   5   8   -0.10    1.30   1
   0  -5  -8   -1.70    1.00   1
   0   5   9    8.50    1.70   1
   0  -5  -9    8.30    1.70   1
   0   5  10   -1.30    1.20   1
   0  -5 -10   -0.40    1.40   1
   0   5  11   -1.50    1.30   1
   0  -5 -11    1.50    1.40   1
   0   5  12    0.70    1.00   1
   0  -5 -12   -0.10    1.00   1
   0  -5 -13   24.20    2.40   1
   0  -5 -14    0.50    1.70   1
   0   5  15  194.90   11.80   1
   0  -5 -15  196.00    9.70   1
   0   5  16   -1.20    1.30   1
   0  -5 -16   -0.20    1.30   1
   0   5  17   40.50    3.40   1
   0  -5 -17   46.30    3.20   1
   0   5  18   -0.80    2.00   1
   0  -5 -18    3.30    2.00   1
   0   5  19    5.50    2.60   1
   0  -5 -19    6.30    2.30   1
   0   5  20    1.20    1.90   1
   0  -5 -20   -0.50    1.50   1
   0   5  21    1.70    2.90   1
   0  -5 -21    1.00    2.70   1
   0   5  22   -1.40    1.90   1
   0  -5 -22    1.90    1.90   1
   0   5  23   55.60    5.20   1
   0  -5 -23   53.10    5.80   1
   0   5  24    1.50    3.60   1
   0  -5 -24   -1.50    3.40   1
   0   5  25   84.90    8.00   1
   0  -5 -25   90.10    8.00   1
   0   5  26   -1.60    3.00   1
   0  -5 -26   -0.80    2.80   1
   0   5  27    3.90    4.30   1
   0  -5 -27    1.00    4.10   1
   0   6 -28   49.60    6.70   1
   0  -6  28   67.20    7.00   1
   0   6 -27    2.70    4.70   1
   0  -6  27    2.60    3.40   1
   0   6 -26    6.20    3.30   1
   0  -6  26    5.50    2.50   1
   0   6 -25   -2.40    2.80   1
   0  -6  25    1.50    2.30   1
   0   6 -24   25.00    4.30   1
   0  -6  24   21.00    3.30   1
   0   6 -23    2.20    3.20   1
   0  -6  23   -0.30    2.00   1
   0   6 -22   81.60    6.00   1
   0  -6  22   89.40    6.90   1
   0   6 -21    0.90    1.90   1
   0  -6  21   -0.20    1.50   1
   0   6 -20   16.00    3.50   1
   0  -6  20   16.20    2.80   1
   0   6 -19    1.10    2.30   1
   0  -6  19    0.50    2.00   1
   0   6 -18    2.70    2.40   1
   0  -6  18    3.00    2.00   1
   0   6 -17    0.10    1.60   1
   0  -6  17    0.30    1.20   1
   0   6 -16    0.80    2.10   1
   0  -6  16    1.20    1.70   1
   0   6 -15   -0.40    1.30   1
   0  -6  15   -0.80    1.00   1
   0   6 -14   58.30    4.30   1
   0  -6  14   67.90    4.80   1
   0   6 -13    0.60    1.60   1
   0   6 -12   -1.70    1.60   1
   0  -6  12   -0.90    0.90   1
   0   6 -11    0.40    1.50   1
   0  -6  11    0.40    1.30   1
   0   6 -10   23.00    2.80   1
   0  -6  10   16.80    2.10   1
   0   6  -9    1.20    1.50   1
   0  -6   9    1.10    1.20   1
   0   6  -8  413.50   16.80   1
   0  -6   8  412.00   19.30   1
   0   6  -7    1.90    1.40   1
   0  -6   7    0.10    1.40   1
   0   6  -6   48.30    3.90   1
   0  -6   6   45.50    3.20   1
   0   6  -5   -0.10    1.40   1
   0  -6   5    1.20    1.10   1
   0   6  -4  102.40    4.80   1
   0  -6   4  101.30    5.10   1
   0   6  -3   -1.00    1.30   1
   0  -6   3    0.00    1.20   1
   0   6  -2  262.40   11.20   1
   0  -6   2  256.80   11.00   1
   0   6  -1    2.30    1.50   1
   0  -6   1   -1.50    1.00   1
   0   6   0   52.20    3.40   1
   0  -6   0   49.60    3.50   1
   0   6   1   -0.70    1.00   1
   0  -6  -1   -1.20    0.80   1
   0   6   2   21.80    2.20   1
   0  -6  -2   18.80    2.10   1
   0   6   3    0.20    1.30   1
   0  -6  -3   -1.00    1.30   1
   0   6   4  245.50   10.50   1
   0  -6  -4  242.60   10.60   1
   0   6   5    1.60    1.40   1
   0  -6  -5    0.70    1.40   1
   0   6   6   -0.90    1.40   1
   0  -6  -6    0.50    1.50   1
   0   6   7   -0.50    1.60   1
   0  -6  -7    2.00    1.50   1
   0   6   8   12.30    2.10   1
   0  -6  -8   13.40    1.90   1
   0   6   9   -1.30    1.70   1
   0  -6  -9   -1.00    1.50   1
   0   6  11    0.50    1.20   1
   0  -6 -11    1.20    1.40   1
   0   6  14   18.90    2.80   1
   0  -6 -14   18.70    2.40   1
   0   6  15   -0.60    2.20   1
   0  -6 -15   -0.40    2.00   1
   0   6  16   13.20    2.80   1
   0  -6 -16   10.10    2.70   1
   0   6  17    0.10    2.60   1
   0  -6 -17    1.80    2.20   1
   0   6  18   61.40    4.50   1
   0  -6 -18   56.50    4.20   1
   0   6  19   -3.00    3.00   1
   0  -6 -19   -3.10    2.80   1
   0   6  20    5.70    3.30   1
   0  -6 -20    6.20    3.30   1
   0   6  21   -1.20    2.20   1
   0  -6 -21    1.30    2.10   1
   0   6  22   -1.90    3.80   1
   0  -6 -22    2.50    3.50   1
   0   6  23    2.00    3.10   1
   0  -6 -23    1.20    2.40   1
   0   6  24   39.90    6.40   1
   0  -6 -24   41.20    5.40   1
   0   7 -26   -2.90    4.30   1
   0  -7  26   -0.50    3.30   1
   0   7 -25   34.80    4.80   1
   0  -7  25   36.60    4.90   1
   0   7 -24   -2.00    2.30   1
   0  -7  24    0.60    2.20   1
   0   7 -23    1.20    2.40   1
   0  -7  23    0.30    1.90   1
   0   7 -22    2.60    2.50   1
   0  -7  22    2.70    2.20   1
   0   7 -21   42.90    4.90   1
   0  -7  21   55.80    5.00   1
   0   7 -20    2.30    3.20   1
   0  -7  20    0.80    2.70   1
   0   7 -19    1.50    2.80   1
   0  -7  19    5.50    2.60   1
   0   7 -18    4.00    2.80   1
   0  -7  18   -0.80    2.20   1
   0   7 -17   19.60    3.30   1
   0  -7  17   22.30    3.20   1
   0   7 -16   -1.30    1.60   1
   0  -7  16    0.60    1.50   1
   0   7 -15   21.50    3.00   1
   0  -7  15   25.00    3.10   1
   0   7 -14    1.60    2.40   1
   0  -7  14    1.70    1.70   1
   0   7 -13  258.90   12.20   1
   0  -7  13  244.60   15.20   1
   0   7 -12   -1.00    2.10   1
   0  -7  12    0.20    1.80   1
   0   7 -11   44.70    3.70   1
   0  -7  11   42.50    3.50   1
   0   7 -10   -0.90    1.60   1
   0  -7  10    0.10    1.60   1
   0   7  -9    5.00    2.00   1
   0  -7   9    5.70    1.90   1
   0   7  -8   -0.70    1.30   1
   0  -7   8    0.00    1.10   1
   0   7  -7   35.50    3.30   1
   0  -7   7   32.60    2.70   1
   0   7  -6   -1.70    1.80   1
   0   7  -5  115.30    6.30   1
   0  -7   5  115.80    6.70   1
   0   7  -4   -0.70    1.70   1
   0  -7   4    0.60    1.60   1
   0   7  -3   18.00    1.90   1
   0  -7   3   15.60    1.80   1
   0   7  -2   -0.30    1.70   1
   0  -7   2   -0.20    1.40   1
   0   7  -1  113.30    6.60   1
   0  -7   1  121.50    6.70   1
   0   7   0   -0.10    1.70   1
   0  -7   0    0.90    1.50   1
   0   7   1   12.00    2.20   1
   0  -7  -1   10.60    1.80   1
   0   7   2    0.50    1.80   1
   0  -7  -2    1.80    1.80   1
   0   7   3   51.00    3.80   1
   0  -7  -3   59.80    4.70   1
   0   7   4    1.20    2.10   1
   0  -7  -4   -0.40    1.70   1
   0   7   5   30.50    3.40   1
   0  -7  -5   31.90    3.20   1
   0   7   6   -0.30    1.90   1
   0  -7  -6    1.40    1.80   1
   0   7   7  346.70   16.90   1
   0  -7  -7  373.10   16.90   1
   0   7   8    1.20    2.10   1
   0  -7  -8    1.10    1.80   1
   0   7   9   11.20    2.40   1
   0  -7  -9   18.00    2.10   1
   0   7  10   -2.30    2.10   1
   0  -7 -10   -0.60    1.80   1
   0   7  14   -0.30    1.80   1
   0  -7 -14   -1.40    1.60   1
   0   7  15   42.20    5.10   1
   0  -7 -15   40.90    3.90   1
   0   7  16    2.30    3.10   1
   0  -7 -16   -0.30    2.50   1
   0   7  17   14.90    3.00   1
   0  -7 -17   16.40    3.10   1
   0   7  18   -1.40    3.30   1
   0  -7 -18   -1.60    3.10   1
   0   7  19  268.30   18.80   1
   0  -7 -19  258.20   19.40   1
   0   7  20   -0.90    3.90   1
   0  -7 -20    3.10    3.50   1
   0   7  21   12.40    3.60   1
   0  -7 -21   11.90    3.40   1
   0  -7 -22   -0.10    4.20   1
   0   8 -23   -2.70    4.50   1
   0  -8  23   -3.20    3.20   1
   0   8 -22    1.40    4.00   1
   0  -8  22    4.70    3.70   1
   0   8 -21    3.80    4.10   1
   0  -8  21   -4.90    3.00   1
   0   8 -20   29.60    5.10   1
   0  -8  20   26.00    4.10   1
   0   8 -19   -1.10    3.70   1
   0  -8  19   -1.00    2.90   1
   0   8 -18   55.20    6.20   1
   0  -8  18   61.30    5.70   1
   0   8 -17   -1.10    3.40   1
   0  -8  17    2.60    2.80   1
   0   8 -16   21.60    3.80   1
   0  -8  16   18.10    3.40   1
   0   8 -15   -0.90    2.90   1
   0  -8  15    1.10    2.50   1
   0   8 -14   40.70    3.80   1
   0  -8  14   37.30    4.30   1
   0   8 -13    3.80    2.70   1
   0  -8  13    5.40    2.50   1
   0   8 -12  215.20   12.00   1
   0  -8  12  216.00   12.80   1
   0   8 -11   -1.80    2.60   1
   0   8 -10    2.30    1.70   1
   0  -8  10    0.50    1.40   1
   0   8  -9   -0.70    2.30   1
   0  -8   9    0.60    2.00   1
   0   8  -8   23.30    3.40   1
   0  -8   8   23.20    3.00   1
   0   8  -7    0.50    1.50   1
   0  -8   7    0.50    1.40   1
   0   8  -6    0.40    2.20   1
   0  -8   6    3.90    2.10   1
   0   8  -5    0.70    2.20   1
   0  -8   5   -0.80    1.80   1
   0   8  -4   50.70    4.00   1
   0  -8   4   54.00    4.30   1
   0   8  -3    6.40    2.50   1
   0  -8   3    2.20    2.10   1
   0   8  -2   13.60    2.80   1
   0  -8   2    7.90    2.40   1
   0   8  -1   -3.20    2.20   1
   0  -8   1   -0.50    1.90   1
   0   8   0   40.10    4.20   1
   0  -8   0   37.10    3.80   1
   0   8   1    0.20    2.00   1
   0  -8  -1    2.90    2.20   1
   0   8   2   64.00    5.70   1
   0  -8  -2   72.80    6.10   1
   0   8   3   -1.20    2.30   1
   0  -8  -3    1.00    2.20   1
   0   8   4    2.10    2.50   1
   0  -8  -4    0.50    2.30   1
   0   8   5   -0.50    2.10   1
   0  -8  -5    1.40    2.40   1
   0   8   6   40.10    3.90   1
   0  -8  -6   39.60    4.20   1
   0   8   7   -0.50    1.60   1
   0  -8  -7    0.40    1.60   1
   0   8   8  148.10   10.00   1
   0  -8  -8  158.60    9.60   1
   0   8   9   -1.10    1.70   1
   0  -8  -9   -2.50    1.70   1
   0  -8 -10    9.40    2.70   1
   0   8  11    1.50    2.00   1
   0  -8 -11    3.60    2.00   1
   0  -8 -12    9.60    3.40   1
   0  -8 -13    1.40    2.90   1
   0   8  14   27.00    4.30   1
   0  -8 -14   21.50    4.10   1
   0   8  15    0.20    3.50   1
   0  -8 -15    3.50    3.30   1
   0   8  16   39.90    5.60   1
   0  -8 -16   45.10    5.40   1
   0   8  17    0.70    3.70   1
   0  -8 -17    3.80    3.70   1
   0   8  18    1.60    4.30   1
   0  -8 -18    1.50    3.90   1
   0   9 -19   -3.20    4.70   1
   0  -9  19   -0.30    3.70   1
   0   9 -18    0.40    4.40   1
   0  -9  18    2.60    3.70   1
   0   9 -17   11.30    4.60   1
   0  -9  17    8.50    3.80   1
   0   9 -16   -5.70    4.00   1
   0  -9  16   -1.80    3.00   1
   0   9 -15    1.30    4.10   1
   0  -9  15    2.20    3.10   1
   0   9 -14    1.30    3.40   1
   0  -9  14   -4.70    2.80   1
   0   9 -13    0.30    3.80   1
   0  -9  13    2.30    3.00   1
   0   9 -12   -1.10    3.60   1
   0  -9  12   -2.50    2.60   1
   0   9 -11    0.90    3.50   1
   0   9 -10   -3.90    3.10   1
   0   9  -9  256.00   18.60   1
   0  -9   9  224.90   16.70   1
   0   9  -8   -0.60    2.20   1
   0  -9   8    1.10    1.20   1
   0   9  -7   36.00    4.30   1
   0  -9   7   28.50    4.20   1
   0   9  -6   -0.10    1.80   1
   0  -9   6    1.90    1.80   1
   0   9  -4    4.80    2.90   1
   0  -9   4    0.90    2.50   1
   0   9  -3  105.90    8.40   1
   0  -9   3   87.40    7.60   1
   0  -9   2    0.00    2.40   1
   0   9  -1    1.50    2.00   1
   0  -9   1   -0.30    1.70   1
   0   9   0    0.50    1.90   1
   0  -9   0   -1.40    1.60   1
   0   9   1    0.60    3.20   1
   0  -9  -1    7.40    3.10   1
   0   9   2   -1.80    3.10   1
   0  -9  -2    1.90    2.70   1
   0   9   3  191.60   14.60   1
   0  -9  -3  202.50   14.00   1
   0   9   4    0.70    2.10   1
   0  -9  -4    2.10    2.00   1
   0   9   5   22.40    4.20   1
   0  -9  -5   24.00    4.40   1
   0   9  10    0.20    2.10   1
   0  -9 -10   -1.40    2.30   1
   0   9  11   28.30    4.50   1
   0  -9 -11   38.20    5.50   1
   0   9  12   -1.70    3.40   1
   0  -9 -12   -4.10    3.30   1
   0   9  13   15.80    4.70   1
   0  -9 -13   14.40    4.70   1
   0  10 -11    0.50    3.10   1
   0 -10  11    3.70    2.50   1
   0  10 -10   -0.50    3.10   1
   0 -10  10   -2.80    2.10   1
   0  10  -9   -2.20    4.30   1
   0 -10   9   -1.60    2.30   1
   0  10  -8   63.10    7.00   1
   0 -10   8   54.30    6.90   1
   0  10  -7   -3.30    4.10   1
   0 -10   7   -0.20    3.40   1
   0  10  -6   11.90    4.90   1
   0 -10   6   13.00    3.60   1
   0  10  -5    3.00    3.80   1
   0 -10   5    0.90    3.00   1
   0  10  -3    3.20    2.50   1
   0 -10   3   -2.70    2.00   1
   0  10  -2   34.30    5.80   1
   0 -10   2   41.90    6.20   1
   0  10  -1    2.70    3.70   1
   0 -10   1   -0.70    3.20   1
   0  10   0    8.80    3.10   1
   0 -10   0    8.90    2.80   1
   0  10   1   -2.00    3.50   1
   0 -10  -1    3.70    3.50   1
   0 -10  -2   37.00    5.10   1
   0  10   3    1.50    2.80   1
   0 -10  -3    0.90    2.10   1
   0  10   4    3.10    4.20   1
   0 -10  -4    3.70    3.50   1
   1 -10 -10    3.60    3.70   1
   1 -10  -9    2.00    2.60   1
  -1  10   9    4.10    2.90   1
   1 -10  -6    1.60    2.40   1
  -1  10   6    1.20    2.80   1
   1 -10  -2  122.40   10.20   1
  -1  10   2  117.30    9.10   1
   1 -10  -1    2.70    2.90   1
  -1  10   1    5.90    3.50   1
   1 -10   0    1.10    2.40   1
  -1  10   0   -2.60    2.00   1
   1 -10   1   12.80    3.50   1
  -1  10  -1   13.10    3.80   1
   1 -10   2    0.00    3.00   1
  -1  10  -2    1.80    3.30   1
   1 -10   3    5.70    3.20   1
  -1  10  -3    7.10    3.50   1
   1 -10   4   20.30    4.00   1
  -1  10  -4   21.40    4.60   1
   1 -10   5   -1.00    3.00   1
  -1  10  -5    5.90    3.50   1
   1 -10   6   42.10    4.90   1
  -1  10  -6   43.70    6.00   1
   1 -10   7   13.00    2.00   1
  -1  10  -7   12.60    4.20   1
   1 -10   8   -2.00    1.80   1
  -1  10  -8    1.20    2.90   1
   1 -10   9    3.50    2.50   1
  -1  10  -9    5.20    3.20   1
   1 -10  10    2.60    2.60   1
  -1  10 -10    6.60    2.90   1
   1 -10  11    1.00    2.10   1
  -1  10 -11    0.30    2.70   1
   1 -10  12   31.90    4.20   1
  -1  10 -12   41.40    6.00   1
   1 -10  13    5.90    2.80   1
  -1  10 -13   10.60    4.90   1
   1 -10  14   20.20    4.10   1
  -1  10 -14   23.20    5.60   1
   1 -10  15    5.70    4.00   1
  -1  10 -15    1.70    4.80   1
   1  -9 -16   17.60    4.80   1
  -1   9  16   15.80    4.90   1
   1  -9 -15   12.40    4.30   1
  -1   9  15   22.80    5.20   1
  -1   9  14    9.70    4.10   1
   1  -9 -12    7.10    3.30   1
   1  -9 -11    6.90    2.90   1
  -1   9  11    7.70    3.00   1
   1  -9  -8    1.70    2.00   1
  -1   9   8    2.10    1.90   1
   1  -9  -6    3.70    2.80   1
  -1   9   6    8.80    3.20   1
   1  -9  -5    2.00    2.20   1
  -1   9   5    0.80    1.90   1
   1  -9  -4   15.00    3.40   1
  -1   9   4   12.60    3.60   1
   1  -9  -3    3.40    2.90   1
  -1   9   3    2.60    3.00   1
   1  -9  -2    0.80    2.50   1
  -1   9   2    2.50    2.60   1
   1  -9  -1   56.60    4.90   1
  -1   9   1   71.50    5.90   1
   1  -9   0    2.60    2.10   1
  -1   9   0   -0.10    2.30   1
   1  -9   1   18.50    3.10   1
  -1   9  -1   21.70    3.60   1
   1  -9   2    9.40    2.80   1
  -1   9  -2    6.10    2.90   1
   1  -9   3    3.10    2.50   1
  -1   9  -3    2.20    2.40   1
   1  -9   4    7.50    2.50   1
  -1   9  -4    7.50    3.00   1
   1  -9   5   -0.30    1.80   1
  -1   9  -5    1.40    2.50   1
   1  -9   6   10.40    2.10   1
  -1   9  -6   16.70    2.70   1
   1  -9   7   91.90    7.60   1
  -1   9  -7   88.30    6.70   1
  -1   9  -8    3.50    2.70   1
   1  -9   9   10.30    2.70   1
  -1   9  -9   13.40    3.10   1
   1  -9  10    5.60    2.50   1
  -1   9 -10    1.80    2.90   1
   1  -9  11   -0.60    2.30   1
  -1   9 -11    5.10    3.20   1
  -1   9 -12   20.20    3.90   1
   1  -9  13   69.00    7.00   1
  -1   9 -13   69.60    6.30   1
   1  -9  14    9.30    2.50   1
  -1   9 -14    9.40    3.80   1
   1  -9  15   -0.40    3.00   1
  -1   9 -15    3.00    3.90   1
   1  -9  16    5.50    3.10   1
  -1   9 -16    3.70    4.10   1
   1  -9  17    1.20    3.00   1
  -1   9 -17    4.10    4.30   1
   1  -9  18   12.10    3.80   1
  -1   9 -18   14.60    5.30   1
   1  -9  19   62.50    6.50   1
  -1   9 -19   50.60    6.30   1
   1  -9  20   11.90    4.20   1
  -1   9 -20   13.30    4.90   1
   1  -8 -20   20.10    5.00   1
  -1   8  20   18.80    4.70   1
   1  -8 -19    3.90    3.80   1
  -1   8  19   -1.50    3.80   1
   1  -8 -18   83.70    8.40   1
  -1   8  18   75.90    7.70   1
   1  -8 -17    0.70    2.20   1
  -1   8  17   -2.90    3.40   1
   1  -8 -16    6.50    2.60   1
  -1   8  16    1.20    2.30   1
   1  -8 -15    2.70    2.00   1
  -1   8  15    0.50    2.30   1
   1  -8 -14    0.60    2.70   1
   1  -8 -11    5.30    1.90   1
  -1   8  11    6.30    2.20   1
   1  -8 -10   95.40    6.70   1
   1  -8  -9    1.70    1.60   1
  -1   8   9   -0.50    1.60   1
   1  -8  -8    0.50    2.00   1
   1  -8  -7    4.10    2.30   1
  -1   8   7    3.20    2.30   1
   1  -8  -6    1.70    2.10   1
  -1   8   6   -1.70    2.00   1
   1  -8  -5    3.30    2.20   1
  -1   8   5    4.20    2.40   1
   1  -8  -4  140.90    8.10   1
  -1   8   4  134.60    8.00   1
   1  -8  -3    3.80    2.10   1
  -1   8   3   -1.10    2.20   1
   1  -8  -2   17.60    2.40   1
  -1   8   2   21.50    2.90   1
   1  -8  -1    0.50    1.90   1
  -1   8   1    3.90    2.20   1
   1  -8   0   35.70    3.40   1
  -1   8   0   30.30    3.80   1
   1  -8   1    7.70    1.90   1
  -1   8  -1   10.00    2.00   1
   1  -8   2  315.30   14.90   1
  -1   8  -2  324.20   15.00   1
   1  -8   3   -1.10    1.80   1
  -1   8  -3    0.60    1.90   1
   1  -8   4   18.20    2.50   1
  -1   8  -4   14.70    2.50   1
   1  -8   5    6.50    2.10   1
  -1   8  -5    3.40    1.80   1
   1  -8   6    3.30    1.50   1
  -1   8  -6    6.30    1.90   1
   1  -8   7    8.30    2.30   1
  -1   8  -7    4.70    2.50   1
   1  -8   8   90.90    4.60   1
  -1   8  -8   82.60    5.80   1
   1  -8   9    2.00    1.80   1
  -1   8  -9    1.40    2.10   1
   1  -8  10    0.40    2.00   1
  -1   8 -10    1.10    2.40   1
   1  -8  11   20.90    2.80   1
  -1   8 -11   26.80    3.40   1
   1  -8  12    3.50    2.20   1
  -1   8 -12    4.10    2.70   1
   1  -8  13    1.90    2.30   1
  -1   8 -13    7.90    2.70   1
   1  -8  14  126.30    8.20   1
  -1   8 -14  125.20    7.60   1
   1  -8  15   -3.00    2.30   1
  -1   8 -15    2.70    2.70   1
   1  -8  16   11.60    3.10   1
  -1   8 -16    8.20    3.40   1
   1  -8  17   17.60    3.50   1
  -1   8 -17   12.30    3.80   1
   1  -8  18    6.80    3.10   1
  -1   8 -18   11.00    3.60   1
   1  -8  19    6.60    2.40   1
  -1   8 -19    5.80    2.60   1
   1  -8  20    2.30    1.90   1
  -1   8 -20    3.20    2.60   1
   1  -8  21    1.20    2.20   1
  -1   8 -21    1.40    2.30   1
   1  -8  22   65.10    6.60   1
  -1   8 -22   57.10    6.40   1
   1  -8  23   12.60    2.90   1
  -1   8 -23    8.50    3.50   1
   1  -8  24    0.00    3.70   1
  -1   8 -24    2.20    4.60   1
   1  -7 -23   59.30    6.80   1
  -1   7  23   56.60    6.80   1
   1  -7 -22    5.90    4.00   1
  -1   7  22   10.40    4.00   1
   1  -7 -21    7.60    3.80   1
  -1   7  21    4.60    3.90   1
   1  -7 -20   -5.20    3.40   1
  -1   7  20    0.80    3.50   1
   1  -7 -19   27.60    4.40   1
  -1   7  19   25.70    4.50   1
   1  -7 -18   -0.90    2.80   1
  -1   7  18    3.80    3.10   1
   1  -7 -17    1.80    2.70   1
   1  -7 -16   18.70    3.40   1
   1  -7 -13    0.80    1.40   1
  -1   7  13   -0.90    1.40   1
   1  -7 -10   25.70    2.60   1
  -1   7  10   28.30    3.40   1
   1  -7  -9  216.00   10.30   1
  -1   7   9  203.40   11.40   1
   1  -7  -8   -0.20    1.20   1
  -1   7   8    4.70    1.60   1
   1  -7  -7    3.40    1.40   1
  -1   7   7    2.20    1.30   1
   1  -7  -6    1.20    1.20   1
  -1   7   6    0.70    1.00   1
   1  -7  -5    6.70    1.80   1
  -1   7   5    5.20    1.90   1
   1  -7  -4   10.00    1.80   1
  -1   7   4   14.20    2.30   1
   1  -7  -3   55.60    3.30   1
  -1   7   3   55.70    4.20   1
   1  -7  -2    4.70    1.50   1
  -1   7   2    2.20    1.70   1
   1  -7  -1    5.20    1.60   1
  -1   7   1    9.10    1.90   1
   1  -7   0    1.60    1.50   1
  -1   7   0    6.10    1.50   1
   1  -7   1   -0.40    1.00   1
  -1   7  -1    2.70    1.50   1
   1  -7   2   13.20    1.90   1
  -1   7  -2   11.70    1.90   1
   1  -7   3   73.10    4.60   1
  -1   7  -3   61.40    4.10   1
   1  -7   4    1.10    1.40   1
  -1   7  -4   -0.10    1.50   1
   1  -7   5   80.10    4.60   1
  -1   7  -5   81.70    5.10   1
   1  -7   6    0.00    1.40   1
  -1   7  -6    1.80    1.70   1
   1  -7   7    7.70    1.60   1
  -1   7  -7    8.50    2.00   1
   1  -7   8   22.70    2.40   1
  -1   7  -8   16.40    2.30   1
   1  -7   9    0.50    1.00   1
  -1   7  -9    1.40    1.40   1
   1  -7  10    2.80    1.60   1
  -1   7 -10    0.20    1.70   1
   1  -7  11  126.60    7.30   1
  -1   7 -11  125.20    7.60   1
   1  -7  12    3.90    1.50   1
  -1   7 -12    2.60    2.00   1
   1  -7  13   61.00    4.30   1
  -1   7 -13   53.30    4.90   1
   1  -7  14   14.90    2.20   1
  -1   7 -14   17.50    2.90   1
   1  -7  15   -1.20    1.80   1
  -1   7 -15    1.00    2.30   1
   1  -7  16    1.20    1.90   1
  -1   7 -16    3.00    2.30   1
   1  -7  17  179.40   12.10   1
  -1   7 -17  157.10   11.20   1
  -1   7 -18    5.50    2.60   1
   1  -7  19   25.90    3.70   1
  -1   7 -19   32.50    4.30   1
   1  -7  20   12.80    2.70   1
  -1   7 -20   13.60    3.60   1
   1  -7  21   40.20    4.70   1
  -1   7 -21   39.40    4.60   1
   1  -7  22    2.10    2.80   1
  -1   7 -22    1.60    3.10   1
   1  -7  23   90.00    7.60   1
  -1   7 -23   86.40    7.20   1
   1  -7  24    7.50    3.60   1
  -1   7 -24    4.40    3.70   1
   1  -7  25   12.80    3.70   1
  -1   7 -25   16.70    4.70   1
   1  -7  26    2.50    3.80   1
  -1   7 -26    8.40    4.60   1
   1  -7  27    4.10    3.10   1
  -1   7 -27    4.00    3.50   1
   1  -6 -26   72.90    7.10   1
  -1   6  26   73.30    7.00   1
   1  -6 -25    4.10    3.60   1
  -1   6  25    5.00    3.70   1
   1  -6 -24   -3.50    3.30   1
  -1   6  24    3.20    3.80   1
   1  -6 -23   21.60    4.20   1
  -1   6  23   20.40    3.40   1
   1  -6 -22    7.30    3.50   1
  -1   6  22    5.00    3.40   1
   1  -6 -21    6.00    2.90   1
  -1   6  21    3.50    2.80   1
   1  -6 -20   47.20    4.80   1
  -1   6  20   57.10    4.90   1
   1  -6 -19    2.90    2.10   1
  -1   6  19    4.20    2.50   1
   1  -6 -18    7.60    2.00   1
  -1   6  18    7.00    2.00   1
   1  -6 -17   27.30    2.90   1
  -1   6  17   22.90    2.90   1
   1  -6 -16   59.20    4.80   1
  -1   6  16   59.00    4.40   1
   1  -6 -15   18.00    2.40   1
  -1   6  15   19.00    2.50   1
   1  -6 -10   51.00    3.70   1
  -1   6  10   48.30    3.50   1
   1  -6  -9   76.70    4.60   1
  -1   6   9   72.60    4.00   1
   1  -6  -8   36.10    3.00   1
  -1   6   8   38.50    2.90   1
   1  -6  -7    1.80    1.40   1
  -1   6   7    0.80    1.20   1
   1  -6  -6    8.20    1.50   1
  -1   6   6    9.50    1.80   1
   1  -6  -5   23.90    2.10   1
  -1   6   5   24.70    2.20   1
   1  -6  -4    6.80    1.70   1
  -1   6   4    6.80    1.50   1
   1  -6  -3   91.10    4.80   1
  -1   6   3   99.20    5.20   1
   1  -6  -2  144.10    7.00   1
  -1   6   2  156.20    7.30   1
   1  -6  -1   -0.20    0.70   1
  -1   6   1   -0.60    1.20   1
   1  -6   0   10.00    1.50   1
  -1   6   0    9.90    1.50   1
   1  -6   1   40.80    2.90   1
  -1   6  -1   42.60    3.00   1
   1  -6   2    0.60    1.20   1
  -1   6  -2   -0.60    1.20   1
   1  -6   3   96.20    4.40   1
  -1   6  -3   91.10    4.60   1
   1  -6   4   32.90    2.50   1
  -1   6  -4   29.90    2.10   1
   1  -6   5    1.90    1.20   1
  -1   6  -5    2.70    1.10   1
   1  -6   6  321.10   13.50   1
  -1   6  -6  310.60   14.30   1
   1  -6   7   36.60    2.70   1
  -1   6  -7   33.40    2.60   1
   1  -6   8    9.70    1.70   1
  -1   6  -8   11.20    1.80   1
   1  -6   9   92.60    5.00   1
  -1   6  -9   81.60    4.90   1
   1  -6  10   34.20    2.80   1
  -1   6 -10   33.60    2.70   1
   1  -6  11    5.10    1.50   1
  -1   6 -11    6.40    1.70   1
   1  -6  12   64.90    4.30   1
  -1   6 -12   56.50    4.00   1
   1  -6  13    7.20    1.80   1
  -1   6 -13    3.20    1.80   1
   1  -6  14    3.00    1.60   1
  -1   6 -14    4.90    2.10   1
   1  -6  15   71.40    4.60   1
  -1   6 -15   50.90    3.90   1
   1  -6  16    5.50    1.80   1
  -1   6 -16    6.50    2.20   1
   1  -6  17    1.80    1.80   1
  -1   6 -17    2.20    2.10   1
   1  -6  18   93.70    5.60   1
  -1   6 -18   97.70    5.50   1
   1  -6  19    7.10    2.40   1
  -1   6 -19    2.10    2.40   1
   1  -6  20    6.10    2.00   1
  -1   6 -20    0.40    1.70   1
   1  -6  21   42.40    4.00   1
  -1   6 -21   48.40    3.70   1
   1  -6  22   41.20    3.70   1
  -1   6 -22   32.90    4.10   1
   1  -6  23   10.30    2.60   1
  -1   6 -23    5.10    3.20   1
   1  -6  24    0.80    1.90   1
  -1   6 -24   -0.50    2.30   1
   1  -6  25   -1.10    2.30   1
  -1   6 -25   -1.50    2.60   1
   1  -6  26  130.90    9.20   1
  -1   6 -26  106.10    9.10   1
   1  -6  27   19.00    4.30   1
  -1   6 -27   16.70    4.70   1
   1  -6  28   36.20    5.60   1
  -1   6 -28   33.10    5.50   1
   1  -6  29    7.80    3.10   1
  -1   6 -29    5.60    3.50   1
   1  -5 -28    1.70    4.30   1
  -1   5  28    1.20    4.10   1
   1  -5 -27   12.20    4.10   1
  -1   5  27    4.30    4.10   1
   1  -5 -26   -3.40    3.80   1
  -1   5  26   -2.50    3.50   1
   1  -5 -25   68.00    7.60   1
  -1   5  25   59.40    5.80   1
   1  -5 -24   -1.80    2.20   1
  -1   5  24   -1.40    2.40   1
   1  -5 -23    0.80    2.60   1
  -1   5  23   -2.10    3.30   1
   1  -5 -22    4.70    2.60   1
  -1   5  22    7.20    2.90   1
   1  -5 -21   15.00    2.50   1
  -1   5  21   17.90    2.80   1
   1  -5 -20    2.20    2.00   1
  -1   5  20   -0.70    2.00   1
   1  -5 -19   80.60    5.80   1
  -1   5  19   64.80    5.00   1
   1  -5 -18   -1.70    1.30   1
  -1   5  18   -0.80    1.30   1
   1  -5 -17   17.50    2.70   1
  -1   5  17   17.20    2.50   1
   1  -5 -16    3.30    1.80   1
  -1   5  16   -0.30    1.60   1
   1  -5 -15   12.70    1.90   1
  -1   5  15    9.70    1.60   1
   1  -5 -14    7.60    1.80   1
   1  -5 -13   11.60    2.00   1
   1  -5 -12    1.00    1.30   1
  -1   5  12   -0.40    1.30   1
   1  -5 -11   85.40    4.90   1
  -1   5  11   95.20    4.90   1
   1  -5 -10   -1.20    0.80   1
  -1   5  10    0.40    0.90   1
   1  -5  -9    5.30    1.10   1
  -1   5   9    4.70    1.10   1
   1  -5  -8    8.20    1.40   1
  -1   5   8    5.70    1.20   1
   1  -5  -7    1.40    0.80   1
  -1   5   7    2.10    1.20   1
   1  -5  -6    2.80    1.10   1
  -1   5   6    3.40    1.20   1
   1  -5  -5  373.00   13.70   1
  -1   5   5  389.60   15.00   1
   1  -5  -4   -0.70    0.90   1
  -1   5   4   -0.10    0.90   1
   1  -5  -3   47.90    2.70   1
  -1   5   3   47.30    2.50   1
   1  -5  -2    3.20    1.00   1
  -1   5   2    2.60    1.10   1
   1  -5  -1   71.80    3.80   1
  -1   5   1   67.90    3.70   1
   1  -5   0   13.90    1.40   1
  -1   5   0   12.50    1.40   1
   1  -5   1  491.60   19.10   1
  -1   5  -1  492.70   19.30   1
   1  -5   2    1.20    0.70   1
  -1   5  -2    0.30    0.70   1
   1  -5   3   53.80    3.30   1
  -1   5  -3   47.10    3.20   1
   1  -5   4   11.00    1.30   1
  -1   5  -4   10.50    1.50   1
   1  -5   5   27.30    2.20   1
  -1   5  -5   29.60    2.00   1
   1  -5   6   22.10    1.90   1
  -1   5  -6   20.50    1.90   1
   1  -5   7  317.60   14.20   1
  -1   5  -7  339.60   15.50   1
   1  -5   8    0.50    1.00   1
  -1   5  -8    1.90    1.10   1
   1  -5   9    1.80    0.80   1
  -1   5  -9    0.40    1.10   1
   1  -5  10    9.90    1.40   1
  -1   5 -10    8.50    1.70   1
   1  -5  11   13.00    1.60   1
  -1   5 -11   14.60    1.80   1
   1  -5  12   14.50    1.70   1
  -1   5 -12   11.20    1.90   1
   1  -5  13  111.30    5.50   1
  -1   5 -13  110.60    6.20   1
   1  -5  14    0.60    1.20   1
  -1   5 -14   -0.30    1.30   1
   1  -5  15   28.60    2.60   1
  -1   5 -15   26.10    2.40   1
   1  -5  16    5.80    1.60   1
  -1   5 -16    6.80    1.80   1
   1  -5  17   14.10    2.10   1
  -1   5 -17   10.30    2.10   1
   1  -5  18   10.90    2.00   1
  -1   5 -18   12.10    2.30   1
   1  -5  19   16.10    2.70   1
  -1   5 -19   12.70    2.40   1
   1  -5  20    0.30    1.90   1
  -1   5 -20    0.10    2.00   1
   1  -5  21   74.70    4.60   1
  -1   5 -21   65.30    5.10   1
   1  -5  22    3.60    2.20   1
  -1   5 -22    4.20    2.50   1
   1  -5  23   15.40    2.80   1
  -1   5 -23   16.90    3.30   1
   1  -5  24    7.90    2.70   1
  -1   5 -24    8.40    3.10   1
   1  -5  25   -1.30    2.60   1
  -1   5 -25   -1.00    3.10   1
   1  -5  26   -0.40    2.10   1
  -1   5 -26    1.60    2.50   1
   1  -5  27   69.30    6.90   1
  -1   5 -27   65.60    6.30   1
   1  -5  28   -1.60    3.30   1
  -1   5 -28    2.90    4.00   1
   1  -5  29    5.40    3.10   1
  -1   5 -29   10.80    3.40   1
   1  -5  30    1.70    4.40   1
  -1   5 -30    1.20    4.40   1
   1  -4 -30  110.00    8.40   1
  -1   4  30  112.20    9.00   1
   1  -4 -29    7.80    4.00   1
  -1   4  29    7.40    4.50   1
   1  -4 -28   11.40    3.30   1
  -1   4  28    5.60    3.00   1
   1  -4 -27   -0.90    3.00   1
  -1   4  27    0.30    2.40   1
   1  -4 -26   42.70    4.90   1
  -1   4  26   31.60    4.50   1
   1  -4 -25    8.90    3.10   1
  -1   4  25   10.50    2.90   1
   1  -4 -24   49.70    4.30   1
  -1   4  24   53.50    4.40   1
   1  -4 -23    4.50    2.60   1
  -1   4  23    3.50    2.60   1
   1  -4 -22   38.10    3.80   1
  -1   4  22   36.30    3.90   1
   1  -4 -21    0.70    2.00   1
  -1   4  21    1.30    2.00   1
   1  -4 -20   22.00    2.30   1
  -1   4  20   13.90    2.00   1
   1  -4 -19   14.10    2.30   1
  -1   4  19   10.50    2.20   1
   1  -4 -18   18.80    2.40   1
  -1   4  18   19.80    2.40   1
   1  -4 -17   15.40    2.00   1
  -1   4  17   14.50    1.90   1
   1  -4 -16    2.60    1.40   1
  -1   4  16    2.60    1.30   1
   1  -4 -15    0.50    1.40   1
  -1   4  15    1.00    1.10   1
   1  -4 -14    0.90    1.10   1
  -1   4  14    0.50    1.00   1
   1  -4 -13   19.30    2.20   1
  -1   4  13   19.70    2.20   1
   1  -4 -12    3.70    0.90   1
  -1   4  12    2.90    1.00   1
   1  -4 -11   21.70    1.90   1
  -1   4  11   25.00    2.00   1
   1  -4 -10  538.00   21.40   1
  -1   4  10  535.40   19.50   1
   1  -4  -9   12.70    1.40   1
  -1   4   9    9.50    1.10   1
   1  -4  -8    0.70    0.90   1
  -1   4   8    2.30    1.10   1
   1  -4  -7   73.60    3.80   1
  -1   4   7   71.40    3.90   1
   1  -4  -6    1.60    0.90   1
  -1   4   6    1.30    0.80   1
   1  -4  -5    0.20    0.70   1
  -1   4   5    1.40    0.70   1
   1  -4  -4  103.50    5.20   1
  -1   4   4  106.30    5.80   1
   1  -4  -3   26.00    1.90   1
  -1   4   3   27.10    1.50   1
   1  -4  -2    2.80    0.70   1
  -1   4   2    3.60    0.60   1
   1  -4  -1   78.20    3.60   1
  -1   4   1   75.50    2.70   1
   1  -4   0    0.80    0.70   1
  -1   4   0    0.20    0.50   1
   1  -4   1    0.50    0.60   1
  -1   4  -1    0.60    0.50   1
   1  -4   2  103.40    5.00   1
  -1   4  -2   99.80    3.50   1
   1  -4   3    1.30    0.70   1
  -1   4  -3    0.60    0.50   1
   1  -4   4   21.30    1.70   1
  -1   4  -4   20.30    1.30   1
   1  -4   5   81.00    4.30   1
  -1   4  -5   76.00    3.70   1
   1  -4   6    8.10    1.10   1
  -1   4  -6    7.90    1.30   1
   1  -4   7    8.60    1.20   1
  -1   4  -7   10.90    1.30   1
  -1   4  -8   39.00    2.30   1
   1  -4   9    0.50    0.90   1
  -1   4  -9   -0.70    0.80   1
   1  -4  10  337.60   14.70   1
  -1   4 -10  328.10   14.00   1
   1  -4  11   39.50    2.30   1
  -1   4 -11   37.90    2.50   1
   1  -4  12  154.60    7.20   1
  -1   4 -12  148.90    6.50   1
   1  -4  13   16.20    1.70   1
  -1   4 -13   17.40    1.90   1
   1  -4  14    3.70    1.20   1
  -1   4 -14    3.20    1.40   1
   1  -4  15   21.20    1.80   1
  -1   4 -15   16.70    2.00   1
   1  -4  16  265.00   13.00   1
  -1   4 -16  265.90   11.60   1
   1  -4  17    8.00    1.50   1
  -1   4 -17    7.50    1.40   1
   1  -4  18   42.20    3.20   1
  -1   4 -18   49.30    3.30   1
   1  -4  19    4.70    1.80   1
  -1   4 -19    7.90    2.10   1
   1  -4  20   64.10    4.20   1
  -1   4 -20   54.10    4.10   1
   1  -4  21    3.90    1.90   1
  -1   4 -21    4.40    2.20   1
  -1   4 -22  176.10    9.80   1
   1  -4  23   11.00    2.00   1
  -1   4 -23   15.10    2.40   1
   1  -4  24   29.80    3.30   1
  -1   4 -24   29.00    3.60   1
   1  -4  25    3.00    2.60   1
  -1   4 -25   -2.90    2.50   1
   1  -4  26   -0.20    1.80   1
  -1   4 -26   -0.50    1.90   1
   1  -4  27    2.60    2.50   1
  -1   4 -27    1.70    3.40   1
   1  -4  28   21.40    4.50   1
  -1   4 -28   19.20    4.30   1
   1  -4  29   13.10    3.80   1
  -1   4 -29    6.50    3.90   1
   1  -4  30   10.00    4.00   1
  -1   4 -30    4.00    3.70   1
   1  -4  31   -0.40    4.00   1
  -1   4 -31    3.30    4.40   1
   1  -3 -31   23.00    4.60   1
  -1   3  31    5.90    4.70   1
   1  -3 -30   11.20    3.00   1
  -1   3  30    2.80    2.90   1
   1  -3 -29   -0.90    3.40   1
  -1   3  29    2.90    3.50   1
   1  -3 -28   11.90    3.90   1
  -1   3  28   13.90    3.50   1
   1  -3 -27  103.90    7.50   1
  -1   3  27   97.70    6.40   1
   1  -3 -26   -1.00    2.20   1
  -1   3  26    4.80    2.80   1
   1  -3 -25    1.20    2.30   1
  -1   3  25    2.30    2.60   1
   1  -3 -24    8.40    2.50   1
  -1   3  24    7.80    2.50   1
   1  -3 -23   13.20    2.70   1
  -1   3  23    9.50    2.30   1
   1  -3 -22   25.70    3.40   1
  -1   3  22   25.70    3.00   1
   1  -3 -21   81.30    5.30   1
  -1   3  21   76.00    5.30   1
   1  -3 -20   13.10    2.10   1
  -1   3  20   14.20    2.20   1
   1  -3 -19   11.60    1.80   1
  -1   3  19   13.30    1.80   1
   1  -3 -18   11.60    0.70   1
  -1   3  18   10.40    1.60   1
   1  -3 -17   75.40    2.90   1
  -1   3  17   69.70    4.50   1
   1  -3 -16   76.00    2.50   1
  -1   3  16   73.30    4.50   1
   1  -3 -15  369.90   16.20   1
  -1   3  15  374.40   21.80   1
   1  -3 -14    5.00    1.30   1
  -1   3  14    5.90    1.30   1
  -1   3  13   33.80    2.50   1
  -1   3  12    0.70    0.80   1
   1  -3 -11  121.30    5.30   1
  -1   3  11  118.30    5.50   1
   1  -3 -10   71.40    3.40   1
  -1   3  10   67.20    3.90   1
   1  -3  -9  227.20    9.80   1
  -1   3   9  227.70    7.20   1
   1  -3  -8    1.30    0.70   1
  -1   3   8    0.20    0.50   1
   1  -3  -7    5.40    0.90   1
  -1   3   7    3.00    0.50   1
   1  -3  -6    3.00    0.60   1
  -1   3   6    4.80    0.50   1
   1  -3  -5   48.40    1.80   1
  -1   3   5   49.50    1.80   1
   1  -3  -4   88.20    3.10   1
  -1   3   4   88.20    2.90   1
   1  -3  -3  193.10    6.10   1
  -1   3   3  191.40    6.30   1
   1  -3  -2    1.50    0.40   1
  -1   3   2    1.90    0.40   1
   1  -3  -1   32.90    1.40   1
  -1   3   1   32.20    1.50   1
   1  -3   0   13.10    0.70   1
  -1   3   0   12.00    0.70   1
   1  -3   1    1.40    0.40   1
  -1   3  -1    1.70    0.40   1
   1  -3   2  169.50    5.90   1
  -1   3  -2  171.20    5.90   1
   1  -3   3    0.30    0.30   1
  -1   3  -3   -0.10    0.30   1
   1  -3   4    3.80    0.50   1
  -1   3  -4    2.90    0.50   1
   1  -3   5  124.30    4.40   1
  -1   3  -5  123.20    3.90   1
   1  -3   6   16.40    0.90   1
  -1   3  -6   15.30    1.00   1
   1  -3   7   22.10    2.00   1
  -1   3  -7   27.80    1.40   1
   1  -3   8   42.60    2.30   1
  -1   3  -8   42.50    1.50   1
   1  -3   9    0.30    0.60   1
  -1   3  -9    1.10    0.70   1
   1  -3  10   13.40    1.40   1
  -1   3 -10   10.80    1.20   1
   1  -3  11  274.60   12.30   1
  -1   3 -11  285.30   13.10   1
   1  -3  12   14.50    1.40   1
  -1   3 -12   13.50    1.60   1
   1  -3  13    6.00    1.20   1
  -1   3 -13    3.80    1.10   1
   1  -3  14   36.50    2.30   1
  -1   3 -14   34.60    2.30   1
   1  -3  15    0.50    1.10   1
  -1   3 -15    0.60    1.30   1
   1  -3  16    0.80    1.10   1
  -1   3 -16    2.00    1.60   1
   1  -3  17  152.20    7.00   1
  -1   3 -17  144.30    6.70   1
   1  -3  18    8.00    1.80   1
  -1   3 -18    4.80    1.70   1
   1  -3  19   13.10    2.10   1
  -1   3 -19   10.50    1.90   1
   1  -3  20   42.10    3.30   1
  -1   3 -20   42.20    3.30   1
   1  -3  21   19.10    2.10   1
  -1   3 -21   20.10    2.20   1
   1  -3  22    3.40    2.00   1
  -1   3 -22    3.60    1.90   1
   1  -3  23    1.30    2.00   1
  -1   3 -23    1.00    2.30   1
   1  -3  24    4.60    1.80   1
  -1   3 -24    1.30    1.70   1
   1  -3  25   92.80    5.60   1
  -1   3 -25   82.20    5.50   1
   1  -3  26   16.10    2.60   1
  -1   3 -26   19.20    2.80   1
   1  -3  27   39.80    4.00   1
  -1   3 -27   38.60    4.50   1
   1  -3  28    2.10    2.90   1
  -1   3 -28   -3.00    3.00   1
   1  -3  29    3.40    2.20   1
  -1   3 -29    1.20    2.30   1
   1  -3  30    0.50    3.30   1
  -1   3 -30    2.50    3.50   1
   1  -3  31   75.20    8.40   1
  -1   3 -31   74.50    7.10   1
   1  -3  32   12.40    3.70   1
  -1   3 -32   11.50    3.50   1
   1  -2 -32   18.00    4.90   1
  -1   2  32   19.70    5.20   1
   1  -2 -31   13.00    3.00   1
  -1   2  31    8.80    3.20   1
   1  -2 -30   19.60    4.40   1
  -1   2  30   21.60    4.20   1
   1  -2 -29    8.00    3.60   1
  -1   2  29   11.00    3.70   1
   1  -2 -28   18.80    3.80   1
  -1   2  28   20.50    3.30   1
   1  -2 -27   19.60    3.80   1
  -1   2  27   20.20    3.40   1
   1  -2 -26   93.20    6.90   1
  -1   2  26   89.50    6.70   1
   1  -2 -25   11.30    2.00   1
  -1   2  25    9.40    2.00   1
   1  -2 -24   12.70    2.60   1
  -1   2  24    7.80    2.10   1
   1  -2 -23    3.90    2.20   1
  -1   2  23    0.20    1.80   1
   1  -2 -22    5.20    1.60   1
  -1   2  22    3.10    1.40   1
   1  -2 -21   48.70    3.80   1
  -1   2  21   50.40    3.70   1
   1  -2 -20   65.40    4.00   1
  -1   2  20   60.00    4.20   1
   1  -2 -19    1.40    1.30   1
  -1   2  19    2.40    1.40   1
   1  -2 -18  102.10    5.40   1
  -1   2  18  103.50    5.30   1
   1  -2 -17   10.90    1.50   1
  -1   2  17   11.90    1.60   1
  -1   2  16   26.40    2.20   1
   1  -2 -15  143.50    6.70   1
  -1   2  15  142.30    6.70   1
   1  -2 -14   37.20    1.30   1
  -1   2  14   42.10    2.60   1
   1  -2 -13    2.40    0.30   1
  -1   2  13    2.20    1.10   1
   1  -2 -12   46.10    1.50   1
  -1   2  12   48.90    2.90   1
   1  -2 -11   33.30    1.20   1
  -1   2  11   32.50    1.60   1
   1  -2 -10    9.80    0.90   1
  -1   2  10   11.40    0.80   1
   1  -2  -9  182.60    6.20   1
  -1   2   9  186.50    7.40   1
   1  -2  -8    0.10    0.40   1
  -1   2   8    0.10    0.40   1
   1  -2  -7    3.00    0.40   1
  -1   2   7    3.70    0.40   1
   1  -2  -6 1081.10   32.20   1
  -1   2   6 1036.30   32.00   1
   1  -2  -5   39.30    1.40   1
  -1   2   5   36.10    1.40   1
   1  -2  -4   72.00    2.60   1
  -1   2   4   69.70    2.50   1
   1  -2  -3  259.80    8.80   1
  -1   2   3  259.60    8.50   1
   1  -2  -2   91.80    3.00   1
  -1   2   2   88.00    3.20   1
   1  -2  -1    0.30    0.20   1
  -1   2   1    0.40    0.20   1
   1  -2   0  211.10    6.60   1
  -1   2   0  211.30    7.70   1
   1  -2   1    0.50    0.20   1
  -1   2  -1    0.20    0.20   1
   1  -2   2   87.20    3.10   1
  -1   2  -2   89.80    3.30   1
   1  -2   3  255.50    9.20   1
  -1   2  -3  249.60    7.70   1
   1  -2   4   64.40    2.30   1
  -1   2  -4   63.60    1.90   1
   1  -2   5   38.80    1.60   1
  -1   2  -5   38.00    1.60   1
   1  -2   6 1018.70   28.40   1
  -1   2  -6 1023.30   29.10   1
   1  -2   7    3.70    0.70   1
  -1   2  -7    3.80    0.50   1
   1  -2   8    0.90    0.40   1
  -1   2  -8    0.60    0.40   1
   1  -2   9  187.30    6.20   1
  -1   2  -9  192.10    6.60   1
   1  -2  10    9.20    1.00   1
  -1   2 -10   13.60    0.90   1
   1  -2  11   31.90    2.20   1
  -1   2 -11   34.10    2.20   1
   1  -2  12   43.60    2.40   1
  -1   2 -12   47.80    2.60   1
  -1   2 -13    2.20    1.00   1
   1  -2  14   37.40    2.60   1
  -1   2 -14   37.90    2.70   1
  -1   2 -15  139.40    6.20   1
   1  -2  16   25.10    2.00   1
  -1   2 -16   24.30    2.00   1
   1  -2  17   11.30    1.70   1
  -1   2 -17   12.20    1.70   1
   1  -2  18   89.70    3.70   1
  -1   2 -18   90.90    5.00   1
  -1   2 -19    2.40    1.60   1
   1  -2  20   61.90    3.90   1
  -1   2 -20   50.80    3.50   1
   1  -2  21   55.70    3.70   1
  -1   2 -21   53.50    3.90   1
  -1   2 -22    5.70    2.10   1
   1  -2  23    6.90    1.90   1
  -1   2 -23    6.40    2.10   1
   1  -2  24   15.50    2.30   1
  -1   2 -24   15.00    2.80   1
   1  -2  25   10.60    2.30   1
  -1   2 -25   12.90    2.10   1
   1  -2  26   99.90    6.60   1
  -1   2 -26   93.50    6.00   1
   1  -2  27   24.00    3.40   1
  -1   2 -27   22.90    3.50   1
   1  -2  28   20.80    3.50   1
  -1   2 -28   25.20    4.10   1
   1  -2  29    1.20    2.20   1
  -1   2 -29    4.30    2.60   1
   1  -2  30   18.70    3.30   1
  -1   2 -30   18.60    4.50   1
   1  -2  31   12.70    3.70   1
  -1   2 -31    9.00    3.80   1
   1  -2  32   15.70    4.60   1
  -1   2 -32    9.20    4.90   1
   1  -1 -33   37.70    5.20   1
  -1   1  33   36.50    4.40   1
   1  -1 -32   -2.90    4.20   1
  -1   1  32   -0.10    3.90   1
   1  -1 -31  112.40    8.60   1
  -1   1  31   99.10    7.20   1
   1  -1 -30   -0.90    3.10   1
  -1   1  30    0.90    3.10   1
   1  -1 -29    9.70    3.00   1
  -1   1  29    8.50    2.70   1
   1  -1 -28   -3.40    2.60   1
  -1   1  28    0.80    2.90   1
   1  -1 -27   38.80    4.00   1
  -1   1  27   37.70    4.20   1
   1  -1 -26    1.60    2.20   1
  -1   1  26   -1.20    2.10   1
   1  -1 -25   80.10    5.00   1
  -1   1  25   81.10    5.30   1
   1  -1 -24    0.30    1.90   1
  -1   1  24   -0.60    2.00   1
   1  -1 -23   20.60    2.80   1
  -1   1  23   27.70    2.90   1
   1  -1 -22   -0.50    1.60   1
  -1   1  22   -0.40    1.60   1
   1  -1 -21   64.90    3.80   1
  -1   1  21   61.60    3.80   1
   1  -1 -20    1.70    1.00   1
  -1   1  20   -0.10    1.00   1
   1  -1 -19   45.40    3.30   1
  -1   1  19   48.80    3.00   1
   1  -1 -18    0.00    0.90   1
  -1   1  18    0.00    0.80   1
   1  -1 -17   46.10    3.10   1
  -1   1  17   53.40    3.20   1
   1  -1 -16    1.70    1.10   1
  -1   1  16    0.10    0.60   1
   1  -1 -15    1.80    0.90   1
  -1   1  15    1.00    0.90   1
   1  -1 -14    0.20    0.80   1
  -1   1  14    1.30    0.70   1
   1  -1 -13    0.90    0.80   1
  -1   1  13   -0.10    0.60   1
   1  -1 -12    0.40    0.70   1
  -1   1  12    0.20    0.50   1
   1  -1 -11  156.20    7.90   1
  -1   1  11  157.10    5.10   1
   1  -1 -10    0.20    0.20   1
  -1   1  10    0.70    0.40   1
   1  -1  -9    1.70    0.20   1
  -1   1   9    1.80    0.30   1
   1  -1  -8    0.50    0.20   1
  -1   1   8   -0.10    0.30   1
   1  -1  -7    3.70    0.20   1
  -1   1   7    4.00    0.40   1
   1  -1  -6    0.30    0.10   1
  -1   1   6    0.10    0.20   1
   1  -1  -5  185.60    4.80   1
  -1   1   5  180.30    5.80   1
   1  -1  -4    0.00    0.10   1
  -1   1   4    0.20    0.20   1
   1  -1  -3    5.20    0.20   1
  -1   1   3    4.80    0.30   1
   1  -1   2    0.30    0.10   1
  -1   1  -2    0.40    0.10   1
   1  -1   3   78.70    2.80   1
  -1   1  -3   77.20    2.90   1
   1  -1   4    0.00    0.20   1
  -1   1  -4    0.20    0.20   1
   1  -1   5   28.80    1.10   1
  -1   1  -5   28.10    1.00   1
   1  -1   6    0.60    0.30   1
  -1   1  -6    0.00    0.30   1
   1  -1   7   14.10    0.50   1
  -1   1  -7   13.30    0.70   1
   1  -1   8   -0.20    0.20   1
  -1   1  -8    0.10    0.40   1
   1  -1   9  237.80    6.30   1
  -1   1  -9  235.70    7.20   1
   1  -1  10   -0.20    0.20   1
  -1   1 -10    0.00    0.40   1
   1  -1  11   72.10    2.30   1
  -1   1 -11   70.10    2.70   1
   1  -1  12    0.20    0.30   1
  -1   1 -12    0.20    0.80   1
   1  -1  13    0.60    0.30   1
  -1   1 -13    0.80    0.70   1
   1  -1  14   -0.20    0.30   1
  -1   1 -14   -0.50    0.90   1
   1  -1  15  193.20    6.30   1
  -1   1 -15  200.50    8.90   1
   1  -1  16   -0.70    1.00   1
  -1   1 -16    0.10    1.10   1
   1  -1  17   70.40    2.20   1
  -1   1 -17   68.70    3.90   1
   1  -1  18   -0.90    1.00   1
  -1   1 -18    0.30    0.80   1
   1  -1  19   54.10    3.00   1
  -1   1 -19   57.70    3.10   1
   1  -1  20   -1.00    1.00   1
  -1   1 -20   -1.00    1.40   1
   1  -1  21  267.70   13.90   1
  -1   1 -21  270.20   13.70   1
   1  -1  22    1.00    1.70   1
  -1   1 -22    2.20    1.90   1
   1  -1  23   21.40    2.90   1
  -1   1 -23   16.20    2.70   1
   1  -1  24   -1.00    2.20   1
  -1   1 -24   -0.30    2.20   1
   1  -1  25    1.30    2.30   1
  -1   1 -25    2.80    2.30   1
   1  -1  26    1.20    2.40   1
  -1   1 -26    1.10    2.50   1
   1  -1  27   45.00    4.80   1
  -1   1 -27   42.80    4.20   1
   1  -1  28    1.00    3.00   1
  -1   1 -28    0.60    3.10   1
   1  -1  29    1.30    2.90   1
  -1   1 -29   -3.50    3.30   1
   1  -1  30   -5.80    3.70   1
  -1   1 -30   -2.50    3.30   1
   1  -1  31    2.00    4.00   1
  -1   1 -31    2.10    3.60   1
  -1   1 -32   -0.70    4.40   1
   1   0 -33    1.70    3.00   1
  -1   0  33    1.80    3.10   1
   1   0 -32    2.30    4.00   1
  -1   0  32    3.50    3.00   1
   1   0 -31   -4.00    3.30   1
  -1   0  31    1.70    2.40   1
   1   0 -30    1.70    3.00   1
  -1   0  30    3.50    3.20   1
   1   0 -29   -0.90    2.90   1
  -1   0  29    0.50    3.10   1
   1   0 -28   37.70    4.70   1
  -1   0  28   42.80    4.30   1
   1   0 -27   -1.90    2.20   1
  -1   0  27   -0.10    2.50   1
   1   0 -26    0.30    2.30   1
  -1   0  26    1.50    2.20   1
   1   0 -25   -2.80    2.00   1
  -1   0  25   -0.40    2.00   1
   1   0 -24   17.30    2.90   1
  -1   0  24   17.00    2.40   1
   1   0 -23   -1.00    1.80   1
  -1   0  23   -1.40    1.50   1
   1   0 -22  279.90   14.50   1
  -1   0  22  292.60   13.90   1
   1   0 -21   -0.20    1.50   1
  -1   0  21   -0.60    1.40   1
   1   0 -20   54.70    3.40   1
  -1   0  20   55.30    3.40   1
   1   0 -19    1.50    1.30   1
  -1   0  19    1.00    1.20   1
   1   0 -18   74.10    3.90   1
  -1   0  18   68.20    3.40   1
   1   0 -17    0.00    0.70   1
  -1   0  17    0.20    0.60   1
   1   0 -16  202.30    9.60   1
  -1   0  16  203.30    8.90   1
   1   0 -15    0.20    0.90   1
  -1   0  15   -0.30    0.80   1
   1   0 -14    0.20    0.90   1
  -1   0  14    0.40    0.30   1
   1   0 -13    0.10    0.70   1
  -1   0  13    0.00    0.30   1
   1   0 -12   73.60    3.60   1
  -1   0  12   72.00    3.10   1
   1   0 -11    0.40    0.60   1
  -1   0  11    0.70    0.40   1
   1   0 -10  246.60    7.40   1
  -1   0  10  247.20    6.10   1
   1   0  -9    0.60    0.40   1
  -1   0   9    0.20    0.20   1
   1   0  -8   13.10    0.70   1
  -1   0   8   13.70    0.50   1
   1   0  -7    0.20    0.30   1
  -1   0   7    0.10    0.20   1
   1   0  -6   30.70    1.20   1
  -1   0   6   27.80    0.90   1
   1   0  -5    0.00    0.20   1
  -1   0   5    0.40    0.10   1
   1   0  -4   76.30    2.30   1
  -1   0   4   77.60    2.80   1
   1   0  -3    0.50    0.20   1
  -1   0   3    0.30    0.10   1
   1   0   2    4.90    0.20   1
  -1   0  -2    5.10    0.20   1
   1   0   3    0.00    0.10   1
  -1   0  -3    0.30    0.10   1
   1   0   4  170.90    6.00   1
  -1   0  -4  161.50    4.70   1
   1   0   5    0.00    0.10   1
  -1   0  -5    0.10    0.20   1
   1   0   6    4.00    0.30   1
  -1   0  -6    3.50    0.20   1
   1   0   7    0.30    0.20   1
  -1   0  -7    0.60    0.20   1
   1   0   8    1.20    0.40   1
  -1   0  -8    1.60    0.20   1
   1   0   9   -0.10    0.20   1
  -1   0  -9    0.20    0.20   1
   1   0  10  145.30    7.80   1
  -1   0 -10  155.40    4.80   1
   1   0  11    0.10    0.70   1
  -1   0 -11    0.00    0.60   1
   1   0  12    0.30    0.70   1
  -1   0 -12   -0.40    0.70   1
   1   0  13   -0.10    0.80   1
  -1   0 -13    0.30    0.80   1
   1   0  14    1.70    0.70   1
  -1   0 -14    2.00    0.80   1
   1   0  15   -0.10    1.00   1
  -1   0 -15   -1.40    1.00   1
   1   0  16   50.60    2.70   1
  -1   0 -16   51.20    2.80   1
   1   0  17   -0.10    1.10   1
  -1   0 -17    0.30    1.20   1
   1   0  18   43.90    2.60   1
  -1   0 -18   43.30    2.60   1
   1   0  19    0.50    1.30   1
  -1   0 -19    0.30    1.50   1
   1   0  20   57.90    3.50   1
  -1   0 -20   58.10    3.70   1
   1   0  21    2.20    1.30   1
  -1   0 -21   -1.00    1.10   1
   1   0  22   30.60    3.20   1
  -1   0 -22   25.70    2.90   1
   1   0  23    3.10    2.10   1
  -1   0 -23   -0.10    2.00   1
   1   0  24   85.20    4.50   1
  -1   0 -24   81.10    4.90   1
   1   0  25    1.20    2.40   1
  -1   0 -25    0.00    2.20   1
   1   0  26   39.40    4.00   1
  -1   0 -26   37.00    3.80   1
   1   0  27    3.50    3.00   1
  -1   0 -27   -2.90    2.80   1
   1   0  28    9.60    2.50   1
  -1   0 -28    8.40    2.50   1
   1   0  29   -2.50    2.90   1
  -1   0 -29    4.80    3.50   1
   1   0  30   95.00    7.70   1
  -1   0 -30  112.10    8.30   1
   1   0  31    2.00    3.90   1
  -1   0 -31   -2.90    4.10   1
   1   0  32   35.20    4.70   1
  -1   0 -32   31.60    4.60   1
   1   1 -33   12.40    4.60   1
  -1  -1  33   26.20    5.10   1
   1   1 -32    4.50    4.20   1
  -1  -1  32    4.20    3.50   1
   1   1 -31   21.60    3.70   1
  -1  -1  31   16.20    3.20   1
   1   1 -30    7.70    3.60   1
  -1  -1  30   10.60    3.30   1
   1   1 -29   18.60    3.50   1
  -1  -1  29   22.30    3.60   1
   1   1 -28   22.10    3.70   1
  -1  -1  28   19.40    3.40   1
   1   1 -27   87.00    5.70   1
  -1  -1  27   97.80    6.10   1
   1   1 -26   10.70    2.10   1
  -1  -1  26   15.00    2.50   1
   1   1 -25   14.60    2.60   1
  -1  -1  25   14.80    2.70   1
   1   1 -24    6.00    2.20   1
  -1  -1  24    6.00    2.20   1
   1   1 -23    3.80    1.60   1
  -1  -1  23    5.80    1.50   1
   1   1 -22   47.50    3.60   1
  -1  -1  22   51.30    4.00   1
   1   1 -21   62.70    4.00   1
  -1  -1  21   57.80    2.30   1
   1   1 -20    2.80    1.60   1
  -1  -1  20    2.00    0.60   1
   1   1 -19   97.60    5.90   1
  -1  -1  19   98.20    4.60   1
   1   1 -18   12.20    1.80   1
  -1  -1  18   10.40    1.60   1
   1   1 -17   24.30    1.90   1
  -1  -1  17   24.20    1.90   1
   1   1 -16  144.90    5.90   1
  -1  -1  16  139.80    6.30   1
   1   1 -15   35.70    2.50   1
  -1  -1  15   35.00    2.30   1
   1   1 -14    1.80    0.80   1
  -1  -1  14    3.10    0.80   1
   1   1 -13   47.80    3.30   1
  -1  -1  13   43.80    2.00   1
   1   1 -12   34.00    2.10   1
  -1  -1  12   30.90    2.20   1
   1   1 -11   13.00    1.30   1
  -1  -1  11   10.00    0.80   1
   1   1 -10  181.80    5.40   1
  -1  -1  10  190.30    6.50   1
   1   1  -9    0.10    0.40   1
  -1  -1   9    0.60    0.40   1
   1   1  -8    3.80    0.50   1
  -1  -1   8    3.50    0.40   1
   1   1  -7 1096.50   32.50   1
  -1  -1   7 1067.50   28.50   1
   1   1  -6   39.70    1.40   1
  -1  -1   6   39.90    1.80   1
   1   1  -5   66.20    2.10   1
  -1  -1   5   65.90    2.60   1
   1   1  -4  261.90    7.90   1
  -1  -1   4  260.40    8.20   1
   1   1  -3   89.40    3.60   1
  -1  -1   3   85.50    3.40   1
   1   1  -2    0.10    0.20   1
  -1  -1   2    0.10    0.20   1
   1   1  -1  242.80    8.80   1
  -1  -1   1  242.50    8.50   1
   1   1   0    0.40    0.20   1
  -1  -1   0    0.40    0.20   1
   1   1   1   87.30    3.00   1
  -1  -1  -1   85.70    3.20   1
   1   1   2  282.80    9.50   1
  -1  -1  -2  285.90    9.70   1
   1   1   3   70.40    2.30   1
  -1  -1  -3   66.70    2.50   1
   1   1   4   42.10    1.70   1
  -1  -1  -4   41.60    1.60   1
   1   1   5 1129.90   30.20   1
  -1  -1  -5 1137.80   34.00   1
   1   1   6    4.00    0.50   1
  -1  -1  -6    3.40    0.50   1
   1   1   7    0.40    0.40   1
  -1  -1  -7    0.10    0.40   1
   1   1   8  190.60    5.80   1
  -1  -1  -8  184.30    4.80   1
   1   1   9   10.10    1.10   1
  -1  -1  -9   11.50    0.60   1
   1   1  10   32.20    1.90   1
  -1  -1 -10   29.00    1.20   1
   1   1  11   47.90    2.40   1
  -1  -1 -11   45.10    1.50   1
   1   1  12    2.00    1.00   1
  -1  -1 -12    1.80    0.30   1
   1   1  13   37.30    2.40   1
  -1  -1 -13   34.80    1.20   1
   1   1  14  135.30    5.90   1
  -1  -1 -14  143.10    3.80   1
   1   1  15   25.30    1.80   1
  -1  -1 -15   24.20    1.70   1
   1   1  16   10.80    1.30   1
  -1  -1 -16   11.10    1.40   1
   1   1  17   85.30    4.50   1
  -1  -1 -17   96.70    4.50   1
   1   1  18    0.70    1.10   1
  -1  -1 -18    1.00    0.90   1
   1   1  19   56.60    3.30   1
  -1  -1 -19   57.40    4.10   1
   1   1  20   47.80    3.70   1
  -1  -1 -20   46.70    3.40   1
   1   1  21    7.50    2.10   1
  -1  -1 -21    6.50    1.90   1
   1   1  22    6.70    1.60   1
  -1  -1 -22    3.80    1.60   1
   1   1  23   12.80    2.60   1
  -1  -1 -23   13.10    2.60   1
   1   1  24   11.70    2.70   1
  -1  -1 -24   13.50    2.90   1
   1   1  25   91.20    6.00   1
  -1  -1 -25   97.90    5.90   1
   1   1  26   19.10    3.70   1
  -1  -1 -26   19.90    3.50   1
   1   1  27   18.80    3.20   1
  -1  -1 -27   16.40    3.40   1
   1   1  28    3.10    4.00   1
  -1  -1 -28    8.80    3.60   1
   1   1  29   20.10    4.60   1
  -1  -1 -29   19.00    4.00   1
   1   1  30   14.90    3.60   1
  -1  -1 -30   14.30    3.50   1
   1   1  31   18.30    4.50   1
  -1  -1 -31   23.90    5.10   1
   1   2 -33   19.80    5.40   1
  -1  -2  33   13.80    3.80   1
   1   2 -32   81.10    7.30   1
  -1  -2  32   81.30    7.50   1
   1   2 -31    3.70    3.50   1
  -1  -2  31   -0.10    3.40   1
   1   2 -30    5.80    3.50   1
  -1  -2  30    1.90    3.00   1
   1   2 -29   -2.10    3.00   1
  -1  -2  29    3.40    2.90   1
   1   2 -28   32.10    3.90   1
  -1  -2  28   44.50    4.10   1
   1   2 -27   21.30    3.40   1
  -1  -2  27   16.70    2.90   1
   1   2 -26   82.90    6.30   1
   1   2 -25    5.50    2.50   1
  -1  -2  25    6.80    2.30   1
   1   2 -24   -0.70    1.50   1
  -1  -2  24   -0.40    1.50   1
   1   2 -23    5.60    1.90   1
  -1  -2  23    5.00    2.10   1
   1   2 -22   15.90    2.70   1
  -1  -2  22   21.50    2.30   1
   1   2 -21   46.30    3.30   1
  -1  -2  21   47.50    3.20   1
   1   2 -20   11.60    2.30   1
  -1  -2  20   10.80    1.80   1
   1   2 -19    5.20    1.50   1
  -1  -2  19    8.30    1.60   1
   1   2 -18  147.50    7.40   1
   1   2 -17    0.80    1.00   1
  -1  -2  17    0.60    0.80   1
   1   2 -16    0.70    1.20   1
  -1  -2  16    1.70    1.00   1
   1   2 -15   39.00    2.60   1
  -1  -2  15   34.20    2.40   1
   1   2 -14    3.50    1.20   1
  -1  -2  14    4.70    1.10   1
   1   2 -13   11.80    1.40   1
  -1  -2  13   14.80    1.50   1
   1   2 -12  277.20   11.40   1
  -1  -2  12  266.70   13.10   1
   1   2 -11   12.70    1.30   1
  -1  -2  11   11.80    0.90   1
   1   2 -10    0.40    0.70   1
  -1  -2  10    0.50    0.50   1
   1   2  -9   41.20    2.10   1
  -1  -2   9   41.60    1.70   1
   1   2  -8   27.00    1.70   1
  -1  -2   8   26.30    1.20   1
   1   2  -7   16.40    1.00   1
  -1  -2   7   16.10    0.90   1
   1   2  -6  129.40    4.10   1
  -1  -2   6  134.80    4.20   1
   1   2  -5    3.40    0.50   1
  -1  -2   5    3.30    0.50   1
   1   2  -4    0.40    0.40   1
  -1  -2   4   -0.20    0.30   1
   1   2  -3  179.00    5.80   1
  -1  -2   3  178.10    6.30   1
   1   2  -2    1.30    0.40   1
  -1  -2   2    1.10    0.30   1
   1   2  -1   13.00    0.80   1
  -1  -2   1   12.00    0.70   1
   1   2   0   32.00    1.30   1
  -1  -2   0   31.70    1.50   1
   1   2   1    1.30    0.40   1
  -1  -2  -1    1.80    0.40   1
   1   2   2  182.70    5.30   1
  -1  -2  -2  190.70    5.90   1
   1   2   3   81.30    2.70   1
  -1  -2  -3   85.00    2.90   1
   1   2   4   49.50    1.90   1
  -1  -2  -4   51.40    1.90   1
   1   2   5    4.10    0.60   1
  -1  -2  -5    5.40    0.60   1
   1   2   6    4.40    0.80   1
  -1  -2  -6    3.50    0.60   1
   1   2   7    0.60    0.70   1
  -1  -2  -7   -0.30    0.40   1
   1   2   8  220.80   10.30   1
  -1  -2  -8  219.00    9.60   1
   1   2   9   76.70    3.20   1
  -1  -2  -9   66.70    3.60   1
   1   2  10  110.70    4.60   1
  -1  -2 -10  105.70    4.80   1
   1   2  11    0.90    0.90   1
  -1  -2 -11    1.60    0.90   1
   1   2  12   33.90    2.80   1
  -1  -2 -12   35.40    1.40   1
   1   2  13    6.30    1.30   1
  -1  -2 -13    6.00    0.70   1
   1   2  14  372.30   16.30   1
  -1  -2 -14  365.30   10.30   1
   1   2  15   80.30    4.30   1
  -1  -2 -15   76.00    2.40   1
   1   2  16   70.00    4.20   1
  -1  -2 -16   72.80    4.40   1
   1   2  17   10.60    2.00   1
  -1  -2 -17    9.50    0.70   1
   1   2  18   10.70    2.20   1
  -1  -2 -18   11.10    0.60   1
   1   2  19   13.00    2.30   1
  -1  -2 -19   12.60    2.40   1
   1   2  20   66.70    4.10   1
  -1  -2 -20   82.40    4.80   1
   1   2  21   20.80    2.50   1
  -1  -2 -21   23.00    2.50   1
   1   2  22    9.30    1.90   1
  -1  -2 -22    8.40    2.00   1
   1   2  23    2.60    2.50   1
  -1  -2 -23    7.50    2.60   1
   1   2  24   -1.60    2.30   1
  -1  -2 -24    1.80    2.10   1
   1   2  25    0.10    2.50   1
  -1  -2 -25    4.40    2.70   1
   1   2  26   98.10    7.60   1
  -1  -2 -26  107.20    8.00   1
   1   2  27    7.80    2.60   1
  -1  -2 -27   20.40    3.80   1
   1   2  28    5.00    3.60   1
  -1  -2 -28    1.10    3.00   1
   1   2  29   11.90    4.20   1
  -1  -2 -29   10.60    3.90   1
   1   2  30   14.70    4.90   1
  -1  -2 -30   16.30    4.90   1
   1   3 -32   -5.60    4.30   1
  -1  -3  32    6.20    3.90   1
   1   3 -31    9.90    3.50   1
  -1  -3  31   14.00    3.40   1
   1   3 -30    5.90    3.80   1
  -1  -3  30    7.30    3.70   1
   1   3 -29   23.80    3.70   1
  -1  -3  29   28.60    3.20   1
   1   3 -28    2.10    3.50   1
  -1  -3  28    2.00    2.60   1
   1   3 -27   -3.20    2.90   1
  -1  -3  27    3.10    2.50   1
   1   3 -26   -1.20    1.70   1
  -1  -3  26   -0.10    1.60   1
   1   3 -25   26.70    3.70   1
  -1  -3  25   27.50    3.20   1
   1   3 -24   12.60    2.90   1
  -1  -3  24   12.90    2.50   1
   1   3 -23  177.40    9.90   1
  -1  -3  23  189.70    9.80   1
   1   3 -22    3.60    2.10   1
  -1  -3  22    3.20    1.90   1
   1   3 -21   51.40    3.90   1
  -1  -3  21   60.60    3.70   1
   1   3 -20    4.60    2.00   1
  -1  -3  20    8.70    1.80   1
   1   3 -19   37.60    3.10   1
  -1  -3  19   41.60    3.20   1
   1   3 -18    7.10    1.80   1
  -1  -3  18    6.90    1.70   1
   1   3 -17  261.50   11.70   1
  -1  -3  17  266.50   12.00   1
   1   3 -16   14.60    1.90   1
  -1  -3  16   19.70    1.90   1
   1   3 -15    4.30    1.40   1
  -1  -3  15    3.50    1.10   1
   1   3 -14   15.60    1.80   1
  -1  -3  14   15.30    1.70   1
   1   3 -13  146.40    6.60   1
  -1  -3  13  145.30    6.70   1
   1   3 -12   37.80    2.20   1
  -1  -3  12   37.20    2.40   1
   1   3 -11  337.10   15.60   1
  -1  -3  11  340.70   14.80   1
   1   3 -10    0.10    0.90   1
  -1  -3  10    0.70    0.60   1
   1   3  -9   38.40    2.40   1
  -1  -3   9   34.30    2.30   1
   1   3  -8   10.90    1.20   1
   1   3  -7    8.00    1.10   1
  -1  -3   7    8.30    0.80   1
   1   3  -6   76.70    3.90   1
  -1  -3   6   80.50    2.90   1
   1   3  -5   22.40    1.70   1
  -1  -3   5   22.60    1.10   1
   1   3  -4    1.20    0.80   1
  -1  -3   4    0.30    0.50   1
   1   3  -3   92.60    4.40   1
  -1  -3   3  105.20    3.70   1
   1   3  -2   -0.50    0.60   1
  -1  -3   2    0.50    0.50   1
   1   3  -1   -0.10    0.40   1
  -1  -3   1   -0.70    0.30   1
   1   3   0   74.90    3.90   1
  -1  -3   0   71.50    2.90   1
   1   3   1    3.80    0.90   1
  -1  -3  -1    3.40    0.60   1
   1   3   2   34.40    2.40   1
  -1  -3  -2   30.30    1.40   1
   1   3   3  103.80    4.80   1
  -1  -3  -3  104.30    3.60   1
   1   3   4    1.00    0.80   1
  -1  -3  -4    0.20    0.70   1
   1   3   5    2.00    0.80   1
  -1  -3  -5    0.20    0.80   1
   1   3   6   67.10    3.40   1
  -1  -3  -6   63.50    3.40   1
   1   3   7   -1.00    0.80   1
  -1  -3  -7    1.80    0.90   1
   1   3   8   13.30    1.40   1
  -1  -3  -8   15.90    1.40   1
   1   3   9  563.00   25.70   1
  -1  -3  -9  567.00   22.00   1
   1   3  10   21.70    2.00   1
  -1  -3 -10   22.70    2.00   1
   1   3  11    1.60    0.90   1
  -1  -3 -11    3.10    1.10   1
  -1  -3 -12   16.10    1.70   1
   1   3  13    1.20    1.30   1
  -1  -3 -13    1.00    0.90   1
   1   3  14    2.70    1.00   1
  -1  -3 -14    0.60    0.90   1
   1   3  15    0.50    0.90   1
  -1  -3 -15    0.70    0.60   1
   1   3  16   13.90    2.30   1
  -1  -3 -16   12.70    1.00   1
   1   3  17   20.60    2.60   1
  -1  -3 -17   19.50    1.30   1
   1   3  18   10.80    1.80   1
  -1  -3 -18   14.50    1.90   1
   1   3  19   19.80    2.60   1
  -1  -3 -19   21.00    2.70   1
   1   3  20    1.80    2.00   1
  -1  -3 -20    0.80    1.90   1
   1   3  21   35.90    3.60   1
  -1  -3 -21   33.90    3.50   1
   1   3  22    2.30    2.50   1
  -1  -3 -22    4.30    2.30   1
   1   3  23   61.10    5.40   1
  -1  -3 -23   62.30    5.00   1
   1   3  24   13.50    3.30   1
  -1  -3 -24   12.50    2.90   1
   1   3  25   47.10    4.80   1
  -1  -3 -25   42.30    4.40   1
   1   3  26    4.60    3.60   1
  -1  -3 -26   -0.10    3.30   1
   1   3  27   11.70    4.00   1
  -1  -3 -27   14.60    4.30   1
   1   3  28   -0.10    2.90   1
  -1  -3 -28    1.80    2.60   1
   1   3  29  116.80   10.10   1
  -1  -3 -29  114.10    9.00   1
   1   4 -31    2.10    4.90   1
  -1  -4  31    2.70    3.90   1
   1   4 -30    5.60    4.50   1
  -1  -4  30    7.80    3.90   1
   1   4 -29   -1.50    2.70   1
  -1  -4  29    1.70    2.20   1
   1   4 -28   63.70    6.00   1
  -1  -4  28   65.90    5.50   1
   1   4 -27   -0.20    2.90   1
  -1  -4  27   -4.50    2.70   1
   1   4 -26   -1.90    2.80   1
  -1  -4  26    0.10    2.30   1
   1   4 -25    6.60    3.00   1
  -1  -4  25    6.70    1.90   1
   1   4 -24   14.40    2.70   1
  -1  -4  24   14.80    2.40   1
   1   4 -23    6.50    2.20   1
  -1  -4  23    4.10    1.80   1
   1   4 -22   65.60    4.50   1
  -1  -4  22   78.20    5.40   1
   1   4 -21    1.80    2.10   1
  -1  -4  21   -1.20    1.50   1
   1   4 -20   14.90    2.50   1
  -1  -4  20   15.40    2.20   1
   1   4 -19   12.70    2.10   1
  -1  -4  19   10.60    2.00   1
   1   4 -18   12.90    1.80   1
  -1  -4  18   14.50    1.80   1
   1   4 -17    4.50    1.70   1
  -1  -4  17    4.60    1.50   1
   1   4 -16   25.20    2.60   1
  -1  -4  16   24.60    2.10   1
   1   4 -15   -0.80    1.30   1
  -1  -4  15    0.00    0.80   1
   1   4 -14  108.20    5.50   1
  -1  -4  14  111.10    6.10   1
   1   4 -13   12.90    1.70   1
  -1  -4  13   10.10    1.60   1
   1   4 -12   15.40    2.00   1
  -1  -4  12   10.10    1.20   1
   1   4 -11    8.00    1.40   1
  -1  -4  11    8.20    1.30   1
   1   4 -10    1.60    1.20   1
  -1  -4  10    1.40    0.90   1
   1   4  -9   -0.70    1.00   1
   1   4  -8  346.30   13.50   1
  -1  -4   8  347.30   10.10   1
   1   4  -7   22.40    1.80   1
  -1  -4   7   20.70    1.80   1
   1   4  -6   31.40    2.20   1
  -1  -4   6   30.70    2.40   1
   1   4  -5   11.00    1.50   1
  -1  -4   5   13.50    1.50   1
   1   4  -4   56.90    3.50   1
  -1  -4   4   53.40    3.40   1
   1   4  -3    0.80    0.90   1
  -1  -4   3    2.40    0.90   1
   1   4  -2  551.50   21.70   1
  -1  -4   2  538.20   25.60   1
   1   4  -1    8.90    1.40   1
  -1  -4   1   10.60    1.20   1
   1   4   0   73.10    4.20   1
  -1  -4   0   69.40    3.70   1
   1   4   1    2.50    1.00   1
  -1  -4  -1    3.40    1.10   1
   1   4   2   50.90    3.10   1
  -1  -4  -2   48.20    2.80   1
   1   4   3    0.30    1.00   1
  -1  -4  -3    0.40    1.00   1
   1   4   4  385.80   15.00   1
  -1  -4  -4  382.40   14.60   1
   1   4   5    4.50    1.30   1
  -1  -4  -5    3.20    1.10   1
   1   4   6   -0.70    1.10   1
  -1  -4  -6    0.00    0.90   1
   1   4   7    7.40    1.60   1
  -1  -4  -7    6.30    1.30   1
   1   4   8    7.90    1.20   1
  -1  -4  -8    5.40    1.30   1
   1   4   9   -0.30    0.80   1
  -1  -4  -9   -0.40    0.70   1
   1   4  10  100.40    4.60   1
  -1  -4 -10  103.50    6.30   1
   1   4  11   -0.60    1.10   1
  -1  -4 -11   -0.90    1.10   1
   1   4  12   10.50    1.50   1
  -1  -4 -12    8.90    1.60   1
  -1  -4 -13   11.30    1.80   1
  -1  -4 -14   11.50    2.10   1
   1   4  15    6.00    2.00   1
  -1  -4 -15    1.40    1.80   1
   1   4  16   15.30    2.60   1
  -1  -4 -16   16.60    2.40   1
   1   4  17    2.60    2.10   1
  -1  -4 -17   -0.40    0.80   1
   1   4  18   87.30    5.60   1
  -1  -4 -18   79.40    5.30   1
   1   4  19    2.40    2.30   1
  -1  -4 -19    1.00    2.10   1
   1   4  20   16.10    3.20   1
  -1  -4 -20   16.50    2.80   1
   1   4  21    2.00    2.90   1
  -1  -4 -21   -0.30    2.40   1
   1   4  22   -0.70    2.00   1
  -1  -4 -22    0.50    1.90   1
   1   4  23    4.20    3.00   1
  -1  -4 -23    2.40    2.80   1
   1   4  24   67.80    5.80   1
  -1  -4 -24   72.10    6.30   1
   1   4  25    7.10    3.90   1
  -1  -4 -25    2.00    3.60   1
   1   4  26    5.70    3.90   1
  -1  -4 -26    6.70    3.50   1
   1   4  27    2.80    4.00   1
  -1  -4 -27    3.00    3.70   1
   1   5 -30   15.10    5.20   1
  -1  -5  30    5.80    4.30   1
   1   5 -29   29.10    5.30   1
  -1  -5  29   40.80    5.00   1
   1   5 -28   21.60    4.00   1
  -1  -5  28   20.30    3.40   1
   1   5 -27  114.80    9.00   1
  -1  -5  27  120.70    8.50   1
   1   5 -26    1.80    3.70   1
  -1  -5  26    0.80    2.80   1
   1   5 -25   -0.50    3.20   1
  -1  -5  25    3.40    2.70   1
   1   5 -24    8.70    3.20   1
  -1  -5  24    6.60    2.50   1
   1   5 -23   25.90    3.80   1
  -1  -5  23   36.20    4.00   1
   1   5 -22   36.40    4.40   1
  -1  -5  22   49.90    3.90   1
   1   5 -21    3.90    2.30   1
  -1  -5  21    2.90    1.70   1
   1   5 -20    0.70    1.30   1
  -1  -5  20    1.60    1.20   1
   1   5 -19   98.00    6.20   1
  -1  -5  19   96.80    5.70   1
   1   5 -18    2.60    2.00   1
  -1  -5  18    1.30    1.60   1
   1   5 -17    6.40    2.20   1
  -1  -5  17    7.00    1.80   1
   1   5 -16   66.50    4.80   1
  -1  -5  16   69.90    4.20   1
   1   5 -15    2.10    2.00   1
  -1  -5  15    3.00    1.60   1
   1   5 -14    2.80    1.70   1
  -1  -5  14    3.10    1.10   1
   1   5 -13   64.40    4.60   1
  -1  -5  13   64.20    4.00   1
   1   5 -12    6.70    1.70   1
  -1  -5  12    3.50    1.40   1
   1   5 -11   35.10    2.80   1
   1   5 -10   85.90    5.10   1
  -1  -5  10   90.60    4.80   1
   1   5  -9    9.70    1.40   1
  -1  -5   9    9.20    1.10   1
   1   5  -8   38.30    2.60   1
  -1  -5   8   37.40    2.40   1
   1   5  -7  321.90   13.10   1
  -1  -5   7  313.50   13.50   1
   1   5  -6    3.90    1.40   1
   1   5  -5   30.60    2.20   1
  -1  -5   5   31.80    2.50   1
   1   5  -4  101.30    4.90   1
  -1  -5   4   98.60    5.20   1
   1   5  -3    0.40    1.10   1
  -1  -5   3    0.20    1.10   1
   1   5  -2   39.90    2.60   1
   1   5  -1   10.00    1.60   1
  -1  -5   1    6.50    1.50   1
   1   5   0   -0.30    1.10   1
  -1  -5   0   -1.10    1.00   1
   1   5   1  156.40    7.10   1
  -1  -5  -1  149.90    6.80   1
   1   5   2  100.00    4.80   1
  -1  -5  -2   89.10    5.10   1
   1   5   3    7.60    1.70   1
  -1  -5  -3    7.50    1.50   1
   1   5   4   21.10    1.90   1
  -1  -5  -4   21.30    2.10   1
   1   5   5    9.50    1.70   1
  -1  -5  -5    8.30    1.60   1
   1   5   6    1.40    1.40   1
  -1  -5  -6    0.90    1.20   1
   1   5   7   38.00    2.70   1
  -1  -5  -7   35.50    2.30   1
   1   5   8   71.10    4.10   1
  -1  -5  -8   69.50    4.00   1
   1   5   9   38.20    3.00   1
  -1  -5  -9   47.90    3.30   1
   1   5  10   35.60    3.00   1
  -1  -5 -10   37.20    3.10   1
   1   5  13  395.40   22.30   1
  -1  -5 -13  396.50   22.80   1
   1   5  14   21.30    2.90   1
  -1  -5 -14   18.00    2.70   1
   1   5  15   57.00    4.60   1
  -1  -5 -15   61.50    4.70   1
   1   5  16   29.80    3.60   1
  -1  -5 -16   28.20    3.40   1
   1   5  17    7.30    2.60   1
  -1  -5 -17    7.50    2.50   1
   1   5  18   -0.70    2.30   1
  -1  -5 -18   -0.80    2.50   1
   1   5  19   50.60    4.60   1
  -1  -5 -19   46.50    4.70   1
   1   5  20    2.50    3.10   1
  -1  -5 -20    8.10    3.30   1
   1   5  21    9.20    3.40   1
  -1  -5 -21    3.90    3.10   1
   1   5  22   14.50    3.90   1
  -1  -5 -22   17.50    4.10   1
   1   5  23   -1.50    3.70   1
  -1  -5 -23   -0.20    3.50   1
   1   5  24    3.70    2.60   1
  -1  -5 -24    3.40    2.80   1
   1   5  25   73.50    8.00   1
  -1  -5 -25   83.30    8.80   1
   1   6 -28   -0.40    4.80   1
  -1  -6  28    2.00    3.90   1
   1   6 -27    6.40    4.60   1
  -1  -6  27    3.90    3.40   1
   1   6 -26   11.20    4.40   1
  -1  -6  26   13.90    4.00   1
   1   6 -25   10.90    4.40   1
  -1  -6  25    2.90    3.30   1
   1   6 -24  102.30    7.90   1
  -1  -6  24  102.40    7.80   1
   1   6 -23    0.00    2.90   1
  -1  -6  23    2.60    2.50   1
   1   6 -22   28.40    4.20   1
  -1  -6  22   35.00    4.10   1
   1   6 -21   10.80    3.30   1
  -1  -6  21   16.10    3.00   1
   1   6 -20   33.90    4.20   1
  -1  -6  20   33.50    3.60   1
   1   6 -19    4.80    2.60   1
  -1  -6  19    5.00    1.90   1
   1   6 -18  156.70   10.60   1
  -1  -6  18  163.60   10.00   1
   1   6 -17    1.10    2.20   1
  -1  -6  17   -1.00    1.80   1
   1   6 -16    1.30    1.40   1
  -1  -6  16    1.20    1.20   1
   1   6 -15   18.70    3.20   1
  -1  -6  15   15.70    2.30   1
   1   6 -14   60.60    4.00   1
  -1  -6  14   67.00    4.20   1
   1   6 -13   -0.80    1.90   1
  -1  -6  13    0.90    1.50   1
   1   6 -12  125.80    6.80   1
  -1  -6  12  123.80    7.00   1
   1   6 -11    0.40    1.90   1
  -1  -6  11    1.00    1.00   1
   1   6 -10   -0.80    1.60   1
  -1  -6  10   -0.70    1.40   1
   1   6  -9   21.80    2.70   1
  -1  -6   9   20.60    1.60   1
   1   6  -8    5.80    1.80   1
  -1  -6   8    6.20    1.50   1
   1   6  -7    2.40    1.20   1
  -1  -6   7    4.90    1.10   1
   1   6  -6   87.20    4.80   1
  -1  -6   6   92.80    5.20   1
   1   6  -5    0.20    1.70   1
  -1  -6   5    3.00    1.50   1
   1   6  -4   71.00    4.40   1
  -1  -6   4   68.10    4.40   1
   1   6  -3   14.20    2.00   1
  -1  -6   3    8.70    1.50   1
   1   6  -2   -1.20    1.20   1
  -1  -6   2   -0.80    1.30   1
   1   6  -1    3.80    1.50   1
  -1  -6   1    3.10    1.50   1
   1   6   0    7.70    1.60   1
  -1  -6   0    9.70    1.70   1
   1   6   1    4.30    1.40   1
  -1  -6  -1    1.50    1.00   1
   1   6   2   64.60    3.90   1
  -1  -6  -2   57.80    4.10   1
   1   6   3   14.10    1.70   1
  -1  -6  -3   11.70    1.60   1
   1   6   4    7.30    1.80   1
  -1  -6  -4    7.30    1.80   1
   1   6   5   -1.50    1.50   1
  -1  -6  -5    3.20    1.60   1
   1   6   6    1.70    1.80   1
  -1  -6  -6    0.20    1.60   1
   1   6   7   -3.80    1.80   1
  -1  -6  -7    3.00    1.60   1
   1   6   8  211.70   10.10   1
  -1  -6  -8  212.70    9.30   1
   1   6   9   26.30    2.50   1
  -1  -6  -9   28.70    2.60   1
   1   6  10    1.60    2.10   1
  -1  -6 -10    0.10    1.70   1
   1   6  11    1.60    1.30   1
  -1  -6 -11    0.30    1.30   1
   1   6  14   33.60    3.80   1
  -1  -6 -14   29.10    3.60   1
   1   6  15   15.50    2.80   1
  -1  -6 -15   18.80    2.80   1
   1   6  16    1.90    2.20   1
  -1  -6 -16    4.80    2.00   1
   1   6  17    2.60    3.10   1
  -1  -6 -17   -1.00    2.30   1
   1   6  18   16.70    3.90   1
  -1  -6 -18   22.80    4.00   1
   1   6  19   -2.90    3.40   1
  -1  -6 -19   -0.80    3.30   1
   1   6  20    6.10    3.20   1
  -1  -6 -20    4.50    2.30   1
   1   6  21    4.70    3.90   1
  -1  -6 -21    9.00    3.90   1
   1   6  22   55.20    6.00   1
  -1  -6 -22   60.00    7.80   1
   1   7 -25    8.90    3.90   1
  -1  -7  25    4.00    2.70   1
   1   7 -24    9.30    3.70   1
  -1  -7  24    7.30    2.80   1
   1   7 -23   50.30    5.90   1
  -1  -7  23   64.90    6.40   1
   1   7 -22   -1.60    2.70   1
  -1  -7  22    0.20    2.10   1
   1   7 -21    0.60    2.70   1
  -1  -7  21    1.50    2.00   1
   1   7 -20    8.70    3.80   1
   1   7 -19   10.00    3.40   1
  -1  -7  19   10.70    2.90   1
   1   7 -18   15.40    3.80   1
  -1  -7  18   23.10    3.50   1
   1   7 -17    7.00    3.10   1
  -1  -7  17    7.10    2.50   1
   1   7 -16    0.60    1.90   1
  -1  -7  16   -0.50    1.50   1
   1   7 -15  123.90    7.60   1
  -1  -7  15  135.80    9.50   1
   1   7 -14    4.40    2.80   1
  -1  -7  14    2.20    1.90   1
   1   7 -13    4.10    2.10   1
  -1  -7  13    3.40    1.50   1
   1   7 -12   18.40    2.90   1
  -1  -7  12   19.60    2.80   1
   1   7 -11   -0.50    2.20   1
   1   7 -10   -1.90    2.00   1
  -1  -7  10    0.80    1.80   1
   1   7  -9   97.20    6.20   1
  -1  -7   9   93.70    4.70   1
   1   7  -8    5.80    2.50   1
  -1  -7   8   10.40    2.20   1
   1   7  -7    7.50    2.50   1
  -1  -7   7    6.10    1.80   1
   1   7  -6    6.50    2.20   1
  -1  -7   6    5.90    1.80   1
   1   7  -5   16.20    2.70   1
  -1  -7   5   17.00    2.40   1
   1   7  -4    0.80    1.30   1
  -1  -7   4   -0.60    1.10   1
   1   7  -3  322.80   15.30   1
  -1  -7   3  317.20   14.90   1
   1   7  -2    8.50    1.70   1
  -1  -7   2    9.20    1.80   1
   1   7  -1   28.80    3.20   1
  -1  -7   1   38.20    3.10   1
   1   7   0    4.00    2.20   1
  -1  -7   0    2.90    1.70   1
   1   7   1   15.90    2.60   1
  -1  -7  -1   19.10    2.70   1
   1   7   2    2.80    2.00   1
  -1  -7  -2    1.90    1.50   1
   1   7   3  136.40    8.40   1
  -1  -7  -3  137.80    8.50   1
   1   7   4    8.70    1.80   1
  -1  -7  -4    9.70    1.90   1
   1   7   5    0.70    2.10   1
  -1  -7  -5    1.10    1.50   1
   1   7   6    2.60    2.10   1
  -1  -7  -6    2.30    2.10   1
   1   7   7    1.80    2.00   1
  -1  -7  -7    0.90    1.90   1
   1   7   8    2.50    2.00   1
  -1  -7  -8    3.80    1.60   1
  -1  -7  -9  102.10    7.50   1
   1   7  13    4.70    2.30   1
  -1  -7 -13    1.40    1.80   1
   1   7  14    2.40    3.10   1
  -1  -7 -14    1.60    2.50   1
   1   7  15    3.30    3.50   1
  -1  -7 -15    7.40    3.20   1
   1   7  16    2.50    3.40   1
  -1  -7 -16    3.00    3.50   1
   1   7  17   72.80    7.10   1
  -1  -7 -17   87.10    7.70   1
   1   7  18   -4.70    3.40   1
  -1  -7 -18    0.90    3.60   1
   1   7  19   18.00    5.30   1
  -1  -7 -19   15.50    4.40   1
   1   8 -21    3.70    4.50   1
  -1  -8  21    3.90    3.20   1
   1   8 -20   54.70    6.90   1
  -1  -8  20   60.10    6.90   1
   1   8 -19   14.10    4.90   1
  -1  -8  19   10.70    3.60   1
   1   8 -18   -5.90    3.90   1
  -1  -8  18    2.60    2.10   1
   1   8 -17    1.80    2.70   1
  -1  -8  17    4.70    2.10   1
   1   8 -16   -0.20    2.50   1
  -1  -8  16   -0.90    1.80   1
   1   8 -15   10.30    4.00   1
  -1  -8  15   12.40    3.30   1
   1   8 -14   78.60    6.40   1
  -1  -8  14   62.70    5.80   1
   1   8 -13   13.10    3.40   1
  -1  -8  13   19.60    3.30   1
   1   8 -12    0.70    3.10   1
  -1  -8  12    3.60    2.70   1
   1   8 -11    4.60    2.40   1
  -1  -8  11    1.80    1.60   1
   1   8 -10    8.10    3.10   1
  -1  -8  10    8.10    2.70   1
   1   8  -9    6.00    3.00   1
  -1  -8   9    2.30    1.60   1
   1   8  -8   87.90    6.70   1
  -1  -8   8   99.10    7.40   1
   1   8  -7   12.60    3.20   1
  -1  -8   7   11.70    2.70   1
   1   8  -6    3.50    1.90   1
  -1  -8   6    2.10    1.60   1
   1   8  -5    4.10    2.60   1
  -1  -8   5    5.60    2.20   1
   1   8  -4    0.80    2.50   1
  -1  -8   4    1.10    2.10   1
   1   8  -3    6.20    2.60   1
  -1  -8   3    5.50    2.40   1
   1   8  -2   26.50    3.30   1
  -1  -8   2   29.20    3.60   1
   1   8  -1    5.40    2.70   1
  -1  -8   1    4.40    2.50   1
   1   8   0   72.20    5.80   1
  -1  -8   0   70.10    5.70   1
   1   8   1    3.10    2.90   1
  -1  -8  -1    1.70    2.20   1
   1   8   2    4.10    2.70   1
  -1  -8  -2   -0.20    2.30   1
   1   8   3   14.90    3.30   1
  -1  -8  -3   10.70    3.00   1
   1   8   4   -0.70    2.00   1
  -1  -8  -4    0.90    1.90   1
   1   8   5    1.60    2.70   1
  -1  -8  -5    7.00    3.10   1
  -1  -8  -6   59.90    5.60   1
   1   8   7   -2.00    1.70   1
  -1  -8  -7    4.00    2.10   1
   1   8  12  151.40   12.00   1
   1   8  13   -1.30    3.70   1
  -1  -8 -13    2.50    3.10   1
   1   8  14   17.80    4.90   1
  -1  -8 -14   16.30    4.60   1
   1   8  15   22.40    4.80   1
  -1  -8 -15   11.50    3.90   1
   1   9 -16    5.90    5.00   1
  -1  -9  16    4.30    3.80   1
   1   9 -15   21.90    4.80   1
  -1  -9  15   27.60    5.00   1
   1   9 -14   14.60    4.80   1
  -1  -9  14    6.30    3.40   1
   1   9 -13   28.90    4.80   1
  -1  -9  13   29.30    4.10   1
   1   9 -12   -0.60    4.30   1
  -1  -9  12    3.50    3.10   1
   1   9 -11    0.90    4.20   1
  -1  -9  11    4.60    3.10   1
   1   9 -10    6.70    3.90   1
  -1  -9  10    7.20    3.10   1
   1   9  -9    0.90    3.80   1
  -1  -9   9    2.40    3.10   1
   1   9  -8   10.60    4.20   1
  -1  -9   8   16.50    3.50   1
   1   9  -7   45.20    5.70   1
  -1  -9   7   36.90    4.80   1
   1   9  -6   -0.50    3.70   1
  -1  -9   6    1.00    2.50   1
   1   9  -5   20.60    3.80   1
  -1  -9   5   22.40    3.60   1
   1   9  -4    2.80    3.50   1
  -1  -9   4    2.80    2.80   1
   1   9  -3   -1.00    3.10   1
  -1  -9   3    0.60    2.60   1
   1   9  -2   13.20    3.00   1
  -1  -9   2   10.60    2.50   1
   1   9  -1    3.00    3.20   1
  -1  -9   1    2.20    2.60   1
   1   9   0    6.00    3.40   1
  -1  -9   0   -0.10    2.50   1
   1   9   1  117.70    9.90   1
  -1  -9  -1  129.40   10.50   1
   1   9   2    1.50    2.60   1
  -1  -9  -2    2.90    2.40   1
   1   9   3   25.70    4.50   1
  -1  -9  -3   25.30    4.30   1
   1   9   8    3.70    3.10   1
  -1  -9  -8    3.70    2.60   1
  -1  -9  -9   10.40    3.90   1
   2 -11  -4    5.10    4.00   1
  -2  11   3    0.70    4.50   1
   2 -11  -1   30.50    5.60   1
  -2  11   1   25.90    5.70   1
  -2  11   0    1.20    3.80   1
   2 -11   2   -3.50    3.50   1
  -2  11  -2    5.00    4.10   1
   2 -11   3    0.60    3.30   1
  -2  11  -3   -4.00    4.10   1
   2 -11   4    0.50    2.30   1
  -2  11  -4    5.70    4.70   1
   2 -11   5    2.70    2.60   1
  -2  11  -5   -1.70    3.40   1
   2 -11   6    1.80    2.70   1
  -2  11  -6    1.50    4.50   1
   2 -11   7   69.90    7.80   1
  -2  11  -7   86.10    8.70   1
   2 -11   8   -1.40    3.80   1
  -2  11  -8   -1.60    3.90   1
   2 -10 -13    3.40    3.90   1
   2 -10 -12   27.90    5.20   1
   2 -10 -11   -0.70    2.50   1
  -2  10  11    1.60    2.60   1
   2 -10  -8   -1.30    2.10   1
  -2  10   8   -1.40    2.40   1
   2 -10  -4  124.00   12.00   1
  -2  10   4  146.90   10.60   1
   2 -10  -3   26.60    4.60   1
  -2  10   3   17.00    4.30   1
   2 -10  -2   27.00    4.60   1
  -2  10   2   23.90    3.80   1
   2 -10  -1   13.50    4.40   1
  -2  10   1   13.90    4.10   1
   2 -10   0   13.70    3.40   1
  -2  10   0    8.00    3.20   1
   2 -10   1    2.20    2.80   1
  -2  10  -1    2.20    3.00   1
   2 -10   2  179.20   15.20   1
  -2  10  -2  193.10   13.60   1
   2 -10   3    5.30    3.00   1
  -2  10  -3   11.10    3.30   1
   2 -10   4    5.50    2.90   1
  -2  10  -4   -0.90    3.00   1
   2 -10   5   19.50    4.00   1
  -2  10  -5   25.10    4.10   1
   2 -10   6    9.80    3.30   1
  -2  10  -6    9.30    3.50   1
   2 -10   7   -0.20    2.80   1
  -2  10  -7    2.50    3.30   1
   2 -10   8  104.90    9.00   1
  -2  10  -8  100.70    9.00   1
   2 -10   9    6.10    3.40   1
  -2  10  -9    5.50    3.70   1
   2 -10  10   22.40    4.00   1
  -2  10 -10   14.70    4.60   1
   2 -10  11   21.40    3.90   1
  -2  10 -11   23.10    4.80   1
   2 -10  12    4.10    3.40   1
  -2  10 -12    5.20    3.80   1
   2 -10  13   -0.60    3.20   1
  -2  10 -13    5.70    3.90   1
   2 -10  14   50.20    6.30   1
  -2  10 -14   44.20    6.50   1
   2 -10  15    6.70    3.80   1
  -2  10 -15    2.00    4.40   1
   2 -10  16   43.70    6.40   1
  -2  10 -16   46.50    6.60   1
   2 -10  17   20.30    5.00   1
  -2  10 -17   21.30    5.90   1
   2  -9 -18    1.80    4.10   1
  -2   9  18    1.10    4.20   1
   2  -9 -17   12.00    4.30   1
   2  -9 -16    0.40    3.50   1
   2  -9 -15   54.00    6.50   1
   2  -9 -14    5.70    3.20   1
   2  -9 -13    7.60    3.40   1
   2  -9 -12    5.90    2.10   1
  -2   9  12    3.10    2.30   1
   2  -9 -10    4.20    1.90   1
  -2   9  10    0.70    1.70   1
   2  -9  -9   78.20    6.50   1
  -2   9   9   68.80    5.70   1
   2  -9  -8    5.60    2.00   1
  -2   9   8    3.00    2.10   1
   2  -9  -7    6.10    2.90   1
   2  -9  -6    6.70    2.60   1
  -2   9   6    8.70    3.00   1
   2  -9  -5    3.20    2.60   1
  -2   9   5    1.60    2.60   1
   2  -9  -4    6.40    2.70   1
  -2   9   4    7.70    2.60   1
   2  -9  -3  152.50    9.20   1
  -2   9   3  143.20    9.20   1
   2  -9  -2   -0.40    2.20   1
  -2   9   2    0.20    2.20   1
   2  -9  -1    4.50    2.40   1
  -2   9   1    5.70    2.70   1
   2  -9   0    0.40    2.10   1
  -2   9   0    0.20    2.00   1
   2  -9   1   -1.30    1.90   1
  -2   9  -1   -2.30    2.20   1
   2  -9   2    6.10    2.40   1
  -2   9  -2    2.30    2.20   1
   2  -9   3    9.70    2.20   1
  -2   9  -3   11.00    2.50   1
   2  -9   4   -1.30    1.20   1
  -2   9  -4   -1.00    2.00   1
   2  -9   5   59.40    4.80   1
  -2   9  -5   61.30    5.10   1
   2  -9   6    2.20    2.10   1
  -2   9  -6    3.20    2.50   1
   2  -9   7    9.20    1.50   1
  -2   9  -7    8.70    2.20   1
   2  -9   8    7.10    2.10   1
  -2   9  -8   11.60    2.90   1
   2  -9   9   -2.70    2.10   1
  -2   9  -9    3.80    2.70   1
   2  -9  10    2.30    2.20   1
  -2   9 -10    0.30    3.00   1
  -2   9 -11   58.50    5.80   1
   2  -9  12    0.90    1.40   1
  -2   9 -12   -2.80    2.40   1
   2  -9  13   27.30    4.10   1
  -2   9 -13   26.40    3.90   1
   2  -9  14   11.70    3.00   1
  -2   9 -14    6.60    3.20   1
   2  -9  15    2.50    3.00   1
  -2   9 -15    7.70    3.50   1
   2  -9  16    4.20    3.10   1
  -2   9 -16    0.40    3.60   1
   2  -9  17  230.60   16.10   1
  -2   9 -17  223.80   16.60   1
   2  -9  18   -1.30    3.10   1
  -2   9 -18    6.50    3.90   1
   2  -9  19   48.00    5.90   1
  -2   9 -19   40.10    5.90   1
   2  -9  20    2.40    3.60   1
  -2   9 -20    0.40    4.00   1
   2  -9  21    8.70    4.40   1
  -2   9 -21    9.80    4.50   1
   2  -8 -22    3.30    3.20   1
  -2   8  22    0.90    2.90   1
   2  -8 -21   -0.30    3.80   1
  -2   8  21   -0.80    4.00   1
   2  -8 -20   55.60    6.40   1
  -2   8  20   52.90    5.80   1
   2  -8 -19   -2.70    3.30   1
  -2   8  19   -0.70    3.30   1
   2  -8 -18    3.40    2.40   1
  -2   8  18    4.20    3.10   1
   2  -8 -17   26.40    3.70   1
  -2   8  17   16.20    3.20   1
   2  -8 -16   37.50    4.10   1
  -2   8  16   22.40    3.80   1
   2  -8 -15    0.70    2.80   1
   2  -8 -10   59.90    5.20   1
  -2   8  10   56.30    5.00   1
   2  -8  -9   10.10    2.10   1
  -2   8   9    8.40    2.00   1
   2  -8  -8   93.80    6.30   1
  -2   8   8   75.50    6.40   1
   2  -8  -7    0.30    1.90   1
  -2   8   7    0.70    2.00   1
   2  -8  -6   19.30    2.80   1
  -2   8   6   14.80    2.80   1
   2  -8  -5   51.80    4.40   1
  -2   8   5   48.10    4.30   1
   2  -8  -4    5.20    1.40   1
  -2   8   4    6.40    2.10   1
   2  -8  -3    8.00    2.10   1
  -2   8   3    6.60    2.10   1
   2  -8  -2   64.90    4.10   1
  -2   8   2   62.60    4.50   1
   2  -8  -1    1.90    1.70   1
  -2   8   1    1.30    1.90   1
   2  -8   0    8.40    2.10   1
  -2   8   0    4.20    2.10   1
   2  -8   1   37.30    3.20   1
  -2   8  -1   35.10    3.30   1
   2  -8   2   -0.40    1.60   1
  -2   8  -2    3.50    1.90   1
   2  -8   3    9.30    2.20   1
  -2   8  -3    9.00    2.30   1
   2  -8   4    1.20    1.80   1
  -2   8  -4    2.90    2.00   1
   2  -8   5    3.00    1.80   1
  -2   8  -5   -1.90    1.90   1
   2  -8   6  156.30    9.20   1
  -2   8  -6  161.60    9.20   1
   2  -8   7   26.50    1.90   1
  -2   8  -7   28.10    3.10   1
   2  -8   8   24.80    2.70   1
  -2   8  -8   25.00    3.20   1
   2  -8   9   22.10    2.50   1
  -2   8  -9   22.70    2.90   1
   2  -8  10    1.60    1.90   1
  -2   8 -10    0.10    2.30   1
   2  -8  11    4.20    2.00   1
  -2   8 -11    3.60    2.50   1
   2  -8  12   93.50    7.20   1
  -2   8 -12   91.50    6.30   1
   2  -8  13   18.10    2.90   1
  -2   8 -13   18.80    3.10   1
   2  -8  14    5.10    1.50   1
  -2   8 -14    6.10    2.30   1
  -2   8 -15   19.30    3.40   1
   2  -8  16    2.10    2.50   1
  -2   8 -16    1.60    2.50   1
   2  -8  17    5.00    3.00   1
  -2   8 -17    7.30    3.40   1
   2  -8  18   88.90    6.50   1
  -2   8 -18   95.00    7.60   1
   2  -8  19    7.50    3.20   1
  -2   8 -19    8.10    3.20   1
   2  -8  20   -2.20    2.70   1
  -2   8 -20    8.50    3.60   1
   2  -8  21    9.50    3.40   1
  -2   8 -21   17.80    4.50   1
   2  -8  22   13.80    3.70   1
  -2   8 -22   20.50    4.70   1
   2  -8  23    5.60    3.60   1
  -2   8 -23   10.30    4.40   1
   2  -8  24   -0.90    3.50   1
  -2   8 -24   -2.70    4.20   1
   2  -8  25    1.20    3.50   1
  -2   8 -25   -2.50    4.80   1
   2  -7 -25   72.10    7.70   1
  -2   7  25   68.30    7.50   1
   2  -7 -24    1.00    2.50   1
  -2   7  24   -1.80    2.80   1
   2  -7 -23   -1.30    3.80   1
  -2   7  23   -3.00    3.60   1
   2  -7 -22    2.70    3.20   1
  -2   7  22    7.80    3.60   1
   2  -7 -21   21.90    4.30   1
  -2   7  21   26.90    4.40   1
   2  -7 -20   -3.90    3.00   1
  -2   7  20    2.90    2.90   1
   2  -7 -19   49.50    5.10   1
  -2   7  19   35.10    4.40   1
   2  -7 -18    1.20    2.90   1
  -2   7  18    0.80    2.80   1
   2  -7 -17   11.00    2.90   1
  -2   7  17   14.90    2.50   1
   2  -7 -16   14.30    2.80   1
   2  -7 -13   41.10    3.70   1
  -2   7  13   30.30    3.50   1
   2  -7 -11   50.10    4.00   1
  -2   7  11   59.00    4.00   1
   2  -7 -10    8.30    2.00   1
  -2   7  10    7.20    1.90   1
   2  -7  -9    0.70    1.20   1
  -2   7   9    0.90    1.70   1
   2  -7  -8    2.40    1.30   1
  -2   7   8    5.20    1.90   1
   2  -7  -7    9.30    1.90   1
  -2   7   7   10.40    1.90   1
   2  -7  -6    0.80    1.40   1
  -2   7   6   -0.60    1.40   1
   2  -7  -5  212.90    9.60   1
  -2   7   5  201.80    9.30   1
   2  -7  -4    3.20    1.40   1
  -2   7   4    3.50    1.60   1
   2  -7  -3   59.60    4.10   1
  -2   7   3   49.20    3.40   1
   2  -7  -2    1.40    1.40   1
  -2   7   2    0.60    1.30   1
   2  -7  -1    9.80    1.80   1
  -2   7   1    8.30    1.60   1
   2  -7   0    1.30    1.30   1
  -2   7   0    0.60    1.40   1
   2  -7   1  369.40   16.30   1
  -2   7  -1  371.30   16.70   1
   2  -7   2    5.30    1.60   1
  -2   7  -2    6.60    1.70   1
   2  -7   3    1.30    1.10   1
  -2   7  -3    0.30    1.10   1
   2  -7   4    4.40    1.20   1
  -2   7  -4    4.00    1.20   1
   2  -7   5   30.30    2.50   1
  -2   7  -5   27.90    2.30   1
   2  -7   6    0.80    1.00   1
  -2   7  -6   -0.60    1.40   1
   2  -7   7  262.40   10.90   1
  -2   7  -7  249.80   11.40   1
   2  -7   8    4.40    1.50   1
  -2   7  -8    4.30    1.80   1
   2  -7   9   31.10    3.00   1
  -2   7  -9   32.80    2.80   1
   2  -7  10    9.20    1.70   1
  -2   7 -10    8.60    2.10   1
   2  -7  11   -1.40    1.50   1
  -2   7 -11    1.60    1.80   1
   2  -7  12    1.40    1.60   1
  -2   7 -12    3.50    2.10   1
   2  -7  13   55.70    4.20   1
  -2   7 -13   53.50    3.90   1
   2  -7  14    2.90    1.80   1
  -2   7 -14    1.80    2.00   1
   2  -7  15   58.00    4.90   1
  -2   7 -15   52.60    4.50   1
   2  -7  16    5.20    1.60   1
  -2   7 -16    7.60    2.60   1
   2  -7  17    1.20    2.00   1
  -2   7 -17   -0.50    2.30   1
   2  -7  18    2.10    2.10   1
  -2   7 -18    0.60    2.50   1
   2  -7  19   14.60    2.80   1
  -2   7 -19   10.90    3.20   1
   2  -7  20    2.60    2.50   1
  -2   7 -20    2.60    2.70   1
   2  -7  21   24.60    4.30   1
  -2   7 -21   25.00    4.00   1
   2  -7  22    4.70    2.90   1
  -2   7 -22   11.70    3.50   1
   2  -7  23   26.10    3.80   1
  -2   7 -23   32.30    4.80   1
   2  -7  24   -2.80    2.90   1
  -2   7 -24   -1.00    4.20   1
   2  -7  25    4.20    3.40   1
  -2   7 -25    0.90    3.80   1
   2  -7  26    0.80    3.60   1
  -2   7 -26   -3.30    4.50   1
   2  -7  27   99.30    8.60   1
  -2   7 -27   90.30    8.70   1
   2  -6 -27    0.20    3.10   1
  -2   6  27   -4.90    2.60   1
   2  -6 -26    9.50    4.00   1
  -2   6  26    8.80    4.00   1
   2  -6 -25   23.70    4.70   1
  -2   6  25   21.90    4.60   1
   2  -6 -24   71.80    6.70   1
  -2   6  24   71.70    6.40   1
   2  -6 -23    1.90    3.10   1
  -2   6  23    2.40    2.90   1
   2  -6 -22    3.20    2.80   1
  -2   6  22    0.00    3.00   1
   2  -6 -21   -2.90    2.80   1
  -2   6  21    1.60    2.50   1
   2  -6 -20   50.30    5.10   1
  -2   6  20   43.60    4.10   1
   2  -6 -19   23.00    3.70   1
  -2   6  19   21.40    3.00   1
   2  -6 -18   10.90    2.60   1
   2  -6 -17    9.30    2.40   1
   2  -6 -16   93.40    5.20   1
   2  -6 -15   -0.50    1.20   1
  -2   6  15    0.20    1.00   1
   2  -6 -12    1.50    1.40   1
  -2   6  12    0.40    1.40   1
   2  -6 -11    5.10    1.60   1
  -2   6  11    2.00    1.40   1
   2  -6 -10  123.50    6.30   1
  -2   6  10  123.80    6.20   1
   2  -6  -9    1.90    1.30   1
  -2   6   9    0.40    1.30   1
   2  -6  -8   10.80    1.70   1
  -2   6   8   14.40    1.80   1
   2  -6  -7   53.50    3.20   1
  -2   6   7   53.50    3.40   1
   2  -6  -6   14.00    1.50   1
  -2   6   6   13.10    1.60   1
   2  -6  -5   -0.80    1.20   1
  -2   6   5   -0.50    1.10   1
   2  -6  -4  134.50    6.00   1
  -2   6   4  136.90    6.10   1
   2  -6  -3    3.70    1.30   1
  -2   6   3    5.50    1.40   1
   2  -6  -2   11.10    1.60   1
  -2   6   2   12.40    1.60   1
   2  -6  -1   70.20    3.70   1
  -2   6   1   67.70    3.80   1
   2  -6   0    2.30    1.10   1
  -2   6   0    2.40    1.20   1
   2  -6   1    6.20    1.40   1
  -2   6  -1    4.90    1.30   1
   2  -6   2   76.50    4.10   1
  -2   6  -2   69.90    3.60   1
   2  -6   3    0.40    1.00   1
  -2   6  -3    0.60    1.00   1
   2  -6   4  165.60    7.30   1
  -2   6  -4  165.30    7.50   1
   2  -6   5   75.90    3.80   1
  -2   6  -5   67.70    4.00   1
   2  -6   6    7.60    1.10   1
  -2   6  -6   10.50    1.60   1
  -2   6  -7    3.20    1.20   1
   2  -6   8    4.20    1.00   1
  -2   6  -8    3.70    1.20   1
   2  -6   9    2.00    0.80   1
  -2   6  -9    1.70    1.30   1
  -2   6 -10   60.30    3.50   1
   2  -6  11   12.80    1.40   1
  -2   6 -11   12.90    1.60   1
   2  -6  12   62.20    3.90   1
  -2   6 -12   59.30    4.60   1
   2  -6  13    0.90    1.40   1
  -2   6 -13    2.10    1.40   1
   2  -6  14    0.90    1.10   1
  -2   6 -14   -0.20    1.70   1
   2  -6  15    5.30    1.90   1
  -2   6 -15    8.60    2.00   1
   2  -6  16  322.30   15.50   1
  -2   6 -16  327.50   17.60   1
   2  -6  17    4.70    1.90   1
  -2   6 -17    6.90    2.00   1
   2  -6  18   69.10    5.10   1
  -2   6 -18   62.60    4.40   1
   2  -6  19    1.40    1.90   1
  -2   6 -19    3.00    2.40   1
   2  -6  20   22.00    2.90   1
  -2   6 -20   20.00    3.00   1
   2  -6  21    8.50    2.10   1
  -2   6 -21    9.00    3.00   1
   2  -6  22   67.90    5.60   1
  -2   6 -22   72.10    5.90   1
   2  -6  23   24.20    3.60   1
  -2   6 -23   16.60    3.90   1
   2  -6  24    2.30    3.00   1
  -2   6 -24    9.60    3.90   1
   2  -6  25    0.60    3.10   1
  -2   6 -25    1.70    3.90   1
   2  -6  26    4.30    2.40   1
  -2   6 -26    1.50    3.80   1
   2  -6  27   11.50    3.80   1
  -2   6 -27    9.60    4.50   1
   2  -6  28   84.40    7.50   1
  -2   6 -28   93.70    8.30   1
   2  -6  29    8.90    3.60   1
  -2   6 -29    2.30    4.30   1
   2  -5 -29   -5.30    4.30   1
  -2   5  29   -1.40    4.00   1
   2  -5 -28   -2.60    3.60   1
  -2   5  28    3.10    3.90   1
   2  -5 -27   53.50    6.20   1
  -2   5  27   55.40    6.00   1
   2  -5 -26   10.10    3.70   1
  -2   5  26    7.80    3.40   1
   2  -5 -25   14.80    3.70   1
  -2   5  25   12.70    3.80   1
   2  -5 -24   18.80    3.40   1
  -2   5  24   20.50    3.10   1
   2  -5 -23    7.20    2.90   1
  -2   5  23    3.60    2.90   1
   2  -5 -22    3.80    2.50   1
  -2   5  22    2.90    2.30   1
   2  -5 -21  148.30    9.70   1
  -2   5  21  146.60    9.60   1
   2  -5 -20    7.20    2.40   1
  -2   5  20    1.80    1.70   1
   2  -5 -19    1.50    2.00   1
   2  -5 -18   19.40    2.60   1
   2  -5 -17   69.30    4.70   1
   2  -5 -16   10.00    2.20   1
   2  -5 -13  154.00    7.30   1
  -2   5  13  148.30    8.00   1
   2  -5 -12   38.20    2.60   1
  -2   5  12   35.50    2.60   1
   2  -5 -11   58.80    3.30   1
  -2   5  11   52.80    3.60   1
   2  -5 -10   14.50    1.70   1
  -2   5  10   17.10    1.80   1
   2  -5  -9  132.90    5.40   1
  -2   5   9  131.90    5.80   1
   2  -5  -8   10.30    1.50   1
  -2   5   8    8.20    1.30   1
   2  -5  -7   44.40    2.60   1
  -2   5   7   41.70    2.60   1
   2  -5  -6   37.50    2.30   1
  -2   5   6   38.40    2.30   1
   2  -5  -5   42.00    2.50   1
  -2   5   5   43.70    2.50   1
   2  -5  -4   49.10    2.60   1
  -2   5   4   47.60    3.10   1
   2  -5  -3   96.40    4.70   1
  -2   5   3   95.20    4.70   1
   2  -5  -2    4.70    1.00   1
  -2   5   2    3.10    1.00   1
   2  -5  -1   17.00    1.40   1
  -2   5   1   15.80    1.50   1
   2  -5   0   13.00    1.40   1
  -2   5   0   13.00    1.40   1
   2  -5   1    2.40    0.80   1
  -2   5  -1    2.60    0.90   1
   2  -5   2   58.80    3.30   1
  -2   5  -2   57.20    3.40   1
   2  -5   3   17.50    1.60   1
  -2   5  -3   16.70    1.60   1
   2  -5   4    0.60    0.60   1
  -2   5  -4    0.10    0.50   1
   2  -5   5  380.80   10.80   1
  -2   5  -5  359.90   15.10   1
   2  -5   6   20.80    1.60   1
  -2   5  -6   20.00    1.70   1
   2  -5   7   22.90    1.80   1
  -2   5  -7   22.90    2.00   1
   2  -5   8   64.40    3.50   1
  -2   5  -8   57.60    3.60   1
   2  -5   9   12.10    1.40   1
  -2   5  -9   13.10    1.60   1
   2  -5  10    4.90    0.90   1
  -2   5 -10    2.30    0.90   1
   2  -5  11   15.70    1.60   1
  -2   5 -11   15.70    2.10   1
   2  -5  12   11.50    1.40   1
  -2   5 -12   11.30    1.60   1
   2  -5  13   -1.10    1.10   1
  -2   5 -13    1.30    1.40   1
   2  -5  14   58.30    3.40   1
  -2   5 -14   57.30    3.90   1
   2  -5  15    1.90    0.90   1
  -2   5 -15    2.30    1.20   1
   2  -5  16    8.40    1.90   1
  -2   5 -16    5.40    1.90   1
   2  -5  17  215.50   10.70   1
  -2   5 -17  208.30    9.50   1
   2  -5  18    1.60    1.70   1
  -2   5 -18    2.90    1.80   1
   2  -5  19   19.20    2.40   1
  -2   5 -19   20.40    2.40   1
   2  -5  20   42.70    3.50   1
  -2   5 -20   42.90    3.60   1
   2  -5  21   14.80    2.30   1
  -2   5 -21   15.70    2.60   1
   2  -5  22   -1.60    2.00   1
  -2   5 -22    2.60    2.60   1
   2  -5  23    1.40    2.30   1
  -2   5 -23   -1.50    2.60   1
   2  -5  24    1.50    2.50   1
  -2   5 -24    2.40    2.60   1
   2  -5  25   87.60    5.60   1
  -2   5 -25   77.40    6.40   1
   2  -5  26   29.60    4.70   1
  -2   5 -26   23.90    4.30   1
   2  -5  27   68.70    6.90   1
  -2   5 -27   75.40    6.50   1
   2  -5  28    3.00    2.50   1
  -2   5 -28    3.70    3.10   1
   2  -5  29   -1.00    3.60   1
  -2   5 -29    0.10    4.30   1
   2  -5  30   -1.80    3.40   1
  -2   5 -30   -1.80    3.00   1
   2  -4 -31   -0.50    4.40   1
  -2   4  31    7.70    3.90   1
   2  -4 -30    6.90    4.30   1
  -2   4  30   -0.30    3.70   1
   2  -4 -29    3.70    2.80   1
  -2   4  29    1.50    2.40   1
   2  -4 -28   11.30    4.00   1
  -2   4  28   10.80    3.90   1
   2  -4 -27    9.30    3.20   1
  -2   4  27   12.60    3.90   1
   2  -4 -26   83.50    6.80   1
  -2   4  26   92.50    7.10   1
   2  -4 -25   -1.70    2.40   1
  -2   4  25    0.90    2.60   1
   2  -4 -24    1.60    2.50   1
  -2   4  24    3.10    2.70   1
   2  -4 -23    0.70    2.10   1
  -2   4  23    2.80    2.00   1
   2  -4 -22    6.90    2.30   1
  -2   4  22    7.10    2.20   1
   2  -4 -21   14.00    2.30   1
  -2   4  21   18.40    2.50   1
   2  -4 -20   28.50    3.40   1
  -2   4  20   31.00    2.90   1
   2  -4 -19   -0.60    1.50   1
   2  -4 -18   51.00    3.20   1
  -2   4  18   48.20    2.90   1
   2  -4 -17    0.10    0.70   1
  -2   4  17    0.40    1.30   1
   2  -4 -16    7.20    0.90   1
  -2   4  16    7.20    1.60   1
   2  -4 -15   17.40    1.20   1
  -2   4  15   15.60    1.80   1
   2  -4 -14   50.60    3.00   1
  -2   4  14   49.50    2.90   1
   2  -4 -13    4.20    1.30   1
   2  -4 -12   52.20    2.80   1
  -2   4  12   56.10    3.40   1
   2  -4 -11    7.70    1.30   1
  -2   4  11    8.20    1.20   1
   2  -4 -10    5.60    1.10   1
  -2   4  10    6.00    1.10   1
   2  -4  -9   45.40    2.50   1
  -2   4   9   41.20    1.90   1
   2  -4  -8    8.20    1.20   1
  -2   4   8    7.60    0.80   1
   2  -4  -7    0.90    0.70   1
  -2   4   7    0.90    0.60   1
   2  -4  -6  691.00   24.90   1
  -2   4   6  678.40   19.90   1
   2  -4  -5    2.60    0.80   1
  -2   4   5    2.70    0.60   1
   2  -4  -4   64.20    3.10   1
  -2   4   4   61.70    2.20   1
   2  -4  -3    6.10    0.90   1
  -2   4   3    7.10    0.70   1
   2  -4  -2   13.50    1.20   1
  -2   4   2   10.60    0.80   1
   2  -4  -1   10.20    1.00   1
  -2   4   1   10.40    0.80   1
   2  -4   0  216.10   10.00   1
  -2   4   0  238.90    7.30   1
   2  -4   1   10.20    1.00   1
  -2   4  -1   10.10    0.70   1
   2  -4   2   10.10    1.10   1
  -2   4  -2   11.00    0.80   1
   2  -4   3    6.20    0.90   1
  -2   4  -3    4.70    0.60   1
  -2   4  -4   58.30    2.40   1
   2  -4   5    2.90    0.80   1
  -2   4  -5    1.80    0.50   1
   2  -4   6  707.70   34.00   1
  -2   4  -6  703.90   21.90   1
   2  -4   7    1.40    0.80   1
  -2   4  -7    1.10    0.50   1
   2  -4   8    8.00    1.10   1
  -2   4  -8   10.80    1.30   1
   2  -4   9   42.60    2.30   1
  -2   4  -9   42.80    2.30   1
   2  -4  10    4.60    1.10   1
  -2   4 -10    5.10    1.10   1
   2  -4  11    7.40    1.20   1
  -2   4 -11    8.40    1.40   1
   2  -4  12   53.40    2.90   1
  -2   4 -12   51.30    3.10   1
   2  -4  13    2.60    0.90   1
  -2   4 -13    2.70    1.00   1
   2  -4  14   59.10    3.50   1
  -2   4 -14   56.60    3.30   1
   2  -4  15   17.40    1.60   1
  -2   4 -15   18.80    2.00   1
   2  -4  16    9.90    1.70   1
  -2   4 -16   11.10    1.90   1
   2  -4  17    1.10    1.40   1
  -2   4 -17   -1.10    1.40   1
   2  -4  18   52.20    3.60   1
  -2   4 -18   59.50    3.90   1
   2  -4  19    2.10    1.60   1
  -2   4 -19   -0.50    1.70   1
   2  -4  20   35.80    3.20   1
  -2   4 -20   31.60    3.40   1
   2  -4  21   21.90    2.40   1
  -2   4 -21   18.70    2.40   1
   2  -4  22    6.90    2.20   1
  -2   4 -22   10.40    2.60   1
   2  -4  23    0.50    2.30   1
  -2   4 -23   -0.40    2.40   1
   2  -4  24   -0.60    1.60   1
  -2   4 -24    0.20    1.70   1
   2  -4  25    1.20    2.70   1
  -2   4 -25   -1.90    2.70   1
   2  -4  26  103.80    7.70   1
  -2   4 -26   91.90    7.40   1
   2  -4  27   11.40    3.20   1
  -2   4 -27    9.70    3.20   1
   2  -4  28    7.60    2.50   1
  -2   4 -28   12.90    3.30   1
   2  -4  29    3.20    3.30   1
  -2   4 -29    2.00    3.60   1
   2  -4  30   11.30    4.20   1
  -2   4 -30    9.80    4.50   1
   2  -4  31   -1.90    4.30   1
  -2   4 -31    4.50    4.60   1
   2  -3 -32    9.50    4.10   1
  -2   3  32   16.70    4.70   1
   2  -3 -31   65.00    6.70   1
  -2   3  31   72.50    6.90   1
   2  -3 -30   -1.00    3.80   1
  -2   3  30    5.00    3.50   1
   2  -3 -29    3.90    3.60   1
  -2   3  29    4.80    3.30   1
   2  -3 -28   -0.90    2.30   1
  -2   3  28    4.50    2.30   1
   2  -3 -27   33.40    4.30   1
  -2   3  27   32.40    4.30   1
   2  -3 -26   15.00    3.00   1
  -2   3  26   20.40    3.30   1
   2  -3 -25   79.60    5.40   1
  -2   3  25   82.80    5.80   1
   2  -3 -24    2.70    1.50   1
  -2   3  24    3.40    1.60   1
   2  -3 -23   -0.30    1.90   1
   2  -3 -22    4.20    1.80   1
  -2   3  22    8.20    2.00   1
   2  -3 -21   18.70    1.80   1
  -2   3  21   16.00    2.10   1
   2  -3 -20   42.10    2.50   1
  -2   3  20   41.40    2.80   1
   2  -3 -19    9.00    0.60   1
  -2   3  19   10.50    1.70   1
   2  -3 -18    5.50    0.60   1
  -2   3  18    3.20    1.50   1
   2  -3 -17  133.90    4.20   1
  -2   3  17  123.00    5.40   1
   2  -3 -16    0.80    0.50   1
  -2   3  16   -0.10    1.00   1
   2  -3 -15    1.80    0.50   1
  -2   3  15    2.60    1.10   1
   2  -3 -14   37.40    1.50   1
   2  -3 -13    3.60    0.50   1
   2  -3 -12   14.20    0.80   1
  -2   3  12   12.60    1.00   1
   2  -3 -11  260.20    7.90   1
  -2   3  11  268.20    8.30   1
   2  -3 -10   13.60    0.80   1
  -2   3  10   12.90    0.90   1
   2  -3  -9    0.30    0.50   1
  -2   3   9    0.70    0.50   1
   2  -3  -8   43.60    2.60   1
  -2   3   8   42.70    1.60   1
   2  -3  -7   23.80    1.20   1
  -2   3   7   25.30    1.10   1
   2  -3  -6   15.60    0.80   1
  -2   3   6   17.20    0.80   1
   2  -3  -5  122.30    3.80   1
  -2   3   5  116.50    3.70   1
   2  -3  -4    3.10    0.40   1
  -2   3   4    3.50    0.50   1
   2  -3  -3    0.30    0.30   1
  -2   3   3    0.20    0.30   1
   2  -3  -2  173.30    6.00   1
  -2   3   2  164.60    5.30   1
   2  -3  -1    1.20    0.40   1
  -2   3   1    1.30    0.30   1
   2  -3   0   11.30    0.60   1
  -2   3   0   13.20    0.70   1
   2  -3   1   26.70    1.30   1
  -2   3  -1   24.20    1.50   1
   2  -3   2    1.10    0.30   1
  -2   3  -2    1.40    0.30   1
   2  -3   3  185.50    5.60   1
  -2   3  -3  174.90    5.80   1
   2  -3   4   83.60    4.30   1
  -2   3  -4   83.30    3.00   1
   2  -3   5   50.40    2.00   1
  -2   3  -5   51.30    3.10   1
   2  -3   6    4.30    0.60   1
  -2   3  -6    4.80    0.60   1
   2  -3   7    4.70    0.80   1
  -2   3  -7    4.40    0.60   1
   2  -3   8    0.10    0.60   1
  -2   3  -8    0.60    0.50   1
   2  -3   9  220.30    9.90   1
  -2   3  -9  211.50    6.60   1
   2  -3  10   74.80    3.30   1
  -2   3 -10   63.40    2.60   1
   2  -3  11  114.90    5.40   1
  -2   3 -11  108.70    5.20   1
   2  -3  12    1.10    0.90   1
  -2   3 -12    0.10    1.00   1
   2  -3  13   38.00    2.70   1
  -2   3 -13   35.40    2.40   1
   2  -3  14    5.10    1.20   1
  -2   3 -14    5.70    1.30   1
   2  -3  15  361.00   15.60   1
  -2   3 -15  370.00   15.90   1
   2  -3  16   73.60    2.90   1
  -2   3 -16   74.20    4.30   1
   2  -3  17   75.90    2.90   1
  -2   3 -17   80.50    4.60   1
   2  -3  18   13.00    1.80   1
  -2   3 -18   11.00    2.10   1
   2  -3  19   13.30    1.90   1
  -2   3 -19   13.20    1.90   1
   2  -3  20   10.50    1.90   1
  -2   3 -20   12.80    2.40   1
   2  -3  21   71.50    4.20   1
  -2   3 -21   82.20    5.20   1
   2  -3  22   23.90    3.10   1
  -2   3 -22   28.50    3.40   1
   2  -3  23   10.80    1.90   1
  -2   3 -23   10.30    2.00   1
   2  -3  24    8.30    2.60   1
  -2   3 -24    7.40    2.70   1
   2  -3  25   -1.00    2.10   1
  -2   3 -25    4.00    2.60   1
   2  -3  26    4.00    2.20   1
  -2   3 -26    0.10    2.00   1
   2  -3  27   87.60    6.00   1
  -2   3 -27  103.10    7.50   1
   2  -3  28    9.60    3.30   1
  -2   3 -28   13.00    3.90   1
   2  -3  29    2.40    2.40   1
  -2   3 -29    4.40    3.70   1
   2  -3  30    7.60    2.90   1
  -2   3 -30    1.10    3.90   1
   2  -3  31    6.50    4.60   1
  -2   3 -31   13.40    5.30   1
   2  -2 -33    0.90    3.00   1
  -2   2  33    0.80    3.00   1
   2  -2 -32   21.00    4.90   1
  -2   2  32   16.40    4.10   1
   2  -2 -31    1.80    3.70   1
  -2   2  31    0.30    3.70   1
   2  -2 -30    3.00    2.40   1
  -2   2  30    0.10    2.10   1
   2  -2 -29   -2.90    3.20   1
  -2   2  29    1.90    2.90   1
   2  -2 -28   54.40    4.90   1
  -2   2  28   49.70    4.40   1
   2  -2 -27   -0.90    2.40   1
  -2   2  27    2.90    2.60   1
   2  -2 -26   13.00    3.00   1
  -2   2  26   15.50    2.70   1
   2  -2 -25    0.00    2.10   1
  -2   2  25    1.40    2.00   1
   2  -2 -24   12.20    2.60   1
  -2   2  24   11.20    2.00   1
   2  -2 -23    0.60    1.80   1
  -2   2  23   -0.50    1.80   1
   2  -2 -22  179.10    8.50   1
  -2   2  22  170.20    8.30   1
   2  -2 -21   -1.20    1.50   1
  -2   2  21    1.20    1.40   1
   2  -2 -20    1.20    1.50   1
  -2   2  20   -0.90    1.30   1
   2  -2 -19    0.60    1.20   1
  -2   2  19    0.30    1.30   1
   2  -2 -18   99.50    5.40   1
  -2   2  18   94.90    5.00   1
   2  -2 -17   -1.60    1.00   1
  -2   2  17    0.20    1.10   1
   2  -2 -16  360.10   16.70   1
  -2   2  16  362.40   16.70   1
   2  -2 -15    0.00    0.30   1
  -2   2  15    0.60    0.90   1
   2  -2 -14  167.10    6.20   1
  -2   2  14  160.90    5.80   1
   2  -2 -13    0.40    0.40   1
  -2   2  13   -0.50    0.50   1
   2  -2 -12   71.60    2.40   1
  -2   2  12   73.30    2.60   1
   2  -2 -11    0.00    0.40   1
  -2   2  11    0.20    0.50   1
   2  -2 -10  156.50    5.00   1
  -2   2  10  162.70    5.30   1
   2  -2  -9    0.20    0.30   1
  -2   2   9    0.30    0.30   1
   2  -2  -8   17.20    0.80   1
  -2   2   8   18.20    0.90   1
   2  -2  -7    0.20    0.20   1
  -2   2   7    0.20    0.30   1
   2  -2  -6   64.30    1.80   1
  -2   2   6   62.80    2.20   1
   2  -2  -5    0.00    0.20   1
  -2   2   5    0.10    0.20   1
   2  -2  -4  113.30    3.90   1
  -2   2   4  117.90    4.00   1
   2  -2  -3   -0.20    0.20   1
  -2   2   3    0.00    0.20   1
   2  -2  -2    6.10    0.30   1
  -2   2   2    6.00    0.30   1
   2  -2  -1    0.10    0.10   1
  -2   2   1   -0.10    0.10   1
   2  -2   0    2.90    0.20   1
  -2   2   0    2.50    0.20   1
   2  -2   1    0.10    0.20   1
  -2   2  -1    0.00    0.20   1
   2  -2   2   33.40    1.00   1
  -2   2  -2   34.00    1.00   1
   2  -2   3    0.00    0.20   1
  -2   2  -3    0.30    0.20   1
   2  -2   4  664.90   16.70   1
  -2   2  -4  662.50   20.70   1
   2  -2   5    0.60    0.30   1
  -2   2  -5    0.20    0.30   1
   2  -2   6    1.60    0.30   1
  -2   2  -6    2.90    0.50   1
   2  -2   7    0.40    0.30   1
  -2   2  -7    0.30    0.30   1
   2  -2   8    8.70    0.60   1
  -2   2  -8    8.20    0.80   1
   2  -2   9    0.50    0.40   1
  -2   2  -9    0.40    0.50   1
   2  -2  10   58.20    2.10   1
  -2   2 -10   60.50    2.30   1
   2  -2  11    0.00    0.40   1
  -2   2 -11   -0.90    0.60   1
   2  -2  12    2.30    0.50   1
  -2   2 -12    1.90    1.00   1
   2  -2  13   -0.10    0.40   1
  -2   2 -13    0.40    0.70   1
   2  -2  14    1.10    0.50   1
  -2   2 -14    2.60    1.10   1
   2  -2  15    0.00    0.40   1
  -2   2 -15   -2.60    1.20   1
   2  -2  16  131.60    5.00   1
  -2   2 -16  136.80    6.40   1
   2  -2  17    0.70    0.50   1
  -2   2 -17   -0.40    0.70   1
   2  -2  18   22.40    2.40   1
  -2   2 -18   24.80    2.30   1
   2  -2  19    0.10    1.40   1
  -2   2 -19    1.20    1.50   1
   2  -2  20    7.70    2.10   1
  -2   2 -20    7.40    1.90   1
   2  -2  21   -0.50    1.20   1
  -2   2 -21   -1.30    1.20   1
   2  -2  22    1.40    1.40   1
  -2   2 -22    0.40    1.10   1
   2  -2  23    0.40    2.30   1
  -2   2 -23    0.20    2.00   1
   2  -2  24  100.40    6.10   1
  -2   2 -24   90.70    5.80   1
   2  -2  25   -1.80    2.50   1
  -2   2 -25    0.30    2.40   1
   2  -2  26  108.70    7.70   1
  -2   2 -26  113.10    7.90   1
   2  -2  27   -0.90    2.80   1
  -2   2 -27   -3.80    2.70   1
   2  -2  28    5.00    3.10   1
  -2   2 -28    5.70    3.40   1
   2  -2  29    2.70    3.60   1
  -2   2 -29   -0.50    3.20   1
   2  -2  30   79.30    6.10   1
  -2   2 -30   84.30    7.20   1
   2  -2  31   -1.90    3.20   1
  -2   2 -31   -1.20    2.90   1
   2  -1 -33   14.70    5.20   1
  -2   1  33   17.20    4.30   1
   2  -1 -32   12.50    3.40   1
  -2   1  32   11.00    3.40   1
   2  -1 -31   22.00    4.00   1
  -2   1  31   17.90    3.00   1
   2  -1 -30    4.60    3.40   1
  -2   1  30    3.90    3.50   1
   2  -1 -29   14.50    3.20   1
  -2   1  29   21.20    3.90   1
   2  -1 -28   21.30    3.70   1
  -2   1  28   17.10    3.00   1
   2  -1 -27  102.60    7.00   1
  -2   1  27   97.90    6.30   1
   2  -1 -26   10.90    2.30   1
  -2   1  26   12.90    2.30   1
   2  -1 -25   10.80    2.60   1
  -2   1  25   15.60    2.40   1
   2  -1 -24    5.80    2.20   1
  -2   1  24    2.10    1.80   1
   2  -1 -23    3.30    2.10   1
  -2   1  23    7.20    1.90   1
   2  -1 -22   54.40    4.00   1
  -2   1  22   49.70    3.30   1
   2  -1 -21   58.30    4.00   1
  -2   1  21   56.00    3.40   1
   2  -1 -20    2.80    1.70   1
  -2   1  20    0.70    1.20   1
   2  -1 -19  103.50    5.00   1
  -2   1  19  102.50    5.60   1
   2  -1 -18   11.70    1.60   1
  -2   1  18   11.30    1.30   1
   2  -1 -17   27.10    2.30   1
  -2   1  17   25.70    2.10   1
   2  -1 -16  138.00    7.40   1
  -2   1  16  142.20    4.20   1
   2  -1 -15   34.80    2.20   1
  -2   1  15   37.70    1.40   1
   2  -1 -14    1.90    0.90   1
  -2   1  14    2.00    0.30   1
   2  -1 -13   45.50    2.70   1
  -2   1  13   43.80    1.40   1
   2  -1 -12   30.50    1.90   1
  -2   1  12   29.80    1.00   1
   2  -1 -11   11.80    1.20   1
  -2   1  11   11.60    0.50   1
   2  -1 -10  172.80    4.70   1
  -2   1  10  175.80    4.20   1
   2  -1  -9    0.00    0.20   1
  -2   1   9    0.40    0.20   1
   2  -1  -8    3.20    0.30   1
  -2   1   8    3.10    0.30   1
   2  -1  -7  968.20   23.70   1
  -2   1   7  946.80   25.70   1
   2  -1  -6   34.50    1.30   1
  -2   1   6   35.90    1.10   1
   2  -1  -5   60.10    1.60   1
  -2   1   5   56.90    1.60   1
   2  -1  -4  241.50    7.80   1
  -2   1   4  241.10   12.60   1
   2  -1  -3   85.40    4.30   1
  -2   1   3   65.60    2.60   1
   2  -1  -2    0.30    0.00   1
  -2   1   2    0.40    0.00   1
   2  -1  -1  221.90    5.90   1
  -2   1   1  199.20    4.90   1
   2  -1   0    0.30    0.10   1
  -2   1   0    0.40    0.10   1
   2  -1   1   80.40    2.10   1
  -2   1  -1   80.00    2.40   1
   2  -1   2  239.90    6.40   1
  -2   1  -2  246.50    6.50   1
   2  -1   3   58.70    1.60   1
  -2   1  -3   59.30    1.70   1
   2  -1   4   35.00    1.00   1
  -2   1  -4   35.50    1.00   1
   2  -1   5  974.40   27.10   1
  -2   1  -5  981.00   23.60   1
   2  -1   6    3.10    0.30   1
  -2   1  -6    3.50    0.30   1
   2  -1   7    0.00    0.20   1
  -2   1  -7    0.70    0.30   1
   2  -1   8  173.10    4.50   1
  -2   1  -8  180.80    4.50   1
   2  -1   9   12.60    0.60   1
  -2   1  -9   10.60    0.80   1
   2  -1  10   30.30    1.20   1
  -2   1 -10   28.10    1.20   1
   2  -1  11   43.60    1.70   1
  -2   1 -11   41.90    1.90   1
   2  -1  12    2.30    0.40   1
  -2   1 -12    2.80    0.70   1
   2  -1  13   34.70    1.30   1
  -2   1 -13   36.20    2.20   1
   2  -1  14  140.20    4.30   1
  -2   1 -14  142.50    6.20   1
   2  -1  15   22.90    1.10   1
  -2   1 -15   20.30    1.70   1
   2  -1  16   10.90    0.70   1
  -2   1 -16   12.70    1.60   1
   2  -1  17   91.40    2.90   1
  -2   1 -17   88.30    4.30   1
   2  -1  18    2.20    1.40   1
  -2   1 -18    2.40    1.30   1
   2  -1  19   58.10    3.80   1
  -2   1 -19   58.70    3.50   1
   2  -1  20   47.80    3.30   1
  -2   1 -20   48.90    3.60   1
   2  -1  21    4.80    1.90   1
  -2   1 -21    7.60    2.00   1
   2  -1  22    6.10    1.80   1
  -2   1 -22    3.00    1.40   1
   2  -1  23   17.00    2.30   1
  -2   1 -23   14.20    2.20   1
   2  -1  24   11.00    2.70   1
  -2   1 -24   13.50    2.80   1
   2  -1  25   90.70    6.50   1
  -2   1 -25   92.00    6.50   1
   2  -1  26   18.00    3.40   1
  -2   1 -26   22.60    3.60   1
   2  -1  27   14.80    3.60   1
  -2   1 -27   19.30    3.60   1
   2  -1  28    7.50    3.40   1
  -2   1 -28    5.60    3.00   1
   2  -1  29   22.10    3.30   1
  -2   1 -29   27.30    3.30   1
   2  -1  30    7.40    2.90   1
  -2   1 -30    9.00    2.90   1
   2  -1  31   16.00    5.10   1
  -2   1 -31   22.60    4.80   1
   2   0 -33   -2.20    4.30   1
  -2   0  33    2.60    3.60   1
   2   0 -32   81.70    7.90   1
  -2   0  32  106.20    8.40   1
   2   0 -31   -8.20    3.30   1
  -2   0  31    2.40    3.20   1
   2   0 -30    5.50    3.30   1
  -2   0  30    2.60    2.80   1
   2   0 -29   -1.50    2.50   1
  -2   0  29    3.20    2.60   1
   2   0 -28  111.80    7.30   1
  -2   0  28  120.20    7.80   1
   2   0 -27   -0.10    2.50   1
  -2   0  27    1.40    2.20   1
   2   0 -26   95.70    6.20   1
  -2   0  26  101.60    6.20   1
   2   0 -25   -0.60    2.00   1
  -2   0  25    0.00    2.00   1
   2   0 -24   -1.80    1.90   1
  -2   0  24   -0.40    1.20   1
   2   0 -23    0.60    1.30   1
  -2   0  23   -0.20    1.00   1
   2   0 -22   11.30    2.30   1
  -2   0  22   10.50    2.00   1
   2   0 -21    3.80    1.80   1
  -2   0  21   -0.30    1.30   1
   2   0 -20   29.60    2.60   1
  -2   0  20   22.20    1.10   1
   2   0 -19   -1.10    1.20   1
  -2   0  19   -0.20    0.40   1
   2   0 -18  138.00    7.30   1
  -2   0  18  134.80    4.30   1
   2   0 -17    0.40    1.10   1
  -2   0  17   -0.20    0.40   1
   2   0 -16    0.00    0.60   1
  -2   0  16    1.40    0.40   1
   2   0 -15   -0.10    0.90   1
  -2   0  15   -0.70    0.40   1
   2   0 -14    1.40    0.90   1
  -2   0  14    1.60    0.40   1
   2   0 -13    0.30    0.50   1
  -2   0  13   -0.50    0.30   1
   2   0 -12   57.50    3.00   1
  -2   0  12   58.60    1.70   1
   2   0 -11   -0.40    0.60   1
  -2   0  11    0.00    0.30   1
   2   0 -10    8.30    0.70   1
  -2   0  10    8.50    0.50   1
   2   0  -9    0.70    0.40   1
  -2   0   9   -0.10    0.30   1
   2   0  -8    2.60    0.40   1
  -2   0   8    3.20    0.30   1
   2   0  -7    0.20    0.20   1
  -2   0   7    0.20    0.20   1
   2   0  -6  670.70   20.10   1
  -2   0   6  644.40   15.30   1
   2   0  -5    0.20    0.30   1
  -2   0   5    0.20    0.20   1
   2   0  -4   36.90    1.30   1
  -2   0   4   35.10    1.30   1
   2   0  -3    0.10    0.20   1
  -2   0   3    0.20    0.10   1
   2   0  -2    2.70    0.20   1
  -2   0   2    2.90    0.20   1
   2   0  -1    0.10    0.10   1
  -2   0   1    0.10    0.20   1
   2   0   0    6.30    0.30   1
  -2   0   0    6.50    0.30   1
   2   0   1    0.00    0.20   1
  -2   0  -1    0.10    0.20   1
   2   0   2  123.00    3.50   1
  -2   0  -2  118.10    3.40   1
   2   0   3    0.30    0.20   1
  -2   0  -3    0.00    0.20   1
   2   0   4   67.20    1.90   1
  -2   0  -4   65.50    1.90   1
   2   0   5    0.10    0.20   1
  -2   0  -5    0.00    0.20   1
   2   0   6   18.30    0.80   1
  -2   0  -6   16.80    0.70   1
   2   0   7   -0.10    0.30   1
  -2   0  -7    0.40    0.40   1
   2   0   8  144.40    6.60   1
  -2   0  -8  157.10    4.90   1
   2   0   9    0.40    0.50   1
  -2   0  -9    0.60    0.30   1
   2   0  10   70.70    3.50   1
  -2   0 -10   71.40    1.90   1
   2   0  11    0.20    0.50   1
  -2   0 -11    0.00    0.30   1
   2   0  12  168.70    6.70   1
  -2   0 -12  169.60    4.70   1
   2   0  13    0.60    0.90   1
  -2   0 -13   -0.40    0.30   1
   2   0  14  360.50   13.90   1
  -2   0 -14  365.00   10.00   1
   2   0  15   -1.00    1.00   1
  -2   0 -15   -0.20    1.10   1
   2   0  16   94.40    4.60   1
  -2   0 -16   91.40    3.90   1
   2   0  17   -0.20    1.30   1
  -2   0 -17   -1.10    1.20   1
   2   0  18    3.60    1.50   1
  -2   0 -18    4.50    1.40   1
   2   0  19    0.10    1.10   1
  -2   0 -19   -1.90    1.10   1
   2   0  20  174.60    8.70   1
  -2   0 -20  172.30    7.90   1
   2   0  21    0.10    1.70   1
  -2   0 -21   -1.10    1.70   1
   2   0  22   10.70    2.40   1
  -2   0 -22    4.30    2.30   1
   2   0  23    0.10    2.10   1
  -2   0 -23    2.60    1.90   1
   2   0  24   14.80    3.00   1
  -2   0 -24   14.10    2.80   1
   2   0  25   -0.90    1.70   1
  -2   0 -25   -1.10    1.70   1
   2   0  26   52.60    5.20   1
  -2   0 -26   56.60    5.00   1
   2   0  27    2.30    3.10   1
  -2   0 -27    0.50    2.80   1
   2   0  28   -2.00    3.10   1
  -2   0 -28    3.80    3.40   1
   2   0  29   -1.00    3.90   1
  -2   0 -29   -1.70    3.20   1
   2   0  30   12.90    4.60   1
  -2   0 -30   22.00    5.10   1
   2   0  31    4.30    3.30   1
  -2   0 -31   -1.20    3.00   1
   2   1 -33    7.90    3.70   1
  -2  -1  33   15.00    3.40   1
   2   1 -32    6.80    4.50   1
  -2  -1  32    3.70    3.60   1
   2   1 -31    2.20    3.60   1
  -2  -1  31    3.20    3.60   1
   2   1 -30    6.80    3.70   1
  -2  -1  30   16.70    3.90   1
   2   1 -29   95.80    7.10   1
  -2  -1  29   98.80    6.90   1
   2   1 -28   -1.50    2.90   1
  -2  -1  28    0.30    2.30   1
   2   1 -27    2.30    2.40   1
  -2  -1  27    0.40    2.40   1
   2   1 -26    8.70    2.30   1
  -2  -1  26    6.20    2.00   1
   2   1 -25    7.80    2.70   1
  -2  -1  25    8.90    2.20   1
   2   1 -24   26.00    3.40   1
  -2  -1  24   26.60    2.80   1
   2   1 -23   80.20    5.50   1
  -2  -1  23   88.80    5.10   1
   2   1 -22   13.40    2.30   1
  -2  -1  22   13.90    1.30   1
   2   1 -21   13.70    2.10   1
  -2  -1  21   13.30    1.10   1
  -2  -1  20   11.70    1.00   1
   2   1 -19   71.50    4.20   1
  -2  -1  19   72.70    2.60   1
   2   1 -18   70.20    4.00   1
  -2  -1  18   78.90    2.80   1
   2   1 -17  385.20   17.30   1
  -2  -1  17  375.70   11.40   1
   2   1 -16    6.50    1.40   1
  -2  -1  16    5.50    0.80   1
   2   1 -15   35.00    2.40   1
  -2  -1  15   34.90    2.20   1
   2   1 -14    2.40    1.00   1
  -2  -1  14    0.00    0.60   1
   2   1 -13  117.40    5.40   1
  -2  -1  13  117.40    4.20   1
   2   1 -12   69.70    3.50   1
  -2  -1  12   71.00    3.00   1
   2   1 -11  218.20    8.70   1
  -2  -1  11  212.80    7.50   1
   2   1 -10    0.00    0.60   1
  -2  -1  10    0.90    0.40   1
   2   1  -9    3.20    0.70   1
  -2  -1   9    2.90    0.50   1
   2   1  -8    3.90    0.50   1
  -2  -1   8    4.00    0.50   1
   2   1  -7   48.40    1.60   1
  -2  -1   7   45.20    1.60   1
   2   1  -6   82.60    3.00   1
  -2  -1   6   87.70    3.90   1
   2   1  -5  195.40    5.80   1
  -2  -1   5  173.50    4.30   1
   2   1  -4    1.70    0.30   1
  -2  -1   4    1.60    0.30   1
   2   1  -3   29.00    1.20   1
  -2  -1   3   30.50    1.20   1
   2   1  -2   12.30    0.70   1
  -2  -1   2   12.10    0.70   1
   2   1  -1    1.60    0.30   1
  -2  -1   1    1.70    0.30   1
   2   1   0  178.40    5.50   1
  -2  -1   0  171.50    5.80   1
   2   1   1    0.00    0.30   1
  -2  -1  -1    0.30    0.30   1
   2   1   2    2.60    0.40   1
  -2  -1  -2    3.30    0.50   1
   2   1   3  138.50    4.40   1
  -2  -1  -3  135.40    4.40   1
   2   1   4   17.00    0.90   1
  -2  -1  -4   17.30    0.70   1
   2   1   5   26.10    1.10   1
  -2  -1  -5   30.10    1.40   1
   2   1   6   43.00    2.10   1
  -2  -1  -6   44.50    1.40   1
   2   1   7    0.10    0.60   1
  -2  -1  -7    0.40    0.30   1
   2   1   8   13.00    1.30   1
  -2  -1  -8   13.40    0.70   1
   2   1   9  285.00   11.60   1
  -2  -1  -9  269.00    6.30   1
   2   1  10   13.70    1.50   1
  -2  -1 -10   11.30    0.70   1
   2   1  11    5.10    1.20   1
  -2  -1 -11    4.30    0.60   1
   2   1  12   38.30    2.50   1
  -2  -1 -12   36.30    1.40   1
   2   1  13   -0.20    1.10   1
  -2  -1 -13    1.40    0.50   1
   2   1  14    0.90    0.80   1
  -2  -1 -14    1.00    0.50   1
   2   1  15  136.00    6.10   1
  -2  -1 -15  144.60    4.30   1
   2   1  16    4.00    1.50   1
  -2  -1 -16    5.90    0.60   1
   2   1  17    8.40    1.50   1
  -2  -1 -17    9.90    0.70   1
   2   1  18   36.40    3.20   1
  -2  -1 -18   38.70    2.90   1
   2   1  19   21.30    2.30   1
  -2  -1 -19   19.30    1.90   1
   2   1  20    7.60    1.70   1
  -2  -1 -20    6.10    1.70   1
   2   1  21   -0.50    1.20   1
  -2  -1 -21    0.00    1.80   1
   2   1  22    1.60    2.20   1
  -2  -1 -22    2.30    2.10   1
   2   1  23   87.00    5.90   1
  -2  -1 -23   94.30    6.10   1
   2   1  25   26.30    3.60   1
  -2  -1 -25   36.20    3.50   1
   2   1  26   -4.20    3.30   1
  -2  -1 -26    5.50    3.10   1
   2   1  27   -0.20    2.40   1
  -2  -1 -27    4.70    2.60   1
   2   1  28   -2.50    3.30   1
  -2  -1 -28    1.30    3.50   1
   2   1  29   79.10    7.00   1
  -2  -1 -29   84.10    6.30   1
   2   1  30   15.50    4.60   1
  -2  -1 -30   19.60    4.60   1
   2   2 -33    4.90    5.50   1
  -2  -2  33    6.70    4.30   1
   2   2 -32    5.30    4.20   1
  -2  -2  32    4.70    4.20   1
   2   2 -31    4.30    4.00   1
   2   2 -30    8.20    4.10   1
  -2  -2  30   15.10    3.70   1
   2   2 -29   15.80    3.30   1
  -2  -2  29    9.80    2.20   1
   2   2 -28  101.40    7.30   1
  -2  -2  28   98.60    6.90   1
   2   2 -27   -1.60    2.00   1
  -2  -2  27   -2.30    1.80   1
   2   2 -26   -1.80    2.60   1
  -2  -2  26    3.20    2.10   1
   2   2 -25    3.20    2.50   1
  -2  -2  25   -0.40    2.00   1
   2   2 -24    7.90    2.10   1
  -2  -2  24    6.10    1.70   1
   2   2 -23   15.80    2.80   1
  -2  -2  23   19.10    1.40   1
   2   2 -22   33.90    3.30   1
  -2  -2  22   32.10    2.00   1
   2   2 -21    0.30    1.70   1
  -2  -2  21   -0.40    1.60   1
   2   2 -20   55.10    3.50   1
  -2  -2  20   58.80    3.70   1
   2   2 -19    2.60    1.60   1
  -2  -2  19    0.50    1.30   1
   2   2 -18   11.20    1.90   1
   2   2 -17   22.00    2.10   1
  -2  -2  17   18.60    1.80   1
   2   2 -16   50.10    3.20   1
  -2  -2  16   55.40    3.40   1
   2   2 -15    3.50    1.20   1
  -2  -2  15    2.50    1.00   1
   2   2 -14   51.70    3.00   1
  -2  -2  14   47.60    2.60   1
   2   2 -13    4.90    1.10   1
  -2  -2  13    9.20    1.20   1
   2   2 -12    3.90    1.00   1
  -2  -2  12    3.20    1.30   1
   2   2 -11   44.90    2.80   1
  -2  -2  11   44.90    1.80   1
   2   2 -10    8.30    1.10   1
  -2  -2  10    6.80    0.70   1
   2   2  -9    1.20    0.80   1
  -2  -2   9    1.30    0.40   1
   2   2  -8  670.70   29.60   1
  -2  -2   8  697.90   20.50   1
   2   2  -7    2.60    0.70   1
  -2  -2   7    2.80    0.50   1
   2   2  -6   54.10    2.60   1
  -2  -2   6   62.50    2.30   1
   2   2  -5    5.80    0.80   1
  -2  -2   5    6.50    0.60   1
  -2  -2   4   13.00    0.80   1
   2   2  -3    8.60    0.90   1
  -2  -2   3   10.50    0.80   1
   2   2  -2  261.70   10.10   1
  -2  -2   2  257.80    8.70   1
   2   2  -1   11.30    1.10   1
  -2  -2   1   11.20    0.80   1
   2   2   0   11.10    1.00   1
  -2  -2   0   13.80    0.90   1
   2   2   1    7.30    0.90   1
  -2  -2  -1    6.30    0.70   1
   2   2   2   64.10    3.10   1
  -2  -2  -2   61.60    2.40   1
   2   2   3    3.50    0.80   1
  -2  -2  -3    3.20    0.60   1
   2   2   4  714.30   27.10   1
  -2  -2  -4  725.30   20.80   1
   2   2   5    2.00    0.60   1
  -2  -2  -5    1.40    0.50   1
   2   2   6    9.90    1.20   1
  -2  -2  -6    8.40    0.70   1
   2   2   7   46.70    2.40   1
  -2  -2  -7   46.10    2.50   1
   2   2   8    5.30    1.00   1
  -2  -2  -8    4.30    0.90   1
   2   2   9    9.90    1.30   1
  -2  -2  -9    7.80    0.80   1
   2   2  10   52.10    3.00   1
  -2  -2 -10   50.90    1.90   1
  -2  -2 -11    2.10    0.60   1
   2   2  12   53.30    3.20   1
  -2  -2 -12   50.50    2.10   1
   2   2  13   18.00    1.90   1
  -2  -2 -13   20.50    1.70   1
   2   2  14    8.70    1.50   1
  -2  -2 -14    8.30    0.90   1
   2   2  15   -0.10    1.20   1
  -2  -2 -15   -0.10    0.70   1
   2   2  16   58.90    3.70   1
  -2  -2 -16   54.40    2.10   1
   2   2  17   -0.80    1.60   1
  -2  -2 -17    0.60    0.70   1
   2   2  18   27.60    2.80   1
  -2  -2 -18   31.50    2.80   1
   2   2  19   20.80    2.90   1
  -2  -2 -19   14.70    2.50   1
   2   2  20    9.20    2.40   1
  -2  -2 -20    5.60    2.00   1
   2   2  21    1.90    2.40   1
  -2  -2 -21    1.20    2.00   1
   2   2  22   -0.80    1.70   1
  -2  -2 -22    1.00    1.40   1
   2   2  23   -0.40    2.30   1
  -2  -2 -23    0.10    2.40   1
   2   2  24   80.40    6.00   1
  -2  -2 -24  100.70    6.70   1
   2   2  25   20.90    4.00   1
  -2  -2 -25    9.60    3.70   1
   2   2  26    9.20    3.70   1
  -2  -2 -26   13.20    3.60   1
   2   2  27   -3.80    3.70   1
  -2  -2 -27    5.20    3.80   1
   2   2  28   11.20    3.60   1
  -2  -2 -28    4.50    2.90   1
   2   2  29    1.10    4.90   1
  -2  -2 -29    4.00    4.40   1
   2   3 -32    0.80    4.80   1
  -2  -3  32    3.50    4.10   1
   2   3 -31   -1.00    4.40   1
  -2  -3  31   -0.50    3.20   1
   2   3 -30   -1.20    4.00   1
  -2  -3  30    7.30    2.50   1
   2   3 -29   69.90    6.50   1
  -2  -3  29   75.90    6.30   1
   2   3 -28   30.50    4.60   1
  -2  -3  28   32.40    4.00   1
   2   3 -27   72.40    5.80   1
   2   3 -26    1.00    3.10   1
  -2  -3  26    1.80    2.40   1
   2   3 -25    2.70    2.90   1
  -2  -3  25    2.20    2.30   1
   2   3 -24    6.40    2.70   1
  -2  -3  24    2.30    2.20   1
   2   3 -23   15.60    2.80   1
  -2  -3  23   20.50    2.80   1
   2   3 -22   41.90    4.00   1
  -2  -3  22   46.70    3.30   1
   2   3 -21   21.50    2.70   1
  -2  -3  21   23.10    2.50   1
   2   3 -20    0.00    1.80   1
  -2  -3  20    2.80    1.40   1
   2   3 -19  210.30   10.80   1
  -2  -3  19  205.00    9.90   1
   2   3 -18    6.40    1.90   1
  -2  -3  18    8.00    1.50   1
   2   3 -17    3.10    1.50   1
  -2  -3  17    2.00    1.30   1
   2   3 -16   57.60    3.60   1
  -2  -3  16   55.70    3.50   1
   2   3 -15    0.10    1.10   1
  -2  -3  15   -0.40    1.00   1
   2   3 -14   11.10    1.70   1
  -2  -3  14   12.10    1.40   1
   2   3 -13   15.40    1.90   1
  -2  -3  13   17.00    1.80   1
   2   3 -12    2.10    1.10   1
  -2  -3  12    4.80    1.20   1
   2   3 -11   14.50    1.60   1
  -2  -3  11   11.60    1.40   1
   2   3 -10   63.40    3.30   1
  -2  -3  10   62.50    3.30   1
   2   3  -9   22.40    1.80   1
  -2  -3   9   23.40    1.60   1
   2   3  -8   21.00    1.50   1
  -2  -3   8   18.60    1.30   1
   2   3  -7  418.20   15.60   1
  -2  -3   7  404.30   13.40   1
   2   3  -6    0.10    0.80   1
  -2  -3   6    0.50    0.50   1
   2   3  -5   20.50    1.40   1
  -2  -3   5   16.90    1.10   1
   2   3  -4   55.60    3.00   1
  -2  -3   4   56.50    2.20   1
   2   3  -3    1.60    0.80   1
  -2  -3   3    2.80    0.70   1
   2   3  -2   15.10    1.40   1
  -2  -3   2   12.30    0.90   1
   2   3  -1   15.70    1.50   1
  -2  -3   1   18.40    1.10   1
   2   3   0    4.80    1.00   1
  -2  -3   0    3.50    0.70   1
   2   3   1  100.80    4.60   1
  -2  -3  -1   94.40    3.60   1
   2   3   2   50.40    2.80   1
  -2  -3  -2   47.60    2.60   1
   2   3   3   45.20    2.70   1
  -2  -3  -3   42.60    2.50   1
   2   3   4   36.70    2.20   1
  -2  -3  -4   35.60    2.30   1
   2   3   5   43.90    2.40   1
  -2  -3  -5   40.20    2.40   1
   2   3   6    6.30    1.00   1
  -2  -3  -6    7.90    1.10   1
   2   3   7  130.60    5.80   1
  -2  -3  -7  127.20    5.80   1
   2   3   8   16.00    1.80   1
  -2  -3  -8   15.70    1.70   1
   2   3   9   63.00    3.40   1
  -2  -3  -9   62.80    3.30   1
   2   3  10   37.30    2.70   1
  -2  -3 -10   38.50    2.40   1
  -2  -3 -12    6.10    1.10   1
   2   3  13  261.50   10.90   1
  -2  -3 -13  258.00    7.10   1
   2   3  14    8.50    2.00   1
  -2  -3 -14    9.20    1.00   1
   2   3  15   60.80    4.50   1
  -2  -3 -15   62.00    2.70   1
   2   3  16   22.10    2.40   1
  -2  -3 -16   19.40    1.30   1
   2   3  17    0.30    1.70   1
  -2  -3 -17    1.50    1.00   1
   2   3  18    5.60    2.30   1
  -2  -3 -18    5.50    1.90   1
   2   3  19  136.50    7.50   1
  -2  -3 -19  135.00    8.00   1
   2   3  20    4.10    2.00   1
  -2  -3 -20    2.80    1.70   1
   2   3  21    8.40    3.10   1
  -2  -3 -21    2.10    2.60   1
   2   3  22   20.00    3.90   1
  -2  -3 -22   17.30    3.40   1
   2   3  23    5.60    3.30   1
  -2  -3 -23    6.50    3.20   1
   2   3  24   -1.10    3.70   1
  -2  -3 -24    5.90    3.20   1
   2   3  25   49.90    6.40   1
  -2  -3 -25   52.40    6.20   1
   2   3  26   -6.90    4.30   1
  -2  -3 -26    9.70    4.00   1
   2   3  27   -0.60    4.20   1
  -2  -3 -27    0.50    4.20   1
   2   4 -31    4.60    4.60   1
   2   4 -30   89.50    8.40   1
  -2  -4  30   97.30    8.50   1
   2   4 -29   13.00    4.50   1
  -2  -4  29    6.40    3.40   1
   2   4 -28    1.70    2.90   1
  -2  -4  28    2.20    2.30   1
   2   4 -27    1.10    3.20   1
  -2  -4  27    3.60    3.00   1
   2   4 -26    6.90    3.50   1
  -2  -4  26    7.10    2.70   1
   2   4 -25   18.50    3.40   1
  -2  -4  25   19.60    3.40   1
   2   4 -24   71.40    5.60   1
  -2  -4  24   59.30    5.10   1
   2   4 -23   14.30    3.20   1
  -2  -4  23   15.50    2.40   1
   2   4 -22   24.90    3.40   1
  -2  -4  22   24.20    3.00   1
   2   4 -21    3.10    2.30   1
  -2  -4  21   -0.30    1.60   1
   2   4 -20   63.80    5.40   1
  -2  -4  20   62.40    4.00   1
   2   4 -19    6.20    2.00   1
  -2  -4  19   10.10    2.10   1
   2   4 -18  318.10   17.80   1
  -2  -4  18  326.70   16.10   1
   2   4 -17    7.60    2.00   1
  -2  -4  17    8.20    1.80   1
   2   4 -16    2.90    1.30   1
  -2  -4  16    0.20    1.00   1
   2   4 -15    3.30    1.60   1
   2   4 -14   57.90    3.80   1
  -2  -4  14   61.40    3.40   1
   2   4 -13   13.30    2.00   1
  -2  -4  13   14.60    1.90   1
   2   4 -12   61.10    3.50   1
  -2  -4  12   62.90    3.70   1
   2   4 -11    1.70    0.90   1
  -2  -4  11    2.20    0.90   1
   2   4 -10    3.50    1.30   1
  -2  -4  10    3.70    1.20   1
   2   4  -9    3.50    1.20   1
   2   4  -8    8.30    1.40   1
  -2  -4   8    9.30    1.40   1
   2   4  -7   71.70    3.30   1
  -2  -4   7   71.60    3.50   1
   2   4  -6  181.00    7.70   1
  -2  -4   6  181.00    7.40   1
   2   4  -5   -1.20    0.90   1
  -2  -4   5   -1.10    0.90   1
   2   4  -4   83.50    4.10   1
  -2  -4   4   67.20    3.40   1
   2   4  -3    7.40    1.40   1
  -2  -4   3    7.60    1.20   1
   2   4  -2    2.50    1.00   1
  -2  -4   2    2.70    1.00   1
   2   4  -1   64.60    3.30   1
  -2  -4   1   71.60    3.40   1
   2   4   0   11.80    1.50   1
  -2  -4   0    7.90    1.30   1
   2   4   1    4.00    1.20   1
  -2  -4  -1    4.70    1.30   1
   2   4   2  125.40    5.60   1
  -2  -4  -2  139.10    6.20   1
   2   4   3    0.70    0.90   1
  -2  -4  -3    0.70    0.80   1
   2   4   4   17.80    1.80   1
  -2  -4  -4   14.10    1.60   1
   2   4   5   54.10    3.30   1
  -2  -4  -5   52.00    3.20   1
   2   4   6   15.80    1.90   1
  -2  -4  -6   13.70    1.60   1
   2   4   7    2.00    1.20   1
  -2  -4  -7    2.20    1.10   1
   2   4   8  126.80    5.80   1
  -2  -4  -8  126.50    6.30   1
   2   4   9    2.70    1.60   1
   2   4  10   -0.80    1.00   1
  -2  -4 -10    1.50    1.20   1
   2   4  11   38.60    3.10   1
  -2  -4 -11   38.30    3.10   1
   2   4  12    8.90    1.70   1
  -2  -4 -12    7.20    1.70   1
   2   4  13   -1.40    1.70   1
   2   4  14   81.60    5.60   1
  -2  -4 -14   79.90    4.90   1
   2   4  15    9.20    2.30   1
  -2  -4 -15    4.80    1.10   1
   2   4  16    7.50    2.50   1
  -2  -4 -16   10.00    2.30   1
   2   4  17   27.60    3.30   1
  -2  -4 -17   24.40    2.80   1
   2   4  18   52.90    4.60   1
  -2  -4 -18   52.20    4.60   1
   2   4  19   -0.40    2.50   1
  -2  -4 -19    3.60    2.70   1
   2   4  20    1.90    2.20   1
  -2  -4 -20    4.70    2.00   1
   2   4  21    3.60    3.10   1
  -2  -4 -21    0.60    2.90   1
   2   4  22   66.90    6.10   1
  -2  -4 -22   87.10    6.70   1
   2   4  23   20.70    3.50   1
  -2  -4 -23   17.70    3.20   1
   2   4  24   15.90    4.40   1
  -2  -4 -24   13.70    4.20   1
   2   4  25    2.10    4.40   1
  -2  -4 -25    0.00    3.80   1
   2   5 -29   84.10    9.00   1
  -2  -5  29   85.90    8.00   1
   2   5 -28    1.80    3.20   1
  -2  -5  28    1.00    2.30   1
   2   5 -27    4.40    4.20   1
   2   5 -26   -3.00    3.60   1
  -2  -5  26    2.10    3.00   1
   2   5 -25   20.70    4.40   1
  -2  -5  25   22.40    3.50   1
   2   5 -24    2.30    3.20   1
  -2  -5  24    9.00    2.70   1
   2   5 -23   27.30    4.30   1
  -2  -5  23   33.10    3.60   1
   2   5 -22    5.00    2.80   1
  -2  -5  22    0.00    1.40   1
   2   5 -21    9.50    2.50   1
  -2  -5  21    9.90    2.20   1
   2   5 -20   -0.40    2.30   1
  -2  -5  20   -0.30    1.80   1
   2   5 -19   -2.90    2.10   1
  -2  -5  19    0.10    1.90   1
   2   5 -18    4.50    1.80   1
  -2  -5  18    7.20    1.80   1
   2   5 -17   54.20    3.90   1
  -2  -5  17   59.60    4.30   1
   2   5 -16    3.30    1.60   1
  -2  -5  16    0.30    1.00   1
   2   5 -15   56.20    3.90   1
  -2  -5  15   54.50    3.80   1
   2   5 -14    2.40    1.80   1
  -2  -5  14    0.60    1.50   1
   2   5 -13    0.40    1.70   1
  -2  -5  13    1.40    1.00   1
   2   5 -12    5.90    1.90   1
  -2  -5  12    5.40    1.20   1
   2   5 -11   40.50    3.20   1
   2   5 -10    3.40    1.60   1
  -2  -5  10    4.50    1.30   1
   2   5  -9  269.60   11.00   1
  -2  -5   9  273.70   11.60   1
   2   5  -8    1.80    1.60   1
  -2  -5   8    0.50    0.90   1
   2   5  -7   37.10    2.90   1
  -2  -5   7   35.20    2.60   1
   2   5  -6    4.00    1.30   1
  -2  -5   6    3.80    1.10   1
   2   5  -5    1.50    1.50   1
  -2  -5   5    1.50    1.20   1
   2   5  -4    7.10    1.50   1
  -2  -5   4    6.40    1.50   1
   2   5  -3  390.70   15.70   1
  -2  -5   3  390.90   15.60   1
   2   5  -2    1.40    1.30   1
  -2  -5   2    0.40    1.10   1
   2   5  -1    6.90    1.60   1
  -2  -5   1   10.50    1.70   1
   2   5   0    4.30    1.50   1
  -2  -5   0   -1.70    1.10   1
   2   5   1   59.20    3.40   1
  -2  -5  -1   58.90    3.30   1
   2   5   2    3.20    1.70   1
  -2  -5  -2    5.80    1.70   1
   2   5   3  218.60    9.00   1
  -2  -5  -3  222.40    9.00   1
   2   5   4   -0.80    1.40   1
  -2  -5  -4    0.60    1.20   1
   2   5   5   13.30    2.20   1
  -2  -5  -5    8.40    1.80   1
   2   5   6    2.20    1.30   1
  -2  -5  -6    3.20    1.30   1
   2   5   7    0.10    1.10   1
  -2  -5  -7    3.40    1.30   1
   2   5   8   10.40    2.20   1
  -2  -5  -8   12.40    2.10   1
   2   5   9   50.60    3.80   1
  -2  -5  -9   52.80    3.90   1
   2   5  14    8.30    2.80   1
   2   5  15   16.70    3.10   1
   2   5  16    2.30    2.60   1
  -2  -5 -16    3.00    2.40   1
   2   5  17   40.70    4.50   1
  -2  -5 -17   35.80    3.90   1
   2   5  18    1.10    2.90   1
  -2  -5 -18   -0.50    2.80   1
   2   5  19   31.80    5.00   1
  -2  -5 -19   34.90    4.10   1
   2   5  20    4.20    3.80   1
  -2  -5 -20    5.50    3.10   1
   2   5  21    4.50    3.80   1
  -2  -5 -21    3.80    3.60   1
   2   5  22    6.40    4.10   1
  -2  -5 -22   -0.40    3.70   1
   2   5  23   64.60    6.40   1
  -2  -5 -23   78.80    7.50   1
   2   6 -27    2.70    3.80   1
   2   6 -26   -1.40    3.50   1
  -2  -6  26    1.30    2.20   1
   2   6 -25    7.70    3.70   1
  -2  -6  25    5.60    2.70   1
   2   6 -24    9.80    3.30   1
  -2  -6  24   15.40    3.00   1
   2   6 -23    9.90    3.10   1
  -2  -6  23   11.70    3.00   1
   2   6 -22    2.00    2.20   1
  -2  -6  22    0.90    1.90   1
   2   6 -21   14.20    3.70   1
  -2  -6  21   15.00    3.30   1
   2   6 -20   93.90    6.40   1
  -2  -6  20   94.30    6.50   1
   2   6 -19    7.40    3.50   1
  -2  -6  19    6.20    2.60   1
   2   6 -18    0.20    2.90   1
  -2  -6  18    2.00    1.60   1
   2   6 -17   22.60    3.30   1
  -2  -6  17   25.40    3.10   1
   2   6 -16    4.30    2.60   1
  -2  -6  16    4.30    2.10   1
   2   6 -15   17.90    2.60   1
  -2  -6  15   16.60    2.20   1
   2   6 -14   96.20    5.90   1
  -2  -6  14   90.50    6.10   1
   2   6 -13    5.40    1.80   1
  -2  -6  13    3.00    1.30   1
   2   6 -12    2.70    2.30   1
  -2  -6  12    0.20    1.50   1
   2   6 -11   22.20    3.10   1
  -2  -6  11   21.40    2.80   1
   2   6 -10   25.70    3.00   1
  -2  -6  10   29.70    2.50   1
   2   6  -9   22.80    2.80   1
  -2  -6   9   27.20    2.70   1
   2   6  -8  158.80    8.50   1
  -2  -6   8  173.20   11.10   1
   2   6  -7    1.30    1.80   1
  -2  -6   7    1.60    1.10   1
   2   6  -6    4.20    2.20   1
  -2  -6   6    4.70    1.70   1
   2   6  -5   13.30    2.30   1
  -2  -6   5   10.90    2.00   1
   2   6  -4    2.30    1.80   1
  -2  -6   4    1.10    1.50   1
   2   6  -3   40.20    3.50   1
  -2  -6   3   37.00    3.10   1
   2   6  -2    6.70    1.50   1
  -2  -6   2    7.40    1.80   1
   2   6  -1    0.30    1.70   1
  -2  -6   1    3.20    2.30   1
   2   6   0   66.50    4.60   1
  -2  -6   0   60.60    3.80   1
   2   6   1    6.80    2.00   1
  -2  -6  -1   12.40    2.30   1
   2   6   2    6.00    1.90   1
  -2  -6  -2    7.40    1.90   1
   2   6   3   55.20    3.90   1
  -2  -6  -3   58.60    4.00   1
   2   6   4   17.00    2.60   1
  -2  -6  -4   13.20    1.90   1
   2   6   5    1.80    2.00   1
  -2  -6  -5    1.50    1.20   1
   2   6   6   85.50    6.20   1
  -2  -6  -6   93.20    5.80   1
   2   6   7   12.40    2.70   1
  -2  -6  -7   11.60    2.50   1
  -2  -6  -8   63.20    4.80   1
   2   6   9   36.10    3.70   1
  -2  -6  -9   43.50    4.20   1
   2   6  12  231.60   14.20   1
  -2  -6 -12  256.60   17.20   1
  -2  -6 -13    1.90    2.40   1
  -2  -6 -14   34.10    4.00   1
   2   6  15   24.40    4.30   1
  -2  -6 -15   19.30    3.60   1
   2   6  16    6.30    3.30   1
  -2  -6 -16    2.00    2.90   1
   2   6  17   -1.40    3.10   1
  -2  -6 -17    3.30    3.00   1
   2   6  18   44.70    5.30   1
  -2  -6 -18   47.30    5.00   1
   2   6  19    1.70    4.00   1
  -2  -6 -19    2.70    3.70   1
   2   6  20    5.40    4.10   1
  -2  -6 -20    6.80    3.80   1
   2   7 -23    4.80    4.50   1
  -2  -7  23   10.20    3.80   1
   2   7 -22    4.20    4.00   1
  -2  -7  22   -0.20    3.20   1
   2   7 -21   39.20    5.80   1
  -2  -7  21   43.70    5.30   1
   2   7 -20    1.50    3.90   1
  -2  -7  20   -0.70    2.70   1
   2   7 -19  226.40   14.20   1
  -2  -7  19  237.90   16.80   1
   2   7 -18   -1.90    3.80   1
  -2  -7  18    3.20    2.50   1
   2   7 -17    5.10    3.70   1
  -2  -7  17    3.20    1.90   1
   2   7 -16    8.70    3.60   1
  -2  -7  16   11.60    2.70   1
   2   7 -15   23.80    3.90   1
  -2  -7  15   28.20    3.70   1
   2   7 -14    1.10    2.50   1
  -2  -7  14   -1.20    2.30   1
   2   7 -13   55.40    4.90   1
  -2  -7  13   52.70    4.90   1
   2   7 -12    3.20    3.10   1
  -2  -7  12    0.00    2.00   1
   2   7 -11    0.30    2.30   1
  -2  -7  11    1.10    1.90   1
   2   7 -10   10.00    2.20   1
  -2  -7  10    9.30    2.00   1
   2   7  -9   10.30    2.70   1
  -2  -7   9    7.50    2.10   1
   2   7  -8    2.80    2.30   1
  -2  -7   8    0.50    1.90   1
   2   7  -7   60.90    5.40   1
  -2  -7   7   66.90    5.70   1
   2   7  -6   -0.90    1.90   1
  -2  -7   6   -3.40    1.70   1
   2   7  -5   15.00    2.90   1
  -2  -7   5   12.60    2.50   1
   2   7  -4    1.90    1.90   1
  -2  -7   4    3.50    1.70   1
   2   7  -3    2.00    2.10   1
  -2  -7   3   -1.20    1.80   1
   2   7  -2   -0.90    2.20   1
  -2  -7   2    0.30    2.00   1
   2   7  -1    4.80    2.40   1
  -2  -7   1    4.80    1.90   1
   2   7   0   -0.30    2.30   1
  -2  -7   0   -1.00    1.20   1
   2   7   1  154.80    9.60   1
  -2  -7  -1  150.70    8.70   1
   2   7   2    5.00    2.30   1
  -2  -7  -2    5.20    2.00   1
   2   7   3    5.60    2.30   1
  -2  -7  -3    5.50    2.30   1
   2   7   4    9.00    2.90   1
  -2  -7  -4    5.90    2.50   1
   2   7   5    7.60    3.00   1
  -2  -7  -5    5.90    2.50   1
   2   7  12    2.30    3.40   1
   2   7  13   63.80    6.60   1
  -2  -7 -13   59.00    6.40   1
   2   7  14    1.40    4.00   1
  -2  -7 -14    4.80    3.20   1
   2   7  15    6.00    4.20   1
  -2  -7 -15    2.90    3.70   1
   2   7  16   -1.70    3.80   1
  -2  -7 -16    1.40    3.80   1
   2   8 -19   17.50    5.30   1
   2   8 -18   53.60    6.50   1
  -2  -8  18   53.70    6.40   1
   2   8 -17    4.00    4.30   1
  -2  -8  17    5.00    3.60   1
   2   8 -16   44.80    5.80   1
   2   8 -15    2.00    2.50   1
  -2  -8  15    1.00    1.90   1
   2   8 -14    3.40    2.50   1
  -2  -8  14    2.90    2.40   1
   2   8 -13   18.10    4.40   1
   2   8 -12   24.40    4.10   1
  -2  -8  12   16.60    3.70   1
   2   8 -11    1.20    3.40   1
  -2  -8  11    5.20    2.90   1
   2   8 -10  103.80    8.20   1
  -2  -8  10  105.70    8.50   1
   2   8  -9    1.00    3.70   1
  -2  -8   9    0.60    1.70   1
   2   8  -8   10.90    3.70   1
  -2  -8   8    5.10    2.60   1
   2   8  -7   19.70    4.00   1
   2   8  -6   -0.10    1.90   1
  -2  -8   6   -1.00    1.40   1
   2   8  -5    5.90    2.20   1
  -2  -8   5    6.40    2.20   1
   2   8  -4  187.60   14.00   1
  -2  -8   4  176.90   15.70   1
   2   8  -3   -1.60    1.90   1
  -2  -8   3   -1.20    1.50   1
   2   8  -2    9.30    2.50   1
  -2  -8   2    9.70    2.20   1
   2   8  -1   19.60    2.90   1
  -2  -8   1   12.80    2.30   1
   2   8   0   28.30    4.50   1
  -2  -8   0   26.70    3.70   1
   2   8   1   15.40    3.60   1
  -2  -8  -1   17.30    3.10   1
   2   8   2  126.30   10.00   1
  -2  -8  -2  141.20   11.20   1
   2   8   3    0.70    2.50   1
  -2  -8  -3   -0.10    1.90   1
   2   8   4   -1.50    3.30   1
  -2  -8  -4   -2.90    2.80   1
   2   8   6    2.00    2.50   1
  -2  -8  -6    1.60    2.10   1
   2   8   9    0.60    2.40   1
  -2  -8  -9   -1.80    2.30   1
   2   8  10   19.10    4.70   1
   2   8  11    0.30    4.10   1
   2   9 -10   -1.40    4.10   1
  -2  -9  10   -1.00    3.20   1
   2   9  -9   79.90    8.50   1
  -2  -9   9   72.10    7.80   1
   2   9  -8    5.40    4.40   1
  -2  -9   8    5.70    3.40   1
   2   9  -7   -1.40    4.00   1
  -2  -9   7   -2.70    3.20   1
   2   9  -6    1.70    2.80   1
  -2  -9   6    0.00    1.80   1
   2   9  -5    1.80    2.80   1
  -2  -9   5    2.10    2.10   1
   2   9  -4    3.20    3.70   1
  -2  -9   4    5.50    3.20   1
   2   9  -3   10.10    3.70   1
  -2  -9   3   18.20    4.00   1
   2   9  -2    1.80    3.70   1
  -2  -9   2    2.50    3.50   1
   2   9  -1   18.70    4.10   1
  -2  -9   1   21.60    4.10   1
   2   9   0    2.20    3.50   1
  -2  -9   0    5.20    3.30   1
   2   9   1   -2.40    3.60   1
  -2  -9  -1   -0.60    3.10   1
  -3  11   7    3.70    4.00   1
   3 -11  -4    2.00    3.60   1
  -3  11   4    2.60    3.60   1
   3 -11  -3   17.50    3.70   1
  -3  11   3   18.70    4.10   1
   3 -11  -2    4.00    4.10   1
  -3  11   2    6.20    3.90   1
   3 -11  -1    1.70    3.30   1
  -3  11   1   12.00    4.40   1
   3 -11   0    2.70    3.60   1
  -3  11   0    5.20    3.90   1
   3 -11   1   -1.60    2.70   1
  -3  11  -1    2.20    2.80   1
   3 -11   2    0.50    2.60   1
  -3  11  -2    2.40    3.50   1
   3 -11   3   56.00    6.10   1
  -3  11  -3   58.90    7.10   1
   3 -11   4   10.10    4.20   1
  -3  11  -4    1.90    4.30   1
   3 -11   5    8.10    2.80   1
  -3  11  -5    3.90    3.80   1
   3 -11   6   -0.80    3.30   1
  -3  11  -6    0.10    3.50   1
   3 -11   7    6.50    3.60   1
  -3  11  -7   -3.10    3.70   1
   3 -11   8    3.90    3.50   1
  -3  11  -8   -1.30    4.60   1
   3 -11   9    1.90    2.50   1
  -3  11  -9   -1.20    4.30   1
   3 -11  10    1.10    2.60   1
  -3  11 -10    1.80    3.20   1
   3 -11  11  140.00   12.40   1
  -3  11 -11  119.00   10.90   1
   3 -10 -15    1.50    4.00   1
   3 -10 -14   40.40    5.50   1
   3 -10 -13    0.00    3.60   1
   3 -10 -12    3.80    3.70   1
   3 -10 -11    1.50    2.30   1
  -3  10  11   -0.30    2.20   1
   3 -10  -9    2.30    2.30   1
  -3  10   9   -3.40    2.60   1
   3 -10  -8  202.00   14.90   1
   3 -10  -7    0.40    3.10   1
  -3  10   7    0.60    3.10   1
   3 -10  -6    0.90    2.00   1
  -3  10   6    3.70    2.10   1
   3 -10  -5    0.80    2.70   1
  -3  10   5    1.50    2.90   1
   3 -10  -4    6.60    3.10   1
  -3  10   4    8.70    3.70   1
   3 -10  -3    3.40    2.80   1
  -3  10   3   -3.50    2.80   1
   3 -10  -2    3.30    2.60   1
  -3  10   2    3.50    2.80   1
   3 -10  -1   -2.80    2.50   1
  -3  10   1   -2.20    2.60   1
  -3  10   0   36.90    5.20   1
   3 -10   1   -1.40    2.60   1
  -3  10  -1    1.00    2.50   1
   3 -10   2    1.70    2.70   1
  -3  10  -2    2.60    2.60   1
   3 -10   3    0.60    3.00   1
  -3  10  -3   -2.50    2.80   1
   3 -10   4   14.00    3.10   1
  -3  10  -4   12.20    3.10   1
   3 -10   5   -4.10    2.70   1
  -3  10  -5    1.40    2.80   1
   3 -10   6   53.60    5.20   1
  -3  10  -6   60.20    5.90   1
   3 -10   7   -3.00    2.40   1
  -3  10  -7    0.40    2.80   1
   3 -10   8    1.20    2.60   1
  -3  10  -8    4.80    3.40   1
   3 -10   9    0.50    1.80   1
  -3  10  -9    2.80    3.50   1
   3 -10  10   12.40    2.90   1
  -3  10 -10   18.30    3.40   1
   3 -10  11    1.50    2.50   1
  -3  10 -11    2.10    2.80   1
   3 -10  12   94.70    9.00   1
  -3  10 -12   87.40    9.60   1
   3 -10  13    0.60    2.90   1
  -3  10 -13    3.90    3.70   1
   3 -10  14    3.40    3.30   1
  -3  10 -14    6.50    4.10   1
   3 -10  15   -0.80    3.20   1
  -3  10 -15    4.60    4.10   1
   3 -10  16   16.50    4.40   1
  -3  10 -16    7.70    4.50   1
   3 -10  17    1.50    2.70   1
  -3  10 -17   -0.50    4.70   1
   3 -10  18   32.70    4.80   1
  -3  10 -18   31.00    5.40   1
   3  -9 -20   -0.90    4.50   1
   3  -9 -19   14.80    4.80   1
  -3   9  19   14.70    4.40   1
   3  -9 -18   -0.50    2.60   1
  -3   9  18    0.30    3.40   1
   3  -9 -17    7.10    2.90   1
  -3   9  17    6.10    3.80   1
   3  -9 -16   18.90    3.40   1
  -3   9  16   12.00    3.00   1
   3  -9 -15   19.90    3.80   1
   3  -9 -14   -1.10    3.10   1
   3  -9 -13   32.50    4.40   1
   3  -9 -10   17.30    3.30   1
  -3   9  10   11.50    2.90   1
   3  -9  -9   10.00    2.40   1
  -3   9   9    4.30    2.00   1
   3  -9  -8    1.40    2.50   1
  -3   9   8    5.70    2.80   1
   3  -9  -7    2.30    2.50   1
  -3   9   7    1.20    2.30   1
   3  -9  -6   19.80    3.20   1
  -3   9   6   22.50    3.50   1
   3  -9  -5  356.60   18.30   1
  -3   9   5  328.40   17.90   1
   3  -9  -4    9.20    2.90   1
  -3   9   4    7.10    2.50   1
   3  -9  -3    4.20    2.20   1
  -3   9   3    3.60    2.50   1
   3  -9  -2    2.90    2.20   1
  -3   9   2    2.50    2.10   1
   3  -9  -1    3.80    1.70   1
  -3   9   1    2.80    1.50   1
   3  -9   0   17.50    3.20   1
  -3   9   0   22.50    3.50   1
   3  -9   1   76.50    5.90   1
  -3   9  -1   75.10    5.50   1
   3  -9   3   37.40    3.80   1
  -3   9  -3   30.10    3.70   1
   3  -9   4    4.20    2.20   1
  -3   9  -4    2.10    2.20   1
   3  -9   5   33.60    3.30   1
  -3   9  -5   38.70    4.10   1
   3  -9   6   24.70    3.40   1
  -3   9  -6   23.70    3.60   1
   3  -9   7  321.70   19.30   1
  -3   9  -7  298.50   17.50   1
   3  -9   8   10.40    2.20   1
  -3   9  -8   17.80    2.60   1
   3  -9   9    0.30    2.10   1
  -3   9  -9    1.20    2.50   1
   3  -9  10    1.20    2.40   1
  -3   9 -10    3.70    2.80   1
   3  -9  11   -0.10    2.20   1
  -3   9 -11   -1.10    2.70   1
   3  -9  12   28.50    3.30   1
  -3   9 -12   25.90    3.80   1
   3  -9  13   18.90    3.10   1
  -3   9 -13   22.10    3.80   1
   3  -9  14    4.30    3.10   1
  -3   9 -14    0.70    2.80   1
   3  -9  15   24.00    3.80   1
  -3   9 -15   18.40    4.10   1
   3  -9  16   -3.90    2.60   1
  -3   9 -16    1.60    3.00   1
   3  -9  17    3.10    3.10   1
  -3   9 -17   10.80    3.50   1
   3  -9  18   16.70    4.10   1
  -3   9 -18    9.60    3.60   1
   3  -9  19   50.90    6.00   1
  -3   9 -19   55.10    6.20   1
   3  -9  20   -2.50    3.00   1
  -3   9 -20    3.20    3.70   1
   3  -9  21   32.10    5.50   1
  -3   9 -21   35.50    5.80   1
   3  -9  22    9.10    4.20   1
  -3   9 -22    1.90    4.60   1
   3  -8 -23    2.10    4.40   1
  -3   8  23   -3.70    3.90   1
   3  -8 -22    0.50    3.70   1
  -3   8  22    3.30    4.00   1
   3  -8 -21   -3.30    3.70   1
  -3   8  21   -0.40    3.40   1
   3  -8 -20    0.20    3.00   1
  -3   8  20    2.10    3.40   1
   3  -8 -19   11.10    3.40   1
   3  -8 -18   20.00    4.10   1
   3  -8 -17    4.10    2.90   1
   3  -8 -16   76.60    6.00   1
   3  -8 -15    0.60    1.70   1
  -3   8  15   -0.40    1.80   1
   3  -8 -12    2.90    2.20   1
  -3   8  12    2.10    2.20   1
   3  -8 -11    8.40    1.90   1
  -3   8  11    8.60    2.00   1
   3  -8 -10   80.00    5.90   1
  -3   8  10   77.70    7.30   1
   3  -8  -9   -0.80    1.80   1
  -3   8   9    2.60    1.80   1
   3  -8  -8   17.60    3.00   1
  -3   8   8   19.80    2.80   1
   3  -8  -7    5.30    2.20   1
  -3   8   7    7.90    2.10   1
   3  -8  -6    7.20    1.60   1
  -3   8   6    4.90    1.40   1
   3  -8  -5    7.90    2.00   1
  -3   8   5    6.30    2.10   1
   3  -8  -4  144.00    7.60   1
  -3   8   4  150.70    7.80   1
   3  -8  -3    1.00    1.30   1
  -3   8   3    0.70    1.20   1
   3  -8  -2   43.40    3.70   1
  -3   8   2   44.40    3.80   1
   3  -8  -1    6.30    1.60   1
  -3   8   1    4.80    1.50   1
  -3   8   0    1.10    1.60   1
   3  -8   1    7.00    1.80   1
  -3   8  -1    7.40    1.80   1
   3  -8   2   19.90    2.20   1
  -3   8  -2   19.70    2.10   1
   3  -8   3    3.60    1.60   1
  -3   8  -3    2.20    1.70   1
   3  -8   4    5.10    2.00   1
  -3   8  -4    7.10    2.00   1
   3  -8   5    0.70    1.30   1
  -3   8  -5    3.30    1.40   1
   3  -8   6   26.10    2.40   1
  -3   8  -6   27.10    3.10   1
   3  -8   7    8.40    2.00   1
  -3   8  -7    9.50    2.90   1
   3  -8   8    2.10    1.20   1
  -3   8  -8    5.30    2.00   1
   3  -8   9    1.00    1.80   1
  -3   8  -9    3.70    1.90   1
   3  -8  10  175.30   11.00   1
  -3   8 -10  163.00    9.70   1
   3  -8  11    2.00    1.90   1
  -3   8 -11    5.10    2.30   1
   3  -8  12   36.60    3.40   1
  -3   8 -12   32.90    4.10   1
   3  -8  13    9.90    2.70   1
  -3   8 -13   10.50    2.70   1
   3  -8  14   29.80    3.50   1
  -3   8 -14   34.70    3.90   1
   3  -8  15   -0.80    2.30   1
  -3   8 -15    2.50    2.40   1
   3  -8  16  128.20    8.10   1
  -3   8 -16  108.90    9.10   1
   3  -8  17   -1.80    2.40   1
  -3   8 -17    2.60    2.80   1
   3  -8  18   29.70    3.70   1
  -3   8 -18   36.20    4.90   1
   3  -8  19    6.50    3.10   1
  -3   8 -19    6.30    3.20   1
   3  -8  20   -0.60    3.00   1
  -3   8 -20    0.00    3.70   1
   3  -8  21   -0.40    3.30   1
  -3   8 -21   -2.30    3.50   1
   3  -8  22  128.60   10.60   1
  -3   8 -22  131.90   11.70   1
   3  -8  23    1.50    2.80   1
  -3   8 -23    1.60    3.10   1
   3  -8  24    4.10    3.00   1
  -3   8 -24    6.70    4.40   1
   3  -8  25   11.00    4.20   1
  -3   8 -25   10.80    4.80   1
   3  -7 -26    1.30    4.50   1
  -3   7  26   -2.80    4.20   1
   3  -7 -25    0.90    4.00   1
  -3   7  25    2.20    4.10   1
   3  -7 -24    0.00    2.60   1
  -3   7  24    3.90    2.70   1
   3  -7 -23   26.60    5.00   1
  -3   7  23   18.00    4.30   1
   3  -7 -22   10.40    4.00   1
  -3   7  22    7.60    3.60   1
   3  -7 -21  283.90   17.40   1
  -3   7  21  282.30   17.30   1
   3  -7 -20   -1.00    2.70   1
  -3   7  20    0.10    2.90   1
   3  -7 -19   21.20    3.60   1
   3  -7 -18   -0.10    2.50   1
   3  -7 -17   30.50    3.60   1
   3  -7 -16    3.50    2.30   1
   3  -7 -15   56.10    4.50   1
  -3   7  15   49.90    4.30   1
   3  -7 -14    2.60    1.80   1
   3  -7 -11   87.30    6.00   1
  -3   7  11   81.10    4.60   1
   3  -7 -10    4.90    1.80   1
  -3   7  10    2.70    1.60   1
  -3   7   9  266.20   13.00   1
   3  -7  -8    1.90    1.50   1
  -3   7   8    0.90    1.40   1
   3  -7  -7   26.70    2.80   1
  -3   7   7   26.70    2.50   1
   3  -7  -6   24.50    2.40   1
  -3   7   6   21.30    2.30   1
   3  -7  -5   18.20    2.20   1
  -3   7   5   18.40    2.30   1
   3  -7  -4    6.40    1.50   1
  -3   7   4    4.70    1.40   1
   3  -7  -3    3.30    1.50   1
  -3   7   3    4.40    1.40   1
   3  -7  -2   -0.20    1.30   1
  -3   7   2    0.30    1.30   1
   3  -7  -1  202.30    8.80   1
  -3   7   1  197.70   10.20   1
   3  -7   0    8.80    1.80   1
  -3   7   0   11.70    1.60   1
   3  -7   1   -0.60    1.20   1
  -3   7  -1    1.80    1.20   1
   3  -7   2    9.50    1.70   1
  -3   7  -2    5.30    1.60   1
   3  -7   3   58.20    3.30   1
  -3   7  -3   62.60    3.60   1
   3  -7   4    1.20    0.90   1
  -3   7  -4   -0.70    1.20   1
  -3   7  -5   32.50    2.80   1
  -3   7  -6   18.90    2.20   1
  -3   7  -7    3.30    1.70   1
   3  -7   8    0.60    1.10   1
  -3   7  -8    1.30    1.20   1
  -3   7  -9   43.00    3.30   1
   3  -7  10    0.00    1.50   1
  -3   7 -10    1.80    1.80   1
   3  -7  11  291.30   14.90   1
  -3   7 -11  278.30   16.20   1
  -3   7 -12   12.30    2.30   1
   3  -7  13   14.90    2.20   1
  -3   7 -13    9.90    2.60   1
   3  -7  14    0.00    1.60   1
  -3   7 -14    1.10    2.00   1
  -3   7 -15    9.50    2.60   1
   3  -7  16   -0.80    1.90   1
  -3   7 -16   -3.00    2.00   1
   3  -7  17    1.60    2.00   1
  -3   7 -17    1.20    2.30   1
   3  -7  18    9.90    2.50   1
  -3   7 -18    8.40    2.60   1
   3  -7  19   53.00    5.00   1
  -3   7 -19   43.10    4.30   1
   3  -7  20   -1.40    2.20   1
  -3   7 -20    2.30    2.90   1
   3  -7  21   13.80    3.30   1
  -3   7 -21   12.40    3.80   1
   3  -7  22   -0.30    2.50   1
  -3   7 -22   -2.70    3.20   1
   3  -7  23   83.30    7.00   1
  -3   7 -23   68.10    6.20   1
   3  -7  24    3.30    3.30   1
  -3   7 -24    4.40    4.00   1
   3  -7  25   26.60    4.50   1
  -3   7 -25   22.70    5.30   1
  -3   7 -26   -4.50    4.10   1
   3  -7  27   50.70    6.30   1
  -3   7 -27   50.10    6.70   1
   3  -6 -28    1.00    4.30   1
  -3   6  28    8.50    4.70   1
   3  -6 -27    0.00    3.90   1
  -3   6  27    0.60    3.90   1
   3  -6 -26   49.10    5.50   1
  -3   6  26   46.00    5.30   1
   3  -6 -25    0.30    3.00   1
  -3   6  25   -0.30    3.00   1
   3  -6 -24    0.10    3.40   1
  -3   6  24   -0.20    3.40   1
   3  -6 -23    6.40    2.20   1
  -3   6  23    7.30    2.40   1
   3  -6 -22   16.30    3.50   1
  -3   6  22    9.90    3.00   1
   3  -6 -21    0.70    2.40   1
  -3   6  21    0.50    2.20   1
   3  -6 -20   76.10    6.60   1
  -3   6  20   72.60    7.00   1
   3  -6 -19   -1.40    2.00   1
  -3   6  19    0.10    1.90   1
   3  -6 -18   14.80    2.50   1
  -3   6  18   16.30    2.80   1
   3  -6 -17   16.90    2.50   1
  -3   6  17   13.60    2.40   1
   3  -6 -16    2.90    1.90   1
  -3   6  16    8.40    1.60   1
   3  -6 -15    1.20    1.70   1
  -3   6  15    2.60    1.60   1
   3  -6 -14   11.60    1.50   1
  -3   6  14   16.60    2.00   1
   3  -6 -13    6.30    1.70   1
  -3   6  13    4.80    1.60   1
   3  -6 -12   67.70    4.00   1
  -3   6  12   75.20    4.40   1
   3  -6 -11    6.60    1.60   1
  -3   6  11    7.40    1.70   1
   3  -6 -10   14.00    2.00   1
  -3   6  10   10.60    1.60   1
   3  -6  -9   -0.10    1.20   1
  -3   6   9   -0.80    1.10   1
   3  -6  -8    2.00    0.80   1
  -3   6   8   -0.20    1.10   1
   3  -6  -7   14.10    1.60   1
  -3   6   7   12.40    1.60   1
  -3   6   6  234.80   11.20   1
   3  -6  -5   22.40    2.10   1
  -3   6   5   27.30    2.10   1
   3  -6  -4   14.50    1.70   1
  -3   6   4   15.70    1.70   1
   3  -6  -3    4.30    1.00   1
  -3   6   3    3.80    0.80   1
   3  -6  -2   23.30    1.90   1
  -3   6   2   26.30    2.30   1
   3  -6  -1   29.70    2.20   1
  -3   6   1   34.60    2.70   1
   3  -6   0  521.20   20.30   1
  -3   6   0  509.60   24.10   1
   3  -6   1   31.20    2.40   1
  -3   6  -1   27.30    1.80   1
   3  -6   2   29.20    2.30   1
  -3   6  -2   24.10    1.80   1
   3  -6   3    3.50    1.20   1
  -3   6  -3    6.00    1.40   1
   3  -6   4   13.90    1.50   1
  -3   6  -4   13.70    1.60   1
   3  -6   5   22.20    1.90   1
  -3   6  -5   24.80    2.30   1
  -3   6  -6  261.10   11.90   1
   3  -6   7   13.80    1.60   1
  -3   6  -7   13.50    1.80   1
   3  -6   8    2.30    1.10   1
  -3   6  -8    1.60    1.30   1
   3  -6   9   -0.60    1.10   1
  -3   6  -9   -1.10    1.20   1
   3  -6  10   15.20    1.80   1
  -3   6 -10   12.80    2.00   1
   3  -6  11    8.60    1.60   1
  -3   6 -11    7.60    1.70   1
   3  -6  12   70.80    4.20   1
  -3   6 -12   73.60    5.20   1
   3  -6  13    5.10    1.40   1
  -3   6 -13    6.10    1.50   1
   3  -6  14   10.30    2.00   1
  -3   6 -14   13.30    2.10   1
   3  -6  15    2.60    1.60   1
  -3   6 -15    1.90    1.60   1
   3  -6  16    8.40    1.70   1
  -3   6 -16    7.70    2.40   1
   3  -6  17   10.00    2.10   1
  -3   6 -17   12.60    2.60   1
   3  -6  18   19.30    2.90   1
  -3   6 -18   13.10    2.60   1
   3  -6  19    0.90    2.00   1
  -3   6 -19   -2.20    2.00   1
   3  -6  20   78.40    5.90   1
  -3   6 -20   87.90    7.10   1
   3  -6  21    0.60    2.40   1
  -3   6 -21   -0.80    2.50   1
  -3   6 -22   13.40    3.40   1
   3  -6  23   12.20    2.60   1
  -3   6 -23   14.90    3.20   1
   3  -6  24    7.00    3.20   1
  -3   6 -24    8.10    3.30   1
   3  -6  25   -1.40    3.00   1
  -3   6 -25   -1.10    3.30   1
   3  -6  26   46.40    5.10   1
  -3   6 -26   41.30    4.70   1
   3  -6  27    3.40    3.50   1
  -3   6 -27   -4.50    3.80   1
   3  -6  28    2.80    4.20   1
  -3   6 -28    6.30    4.50   1
   3  -5 -30    3.20    4.60   1
  -3   5  30   -5.40    3.80   1
   3  -5 -29   -0.50    2.80   1
  -3   5  29    1.90    4.20   1
   3  -5 -28    2.70    2.60   1
  -3   5  28    3.90    2.60   1
   3  -5 -27   57.70    6.10   1
  -3   5  27   78.70    6.90   1
   3  -5 -26   20.10    3.90   1
  -3   5  26   29.50    4.20   1
   3  -5 -25   91.80    6.90   1
  -3   5  25   79.80    6.00   1
   3  -5 -24   -0.50    2.70   1
  -3   5  24    1.50    2.80   1
  -3   5  23   -1.40    2.30   1
   3  -5 -22    6.40    2.70   1
  -3   5  22    3.30    2.10   1
   3  -5 -21   18.00    2.90   1
  -3   5  21   16.60    2.60   1
   3  -5 -20   43.30    3.70   1
  -3   5  20   35.60    3.30   1
   3  -5 -19   17.30    2.80   1
  -3   5  19   15.90    2.30   1
   3  -5 -18    1.00    1.70   1
  -3   5  18    0.80    1.10   1
   3  -5 -17  208.90    9.60   1
   3  -5 -16   11.10    1.90   1
   3  -5 -15    1.30    1.40   1
   3  -5 -14   54.20    3.40   1
  -3   5  14   50.10    3.80   1
   3  -5 -13   -0.30    1.20   1
  -3   5  13   -0.70    1.00   1
   3  -5 -12   13.50    1.80   1
  -3   5  12    7.50    1.20   1
   3  -5 -11   15.60    1.80   1
  -3   5  11   14.80    1.60   1
   3  -5 -10    3.50    1.20   1
  -3   5  10    5.20    1.40   1
   3  -5  -9   12.40    1.40   1
  -3   5   9   10.10    1.40   1
   3  -5  -8   59.10    3.10   1
  -3   5   8   54.70    2.20   1
   3  -5  -7   24.60    1.90   1
  -3   5   7   23.80    1.30   1
   3  -5  -6   20.00    1.50   1
  -3   5   6   18.30    1.20   1
   3  -5  -5  366.20   17.90   1
  -3   5   5  374.00   12.00   1
   3  -5  -4   -0.70    0.70   1
  -3   5   4    0.40    0.60   1
   3  -5  -3   17.10    1.50   1
  -3   5   3   16.20    1.00   1
   3  -5  -2   58.30    2.90   1
  -3   5   2   54.90    2.20   1
   3  -5  -1    1.90    0.70   1
  -3   5   1    2.30    0.50   1
   3  -5   0   10.30    1.10   1
  -3   5   0   10.30    0.80   1
   3  -5   1   15.30    1.40   1
  -3   5  -1   13.30    0.90   1
   3  -5   2    3.80    1.00   1
  -3   5  -2    3.10    0.70   1
   3  -5   3   99.00    4.30   1
  -3   5  -3   89.80    3.10   1
   3  -5   4   47.80    2.70   1
  -3   5  -4   47.00    2.10   1
   3  -5   5   42.90    2.40   1
  -3   5  -5   39.80    1.90   1
   3  -5   6   36.70    2.30   1
  -3   5  -6   36.90    2.40   1
   3  -5   7   39.30    2.50   1
  -3   5  -7   42.50    2.70   1
   3  -5   8    7.20    1.30   1
  -3   5  -8    8.70    1.30   1
   3  -5   9  129.00    6.50   1
  -3   5  -9  133.00    7.50   1
   3  -5  10   13.30    1.50   1
  -3   5 -10   15.70    1.50   1
  -3   5 -11   60.20    3.40   1
   3  -5  12   35.10    2.70   1
  -3   5 -12   34.90    2.60   1
   3  -5  13  154.50    6.90   1
  -3   5 -13  144.80    7.10   1
   3  -5  14    5.20    1.60   1
  -3   5 -14    7.80    1.60   1
   3  -5  15  250.00   11.40   1
  -3   5 -15  244.50   11.10   1
  -3   5 -16    9.00    1.90   1
   3  -5  17   61.10    4.10   1
  -3   5 -17   62.30    3.80   1
   3  -5  18   21.00    2.70   1
  -3   5 -18   22.50    2.70   1
  -3   5 -19    1.30    1.80   1
   3  -5  20    4.80    1.70   1
  -3   5 -20    7.40    2.10   1
   3  -5  21  142.80    7.90   1
  -3   5 -21  156.50    8.70   1
   3  -5  22    3.30    2.60   1
  -3   5 -22    6.30    2.90   1
   3  -5  23    0.60    2.40   1
  -3   5 -23    0.30    2.80   1
   3  -5  24   20.70    3.70   1
  -3   5 -24   19.70    3.80   1
   3  -5  25    3.40    3.20   1
  -3   5 -25    7.70    3.50   1
   3  -5  26    1.60    2.30   1
  -3   5 -26    6.10    2.90   1
   3  -5  27   62.20    5.80   1
  -3   5 -27   65.60    6.50   1
   3  -5  28    4.10    2.90   1
  -3   5 -28   -1.40    2.50   1
   3  -5  29   -0.60    4.00   1
  -3   5 -29   -0.80    4.60   1
   3  -4 -31    1.00    3.00   1
  -3   4  31   -1.50    3.80   1
   3  -4 -30    7.30    4.30   1
  -3   4  30    6.90    4.40   1
   3  -4 -29    3.10    3.70   1
  -3   4  29   10.60    3.60   1
   3  -4 -28   21.20    4.60   1
  -3   4  28   25.50    4.40   1
   3  -4 -27    2.30    2.10   1
  -3   4  27   -0.90    2.20   1
   3  -4 -26    1.20    2.00   1
  -3   4  26   -0.50    2.10   1
   3  -4 -25    0.10    1.60   1
  -3   4  25    1.20    1.90   1
   3  -4 -24   24.90    2.80   1
  -3   4  24   26.00    2.90   1
   3  -4 -23   12.00    2.60   1
  -3   4  23   12.90    2.50   1
   3  -4 -22  162.90    9.40   1
  -3   4  22  167.20    9.50   1
   3  -4 -21    2.00    1.80   1
  -3   4  21    4.40    1.90   1
   3  -4 -20   56.80    4.10   1
  -3   4  20   64.90    4.30   1
   3  -4 -19    4.90    1.60   1
  -3   4  19    4.80    1.70   1
   3  -4 -18   37.50    2.40   1
  -3   4  18   36.50    2.90   1
   3  -4 -17    6.60    0.90   1
   3  -4 -16  246.10    8.20   1
   3  -4 -15   15.20    1.10   1
   3  -4 -14    3.70    1.10   1
   3  -4 -13   14.60    1.00   1
  -3   4  13   15.00    1.50   1
   3  -4 -12  139.80    4.00   1
  -3   4  12  141.20    5.00   1
   3  -4 -11   31.80    1.40   1
  -3   4  11   32.70    1.60   1
   3  -4 -10  334.90   11.40   1
  -3   4  10  312.90   10.00   1
   3  -4  -9    0.50    0.50   1
  -3   4   9    1.00    0.60   1
   3  -4  -8   29.90    1.90   1
  -3   4   8   32.00    1.50   1
   3  -4  -7   11.90    1.10   1
  -3   4   7   11.10    0.80   1
   3  -4  -6    7.70    0.90   1
  -3   4   6    7.00    0.70   1
   3  -4  -5   72.60    3.60   1
  -3   4   5   71.40    2.50   1
   3  -4  -4   19.00    1.40   1
  -3   4   4   21.00    1.00   1
   3  -4  -3    1.00    0.60   1
  -3   4   3    0.00    0.40   1
   3  -4  -2   93.80    3.10   1
  -3   4   2   97.10    3.40   1
   3  -4  -1    0.00    0.40   1
  -3   4   1    0.50    0.40   1
   3  -4   0    0.10    0.50   1
  -3   4   0   -0.10    0.40   1
   3  -4   1   75.80    3.70   1
  -3   4  -1   70.80    2.40   1
   3  -4   2    3.10    0.50   1
  -3   4  -2    3.10    0.50   1
   3  -4   3   27.30    1.60   1
  -3   4  -3   27.90    1.50   1
   3  -4   4  103.70    4.80   1
  -3   4  -4  100.90    4.10   1
   3  -4   5   -0.10    0.30   1
  -3   4  -5    0.90    0.50   1
   3  -4   6    0.60    0.70   1
  -3   4  -6    1.50    0.50   1
   3  -4   7   71.10    3.50   1
  -3   4  -7   65.10    2.80   1
   3  -4   8    1.30    0.80   1
  -3   4  -8    0.00    0.40   1
   3  -4   9   12.40    1.30   1
  -3   4  -9   11.00    1.10   1
   3  -4  10  522.00   21.30   1
  -3   4 -10  521.20   21.50   1
   3  -4  11   21.50    1.90   1
  -3   4 -11   22.70    1.90   1
   3  -4  12    2.60    0.80   1
  -3   4 -12    4.70    1.30   1
   3  -4  13   17.20    1.80   1
  -3   4 -13   17.40    1.80   1
   3  -4  14    3.10    1.40   1
  -3   4 -14   -0.80    1.20   1
   3  -4  15    0.30    1.50   1
  -3   4 -15    0.70    1.40   1
   3  -4  16    3.30    1.60   1
  -3   4 -16    1.80    1.50   1
   3  -4  17   15.90    2.00   1
  -3   4 -17   13.30    2.00   1
   3  -4  18   20.40    2.40   1
  -3   4 -18   18.20    2.10   1
   3  -4  19   11.00    2.00   1
  -3   4 -19   15.10    2.10   1
   3  -4  20   20.30    2.70   1
  -3   4 -20   22.30    2.50   1
   3  -4  21   -1.20    2.20   1
  -3   4 -21   -0.40    2.20   1
   3  -4  22   44.40    3.90   1
  -3   4 -22   36.90    4.00   1
   3  -4  23    1.50    2.40   1
  -3   4 -23    2.70    2.40   1
   3  -4  24   67.80    5.80   1
  -3   4 -24   61.40    5.60   1
   3  -4  25   11.10    2.50   1
  -3   4 -25    6.70    2.10   1
   3  -4  26   37.10    4.90   1
  -3   4 -26   38.00    4.30   1
   3  -4  27   -1.90    3.50   1
  -3   4 -27    2.30    3.00   1
   3  -4  28   11.70    4.10   1
  -3   4 -28    9.30    4.10   1
   3  -4  29    7.90    4.20   1
  -3   4 -29    3.90    4.00   1
   3  -4  30  110.50    9.00   1
  -3   4 -30  107.50    9.90   1
   3  -3 -32    3.80    4.30   1
  -3   3  32    1.90    3.90   1
   3  -3 -31    0.90    4.00   1
  -3   3  31    5.00    3.60   1
   3  -3 -30   -0.70    3.60   1
  -3   3  30   -5.10    3.20   1
   3  -3 -29    0.10    3.20   1
  -3   3  29    0.50    3.20   1
   3  -3 -28   -0.20    2.80   1
  -3   3  28    0.20    1.80   1
   3  -3 -27   27.30    3.50   1
  -3   3  27   22.00    3.30   1
   3  -3 -26    2.30    2.60   1
  -3   3  26    4.80    2.40   1
   3  -3 -25   37.40    3.80   1
  -3   3  25   34.50    3.70   1
   3  -3 -24   -0.90    1.50   1
  -3   3  24    2.50    1.30   1
   3  -3 -23   30.70    3.60   1
  -3   3  23   31.40    3.10   1
   3  -3 -22    0.90    1.90   1
  -3   3  22   -1.80    1.50   1
   3  -3 -21  127.80    6.20   1
  -3   3  21  139.80    7.80   1
   3  -3 -20   -1.40    1.50   1
  -3   3  20   -0.20    1.30   1
   3  -3 -19    3.00    0.70   1
  -3   3  19    2.60    0.90   1
   3  -3 -18    0.10    0.60   1
  -3   3  18   -0.10    1.10   1
   3  -3 -17    3.50    1.20   1
  -3   3  17    1.70    1.10   1
   3  -3 -16    0.10    0.60   1
  -3   3  16    1.40    1.00   1
   3  -3 -15   21.70    1.10   1
  -3   3  15   10.80    2.10   1
   3  -3 -14    0.00    0.50   1
  -3   3  14   -0.10    0.70   1
   3  -3 -13  547.70   15.20   1
  -3   3  13  518.80   14.60   1
   3  -3 -12   -0.40    0.50   1
  -3   3  12   -0.30    0.50   1
   3  -3 -11    1.30    0.80   1
  -3   3  11    0.40    0.50   1
   3  -3 -10   -0.20    0.40   1
  -3   3  10    1.00    0.40   1
   3  -3  -9    0.90    0.40   1
  -3   3   9    0.80    0.40   1
   3  -3  -8   -0.30    0.30   1
  -3   3   8    0.20    0.30   1
   3  -3  -7   13.10    0.60   1
  -3   3   7   14.40    0.80   1
   3  -3  -6    0.00    0.30   1
  -3   3   6    0.20    0.30   1
   3  -3  -5  112.10    2.90   1
  -3   3   5  109.00    3.10   1
   3  -3  -4    0.10    0.20   1
  -3   3   4    0.40    0.20   1
   3  -3  -3   83.90    2.20   1
  -3   3   3   84.70    3.00   1
   3  -3  -2    0.30    0.30   1
  -3   3   2    0.30    0.30   1
   3  -3  -1 1125.60   26.80   1
  -3   3   1 1068.60   32.80   1
   3  -3   0   -0.40    0.20   1
  -3   3   0    0.00    0.20   1
   3  -3   1   13.30    0.50   1
  -3   3  -1   14.80    0.80   1
   3  -3   2    0.30    0.30   1
  -3   3  -2    0.30    0.30   1
   3  -3   3   13.40    0.60   1
  -3   3  -3   14.10    0.70   1
   3  -3   4    0.20    0.30   1
  -3   3  -4    0.40    0.30   1
   3  -3   5  268.00    6.50   1
  -3   3  -5  277.10    8.60   1
   3  -3   6   -0.40    0.40   1
  -3   3  -6    0.10    0.30   1
   3  -3   7    3.30    0.50   1
  -3   3  -7    3.30    0.50   1
   3  -3   8    0.00    0.40   1
  -3   3  -8    0.70    0.50   1
   3  -3   9    0.50    0.50   1
  -3   3  -9    0.60    0.60   1
   3  -3  10   -0.30    0.50   1
  -3   3 -10    0.10    0.60   1
   3  -3  11  395.30   16.30   1
  -3   3 -11  392.40   17.20   1
   3  -3  12    0.00    1.00   1
  -3   3 -12    0.20    1.00   1
   3  -3  13   14.10    1.50   1
  -3   3 -13   10.60    1.60   1
   3  -3  14    0.80    1.00   1
  -3   3 -14   -0.40    1.10   1
   3  -3  15    5.90    1.20   1
  -3   3 -15    7.40    1.30   1
   3  -3  16    0.70    1.20   1
  -3   3 -16    1.20    1.40   1
   3  -3  17   22.00    2.20   1
  -3   3 -17   23.80    2.30   1
   3  -3  18    0.00    1.50   1
  -3   3 -18    2.20    1.50   1
   3  -3  19  100.50    5.30   1
  -3   3 -19   95.00    5.50   1
   3  -3  20    3.90    2.00   1
  -3   3 -20    2.60    1.80   1
   3  -3  21   40.70    3.80   1
  -3   3 -21   36.90    3.20   1
   3  -3  22   -1.50    2.10   1
  -3   3 -22    1.10    2.10   1
   3  -3  23   51.10    4.00   1
  -3   3 -23   51.50    4.00   1
   3  -3  24   -1.50    2.50   1
  -3   3 -24    0.90    2.30   1
   3  -3  25   39.90    4.10   1
  -3   3 -25   36.30    3.90   1
   3  -3  26    2.20    2.90   1
  -3   3 -26    1.20    3.00   1
   3  -3  27    0.70    2.90   1
  -3   3 -27   -2.50    2.90   1
   3  -3  28    2.40    2.30   1
  -3   3 -28    3.00    2.70   1
   3  -3  29    6.60    2.90   1
  -3   3 -29    3.50    2.50   1
   3  -3  30    1.30    4.50   1
  -3   3 -30   -6.90    4.10   1
  -3   2  33   19.80    3.50   1
   3  -2 -32   72.10    7.10   1
  -3   2  32   79.10    6.40   1
   3  -2 -31   -0.60    3.70   1
  -3   2  31   -1.50    3.30   1
   3  -2 -30   -1.10    2.50   1
  -3   2  30    1.30    2.20   1
   3  -2 -29    3.00    3.10   1
  -3   2  29   -4.50    2.40   1
   3  -2 -28   35.40    4.10   1
  -3   2  28   39.50    4.00   1
   3  -2 -27   19.60    3.40   1
  -3   2  27   25.80    3.20   1
   3  -2 -26   83.30    6.00   1
  -3   2  26   93.80    5.90   1
   3  -2 -25    3.10    1.70   1
  -3   2  25    2.00    1.50   1
   3  -2 -24    3.50    1.90   1
  -3   2  24    3.40    1.80   1
   3  -2 -23    4.40    1.60   1
  -3   2  23    3.00    1.30   1
   3  -2 -22   22.70    2.40   1
  -3   2  22   21.50    2.30   1
   3  -2 -21   42.40    3.20   1
  -3   2  21   41.70    3.10   1
   3  -2 -20   10.90    1.90   1
  -3   2  20   10.40    1.70   1
   3  -2 -19    7.90    1.80   1
  -3   2  19    6.60    1.40   1
   3  -2 -18  146.10    6.90   1
  -3   2  18  140.20    6.80   1
   3  -2 -17    1.00    1.20   1
  -3   2  17    1.90    1.00   1
   3  -2 -16    2.00    0.60   1
  -3   2  16    2.70    0.80   1
   3  -2 -15   35.20    1.50   1
  -3   2  15   34.30    1.30   1
   3  -2 -14    4.40    0.60   1
  -3   2  14    4.10    0.40   1
   3  -2 -13   11.80    0.80   1
  -3   2  13   11.80    0.60   1
   3  -2 -12  252.50    7.30   1
  -3   2  12  259.50    7.30   1
   3  -2 -11   12.30    0.80   1
  -3   2  11   12.60    0.50   1
   3  -2 -10    0.20    0.30   1
  -3   2  10    0.10    0.30   1
   3  -2  -9   40.20    1.40   1
  -3   2   9   40.40    1.20   1
   3  -2  -8   24.30    0.80   1
  -3   2   8   25.50    0.90   1
   3  -2  -7   14.90    0.60   1
  -3   2   7   14.90    0.60   1
   3  -2  -6  121.10    3.30   1
  -3   2   6  118.10    3.00   1
   3  -2  -5    3.00    0.30   1
  -3   2   5    3.20    0.30   1
   3  -2  -4    0.20    0.10   1
  -3   2   4    0.10    0.10   1
   3  -2  -3  164.60    4.10   1
  -3   2   3  152.60    7.40   1
   3  -2  -2    1.30    0.20   1
   3  -2  -1   11.50    0.40   1
   3  -2   0   29.00    0.90   1
   3  -2   1    1.00    0.20   1
  -3   2  -1    1.70    0.20   1
   3  -2   2  171.90    4.60   1
  -3   2  -2  166.30    5.70   1
   3  -2   3   77.80    2.10   1
  -3   2  -3   77.60    2.30   1
   3  -2   4   44.30    1.30   1
  -3   2  -4   45.70    1.30   1
   3  -2   5    3.90    0.40   1
  -3   2  -5    4.40    0.40   1
   3  -2   6    3.70    0.40   1
  -3   2  -6    4.00    0.50   1
   3  -2   7   -0.30    0.30   1
  -3   2  -7    0.50    0.40   1
   3  -2   8  199.30    5.90   1
  -3   2  -8  207.00    6.30   1
   3  -2   9   67.00    2.30   1
  -3   2  -9   65.30    2.30   1
   3  -2  10  103.40    3.40   1
  -3   2 -10  102.70    3.60   1
   3  -2  11    0.70    0.50   1
  -3   2 -11    1.10    0.60   1
   3  -2  12   29.60    1.50   1
  -3   2 -12   32.50    2.20   1
   3  -2  13    5.80    0.70   1
  -3   2 -13    6.30    1.20   1
   3  -2  14  361.60   11.20   1
  -3   2 -14  358.30   15.70   1
   3  -2  15   72.10    2.70   1
  -3   2 -15   69.60    4.10   1
   3  -2  16   72.00    2.80   1
  -3   2 -16   76.60    4.20   1
   3  -2  17   10.50    1.80   1
  -3   2 -17   11.60    1.70   1
   3  -2  18   12.40    2.00   1
  -3   2 -18   11.90    2.00   1
   3  -2  19   13.50    2.20   1
  -3   2 -19   15.00    2.10   1
   3  -2  20   73.40    4.40   1
  -3   2 -20   79.00    4.70   1
   3  -2  21   25.60    3.10   1
  -3   2 -21   20.80    2.60   1
   3  -2  22    9.80    2.40   1
  -3   2 -22   10.50    2.50   1
   3  -2  23    8.60    2.50   1
  -3   2 -23    6.30    2.30   1
   3  -2  24    3.70    2.30   1
  -3   2 -24    0.70    2.60   1
   3  -2  25    2.50    2.70   1
  -3   2 -25   -0.70    2.50   1
   3  -2  26   90.90    6.20   1
  -3   2 -26   88.60    8.70   1
   3  -2  27   12.10    2.80   1
  -3   2 -27   10.30    3.60   1
   3  -2  28    6.10    2.80   1
  -3   2 -28    1.40    2.60   1
   3  -2  29   11.30    3.60   1
  -3   2 -29    3.40    2.70   1
   3  -2  30   12.30    3.60   1
  -3   2 -30   15.70    4.30   1
  -3   1  33   17.00    4.20   1
   3  -1 -32    4.60    3.20   1
  -3   1  32    5.00    2.40   1
   3  -1 -31    4.40    3.80   1
  -3   1  31    4.10    2.80   1
   3  -1 -30   10.10    3.80   1
  -3   1  30   14.10    4.00   1
   3  -1 -29   88.20    6.90   1
  -3   1  29   97.60    6.70   1
   3  -1 -28    3.00    2.90   1
  -3   1  28    5.00    2.60   1
   3  -1 -27   -3.20    2.30   1
  -3   1  27    3.30    2.20   1
   3  -1 -26    5.10    2.60   1
  -3   1  26   11.60    2.40   1
   3  -1 -25   14.60    2.60   1
  -3   1  25   12.50    2.20   1
   3  -1 -24   26.10    3.20   1
  -3   1  24   28.60    2.70   1
   3  -1 -23   81.30    4.90   1
  -3   1  23   82.00    4.40   1
   3  -1 -22   14.00    2.30   1
  -3   1  22   14.60    2.00   1
   3  -1 -21   11.70    2.10   1
  -3   1  21   13.70    1.00   1
   3  -1 -20   11.50    1.90   1
  -3   1  20   11.40    0.90   1
   3  -1 -19   78.50    4.50   1
  -3   1  19   79.00    3.00   1
   3  -1 -18   86.60    5.90   1
  -3   1  18   73.70    2.70   1
   3  -1 -17  356.50   15.30   1
  -3   1  17  367.90   10.70   1
   3  -1 -16    7.20    1.30   1
  -3   1  16    4.60    0.50   1
   3  -1 -15   34.50    2.30   1
  -3   1  15   33.30    1.10   1
   3  -1 -14    2.10    0.80   1
  -3   1  14    0.50    0.40   1
   3  -1 -13  113.00    6.10   1
  -3   1  13  110.70    2.80   1
   3  -1 -12   68.30    3.50   1
  -3   1  12   66.40    2.00   1
   3  -1 -11  205.10    6.90   1
  -3   1  11  206.40    5.50   1
   3  -1 -10    0.10    0.30   1
  -3   1  10    0.40    0.30   1
   3  -1  -9    3.50    0.40   1
  -3   1   9    3.60    0.30   1
   3  -1  -8    2.90    0.30   1
  -3   1   8    4.70    0.30   1
   3  -1  -7   44.50    1.30   1
  -3   1   7   44.40    1.30   1
   3  -1  -6   76.90    2.00   1
  -3   1   6   83.30    4.10   1
   3  -1  -5  170.80    4.70   1
   3  -1  -4    1.30    0.20   1
  -3   1   4    0.50    0.10   1
   3  -1  -3   28.10    0.70   1
  -3   1   3   29.30    1.10   1
   3  -1  -2   10.80    0.30   1
  -3   1   2   11.60    0.50   1
   3  -1  -1    1.20    0.10   1
  -3   1   1    1.20    0.20   1
   3  -1   0  151.40    3.50   1
  -3   1   0  149.60    6.60   1
   3  -1   1    0.30    0.20   1
  -3   1  -1    0.30    0.20   1
   3  -1   2    2.50    0.30   1
  -3   1  -2    3.50    0.30   1
   3  -1   3  122.90    3.30   1
  -3   1  -3  119.30    3.70   1
   3  -1   4   14.50    0.60   1
  -3   1  -4   15.00    0.50   1
   3  -1   5   23.90    0.80   1
  -3   1  -5   24.30    0.80   1
   3  -1   6   37.90    1.30   1
  -3   1  -6   39.80    1.30   1
   3  -1   7    0.00    0.30   1
  -3   1  -7    0.20    0.20   1
   3  -1   8   13.50    1.00   1
  -3   1  -8   12.30    0.70   1
   3  -1   9  247.50   10.60   1
  -3   1  -9  263.70    7.30   1
   3  -1  10   11.20    0.80   1
  -3   1 -10   10.60    0.60   1
   3  -1  11    3.80    0.60   1
  -3   1 -11    3.40    0.50   1
   3  -1  12   30.60    1.30   1
  -3   1 -12   34.90    1.50   1
   3  -1  13    1.40    0.60   1
  -3   1 -13    2.10    1.00   1
   3  -1  14    0.30    0.50   1
  -3   1 -14    1.00    0.90   1
   3  -1  15  136.40    4.20   1
  -3   1 -15  140.60    6.60   1
   3  -1  16    5.40    0.70   1
  -3   1 -16    9.40    1.20   1
   3  -1  17    9.40    1.70   1
  -3   1 -17    6.80    1.60   1
   3  -1  18   37.70    3.00   1
  -3   1 -18   35.60    2.60   1
   3  -1  19   19.50    2.50   1
  -3   1 -19   22.50    2.40   1
   3  -1  20    6.20    1.40   1
  -3   1 -20    2.30    1.60   1
   3  -1  21   -2.00    1.90   1
  -3   1 -21    1.70    1.90   1
   3  -1  22    5.70    2.30   1
  -3   1 -22    6.00    2.30   1
   3  -1  23   81.10    5.70   1
  -3   1 -23   78.40    5.20   1
   3  -1  24   20.10    3.10   1
  -3   1 -24   15.10    3.10   1
   3  -1  25   29.60    3.90   1
  -3   1 -25   34.40    4.30   1
   3  -1  26    0.90    2.00   1
  -3   1 -26    2.40    1.90   1
   3  -1  27   -0.30    3.20   1
  -3   1 -27   -1.20    3.00   1
   3  -1  28   -2.80    3.60   1
  -3   1 -28    6.90    3.60   1
   3  -1  29   65.50    6.40   1
  -3   1 -29   81.60    7.60   1
   3  -1  30    9.60    3.90   1
  -3   1 -30   11.90    3.50   1
  -3   0  33   -2.70    3.30   1
   3   0 -32    3.00    4.20   1
  -3   0  32    6.60    4.40   1
   3   0 -31    0.10    3.40   1
  -3   0  31   -0.40    2.70   1
   3   0 -30    0.10    3.00   1
  -3   0  30    1.10    2.70   1
   3   0 -29   -5.00    2.90   1
  -3   0  29    4.50    2.80   1
   3   0 -28   33.40    4.20   1
  -3   0  28   40.50    3.90   1
   3   0 -27   -1.80    2.50   1
  -3   0  27   -0.90    1.60   1
   3   0 -26   47.40    4.00   1
  -3   0  26   60.90    5.20   1
   3   0 -25   -0.70    2.00   1
  -3   0  25   -0.40    1.80   1
   3   0 -24   44.80    3.70   1
  -3   0  24   45.80    3.40   1
   3   0 -23   -1.30    1.70   1
  -3   0  23    3.80    1.80   1
   3   0 -22  103.10    7.30   1
  -3   0  22  100.60    4.50   1
   3   0 -21    0.30    1.60   1
  -3   0  21    0.60    0.70   1
   3   0 -20   22.30    2.60   1
  -3   0  20   20.00    1.50   1
   3   0 -19    1.30    1.30   1
  -3   0  19    0.20    0.60   1
   3   0 -18    8.90    1.50   1
  -3   0  18    6.70    1.10   1
   3   0 -17   -0.70    1.00   1
  -3   0  17    0.70    0.60   1
   3   0 -16   10.70    1.30   1
  -3   0  16   13.50    0.80   1
   3   0 -15   -0.30    0.90   1
  -3   0  15   -0.30    0.50   1
   3   0 -14  395.60   17.50   1
  -3   0  14  403.90   10.10   1
   3   0 -13    0.20    0.80   1
  -3   0  13    0.40    0.40   1
   3   0 -12    1.20    0.80   1
  -3   0  12   -0.30    0.40   1
   3   0 -11    0.80    0.60   1
  -3   0  11    0.40    0.40   1
   3   0 -10    2.30    0.70   1
  -3   0  10    3.40    0.40   1
   3   0  -9    0.70    0.40   1
  -3   0   9    0.20    0.30   1
   3   0  -8  281.50    7.10   1
  -3   0   8  274.00    6.70   1
   3   0  -7    0.20    0.30   1
  -3   0   7   -0.30    0.20   1
   3   0  -6   15.10    0.70   1
  -3   0   6   13.50    0.80   1
   3   0  -5    0.40    0.30   1
  -3   0   5    0.30    0.20   1
   3   0  -4   16.60    0.70   1
  -3   0   4   15.50    0.70   1
   3   0  -3    0.10    0.30   1
  -3   0   3    0.00    0.20   1
   3   0  -2 1182.50   32.30   1
  -3   0   2 1146.80   30.50   1
   3   0  -1    0.10    0.30   1
  -3   0   1    0.00    0.30   1
   3   0   0   91.30    2.90   1
  -3   0   0   89.50    3.00   1
   3   0   1    0.20    0.30   1
  -3   0  -1    0.40    0.20   1
   3   0   2  114.10    3.40   1
  -3   0  -2  113.10    3.30   1
   3   0   3    0.40    0.30   1
  -3   0  -3   -0.40    0.30   1
   3   0   4   14.90    0.80   1
  -3   0  -4   14.40    0.60   1
   3   0   5   -0.30    0.50   1
  -3   0  -5   -0.20    0.30   1
   3   0   6    0.30    0.70   1
  -3   0  -6    0.70    0.30   1
   3   0   7   -0.30    0.70   1
  -3   0  -7   -0.10    0.40   1
   3   0   8    1.30    0.70   1
  -3   0  -8    0.70    0.40   1
   3   0   9   -0.30    0.80   1
  -3   0  -9    0.20    0.40   1
   3   0  10  549.40   21.20   1
  -3   0 -10  525.60   12.00   1
   3   0  11    0.50    0.90   1
  -3   0 -11   -0.20    0.50   1
   3   0  12   20.70    1.80   1
  -3   0 -12   19.20    1.00   1
   3   0  13    0.90    1.20   1
  -3   0 -13   -0.20    0.50   1
   3   0  14    2.60    1.20   1
  -3   0 -14    0.90    0.60   1
   3   0  15   -0.90    1.30   1
  -3   0 -15    0.20    0.50   1
   3   0  16    4.00    1.30   1
  -3   0 -16    3.00    0.60   1
   3   0  17   -0.40    1.00   1
  -3   0 -17   -0.20    1.40   1
   3   0  18  130.40    8.10   1
  -3   0 -18  132.00    7.20   1
   3   0  19   -1.50    1.80   1
  -3   0 -19    1.10    1.50   1
   3   0  20   31.60    3.30   1
  -3   0 -20   39.00    3.30   1
   3   0  21   -1.00    1.60   1
  -3   0 -21   -0.60    1.40   1
   3   0  22   26.80    3.40   1
  -3   0 -22   31.10    3.50   1
   3   0  23    0.90    2.50   1
  -3   0 -23   -2.90    2.20   1
   3   0  24   18.20    3.00   1
  -3   0 -24   17.70    2.90   1
   3   0  25   -4.10    2.80   1
  -3   0 -25    0.50    2.80   1
   3   0  26    3.30    2.80   1
  -3   0 -26    2.90    2.30   1
   3   0  27   -0.80    3.60   1
  -3   0 -27    2.40    3.10   1
   3   0  28    8.90    3.30   1
  -3   0 -28    6.10    2.60   1
   3   0  29    3.40    4.50   1
  -3   0 -29   -3.40    3.70   1
  -3  -1  33  130.00   10.00   1
   3   1 -32    3.60    4.30   1
  -3  -1  32    6.80    3.60   1
   3   1 -31    6.70    4.50   1
  -3  -1  31   12.00    3.30   1
   3   1 -30    0.50    3.40   1
  -3  -1  30    1.90    2.90   1
   3   1 -29   37.00    4.10   1
  -3  -1  29   43.20    4.00   1
   3   1 -28   11.70    3.20   1
  -3  -1  28   11.00    2.80   1
   3   1 -27   58.50    6.20   1
  -3  -1  27   63.20    4.20   1
   3   1 -26    3.20    2.50   1
  -3  -1  26    5.70    2.40   1
   3   1 -25   33.20    3.80   1
   3   1 -24   -0.70    2.10   1
  -3  -1  24    1.30    1.80   1
   3   1 -23   17.40    1.90   1
  -3  -1  23   19.30    1.50   1
   3   1 -22   15.00    2.20   1
  -3  -1  22   12.30    1.10   1
   3   1 -21   19.30    2.60   1
  -3  -1  21   17.40    2.10   1
   3   1 -20   11.70    1.90   1
  -3  -1  20   15.90    1.20   1
   3   1 -19    4.20    1.50   1
  -3  -1  19    3.00    0.80   1
   3   1 -18    1.20    1.30   1
  -3  -1  18    1.40    0.70   1
   3   1 -17    1.00    1.30   1
  -3  -1  17    0.70    0.70   1
   3   1 -16   19.40    1.70   1
   3   1 -15    1.10    1.10   1
  -3  -1  15    2.90    0.50   1
   3   1 -14   22.30    1.90   1
  -3  -1  14   22.40    1.00   1
   3   1 -13  527.10   21.70   1
  -3  -1  13  517.40   11.70   1
   3   1 -12   12.50    1.30   1
  -3  -1  12   12.30    0.70   1
   3   1 -11    0.60    0.70   1
  -3  -1  11    0.50    0.40   1
   3   1 -10   71.30    3.50   1
  -3  -1  10   67.20    1.90   1
   3   1  -9    1.50    0.80   1
  -3  -1   9    1.70    0.50   1
   3   1  -8    0.10    0.60   1
  -3  -1   8    0.40    0.40   1
   3   1  -7  107.90    5.20   1
  -3  -1   7  102.20    3.10   1
   3   1  -6   26.50    1.20   1
  -3  -1   6   28.10    1.20   1
   3   1  -5    3.20    0.50   1
  -3  -1   5    3.50    0.40   1
   3   1  -4   73.80    3.00   1
  -3  -1   4   73.80    2.50   1
   3   1  -3    0.40    0.40   1
  -3  -1   3   -0.10    0.30   1
   3   1  -2    0.70    0.40   1
  -3  -1   2    0.30    0.30   1
   3   1  -1   98.60    3.30   1
  -3  -1   1   97.10    3.40   1
   3   1   0    0.30    0.50   1
  -3  -1   0    0.60    0.30   1
   3   1   1   22.40    1.40   1
  -3  -1  -1   21.90    1.00   1
   3   1   2   76.10    3.70   1
  -3  -1  -2   81.40    2.60   1
   3   1   3    9.20    0.90   1
  -3  -1  -3    9.00    0.70   1
   3   1   4   11.00    1.00   1
  -3  -1  -4   10.10    0.60   1
   3   1   5   34.30    1.80   1
  -3  -1  -5   36.30    1.20   1
   3   1   6    1.50    0.90   1
  -3  -1  -6    0.00    0.40   1
   3   1   7  352.20   13.80   1
  -3  -1  -7  327.30    8.70   1
   3   1   8   36.60    2.20   1
  -3  -1  -8   37.00    1.30   1
   3   1   9  143.20    6.20   1
  -3  -1  -9  141.00    4.30   1
   3   1  10   13.80    1.40   1
  -3  -1 -10   13.10    1.00   1
   3   1  11    4.30    1.20   1
  -3  -1 -11    4.10    0.80   1
   3   1  12   19.50    1.90   1
  -3  -1 -12   17.80    1.20   1
   3   1  13  243.30   11.00   1
  -3  -1 -13  239.10    6.80   1
   3   1  14    5.20    1.60   1
  -3  -1 -14    7.60    0.90   1
   3   1  15   39.50    2.90   1
  -3  -1 -15   40.50    1.90   1
   3   1  16    4.70    1.70   1
  -3  -1 -16    4.80    0.70   1
   3   1  17   53.90    3.80   1
  -3  -1 -17   55.10    2.40   1
   3   1  18    3.40    1.60   1
  -3  -1 -18    6.70    2.10   1
   3   1  19  163.50    9.60   1
  -3  -1 -19  163.10   11.50   1
   3   1  20    7.50    2.50   1
  -3  -1 -20   11.60    2.40   1
  -3  -1 -21   26.90    3.30   1
   3   1  22   -1.90    1.60   1
  -3  -1 -22    0.20    1.40   1
   3   1  23    0.90    1.80   1
  -3  -1 -23    1.20    1.80   1
   3   1  24    0.40    2.80   1
  -3  -1 -24   -2.80    2.60   1
   3   1  25   21.20    4.40   1
  -3  -1 -25   25.60    4.10   1
   3   1  26    9.30    3.80   1
  -3  -1 -26    4.60    3.50   1
   3   1  27   -0.70    2.50   1
  -3  -1 -27   11.10    3.90   1
   3   1  28    2.40    3.90   1
  -3  -1 -28    4.30    3.90   1
  -3  -2  32    1.40    3.30   1
   3   2 -31    2.90    2.80   1
  -3  -2  31    3.40    2.50   1
   3   2 -30   59.10    6.60   1
  -3  -2  30   65.20    6.40   1
   3   2 -29    7.00    2.40   1
  -3  -2  29    5.80    2.50   1
   3   2 -28    8.50    3.40   1
  -3  -2  28    8.50    2.80   1
   3   2 -27   19.70    3.90   1
  -3  -2  27   21.70    3.50   1
   3   2 -26    3.10    2.80   1
  -3  -2  26    3.30    1.70   1
   3   2 -25    2.20    2.50   1
  -3  -2  25    3.80    2.20   1
   3   2 -24  154.80    9.90   1
  -3  -2  24  147.90    8.50   1
   3   2 -23    6.70    2.30   1
  -3  -2  23    5.80    1.00   1
   3   2 -22    0.10    1.90   1
  -3  -2  22    3.30    1.00   1
   3   2 -21   23.70    2.80   1
  -3  -2  21   23.00    1.50   1
   3   2 -20   69.80    4.30   1
  -3  -2  20   67.50    2.90   1
   3   2 -19    9.40    1.90   1
  -3  -2  19    7.70    1.00   1
   3   2 -18  241.20   10.50   1
  -3  -2  18  244.50   11.00   1
   3   2 -17    6.10    1.50   1
  -3  -2  17    8.20    1.50   1
   3   2 -16  160.20    9.40   1
  -3  -2  16  156.20    6.70   1
   3   2 -15   32.60    2.50   1
  -3  -2  15   34.90    2.40   1
   3   2 -14   59.10    3.50   1
  -3  -2  14   56.30    3.30   1
   3   2 -13   14.90    1.60   1
  -3  -2  13   16.70    1.50   1
   3   2 -12  131.70    6.50   1
  -3  -2  12  110.00   10.10   1
   3   2 -11    7.80    1.20   1
  -3  -2  11    7.60    0.90   1
   3   2 -10   40.50    2.40   1
  -3  -2  10   38.90    1.80   1
   3   2  -9   36.90    2.10   1
  -3  -2   9   32.00    1.50   1
   3   2  -8   42.00    2.30   1
  -3  -2   8   41.80    1.80   1
   3   2  -7   48.40    2.40   1
  -3  -2   7   48.60    1.80   1
   3   2  -6  104.00    5.80   1
  -3  -2   6  102.80    3.40   1
   3   2  -5    4.20    0.90   1
  -3  -2   5    3.00    0.50   1
   3   2  -4   15.90    1.30   1
  -3  -2   4   15.30    0.90   1
   3   2  -3   13.50    1.20   1
  -3  -2   3   11.90    0.80   1
   3   2  -2    1.90    0.80   1
  -3  -2   2    2.60    0.50   1
   3   2  -1   63.00    3.40   1
  -3  -2   1   55.70    2.10   1
   3   2   0   16.10    1.30   1
  -3  -2   0   17.00    1.10   1
   3   2   1    0.40    0.70   1
  -3  -2  -1    0.70    0.50   1
   3   2   2  409.30   17.50   1
  -3  -2  -2  399.60   12.80   1
   3   2   3   21.00    1.50   1
  -3  -2  -3   20.90    1.10   1
   3   2   4   31.10    2.00   1
  -3  -2  -4   27.70    1.40   1
   3   2   5   60.80    3.30   1
  -3  -2  -5   58.20    1.90   1
   3   2   6   10.10    1.30   1
  -3  -2  -6   11.10    0.90   1
   3   2   7    3.60    1.10   1
  -3  -2  -7    3.80    0.60   1
   3   2   8   15.90    1.70   1
  -3  -2  -8   15.10    1.10   1
   3   2   9   12.20    1.80   1
  -3  -2  -9   12.80    0.90   1
  -3  -2 -10    0.10    0.70   1
  -3  -2 -11   59.00    2.30   1
   3   2  12    0.20    0.90   1
  -3  -2 -12    1.70    0.90   1
   3   2  13    7.10    1.90   1
  -3  -2 -13    5.60    0.90   1
   3   2  14  203.90    9.80   1
  -3  -2 -14  198.80    6.20   1
   3   2  15    3.30    1.30   1
  -3  -2 -15    2.30    0.80   1
   3   2  16   14.80    2.60   1
  -3  -2 -16   17.30    1.40   1
   3   2  17   37.90    3.60   1
  -3  -2 -17   39.40    2.20   1
   3   2  18   21.40    2.90   1
  -3  -2 -18   17.00    2.30   1
   3   2  19    6.30    1.90   1
  -3  -2 -19    3.50    1.40   1
   3   2  20    1.30    2.70   1
  -3  -2 -20    0.60    2.10   1
   3   2  21    0.80    3.10   1
  -3  -2 -21    0.90    2.80   1
   3   2  22   73.40    5.20   1
  -3  -2 -22   79.40    5.90   1
   3   2  23   20.20    3.80   1
  -3  -2 -23   25.60    4.00   1
   3   2  24   63.20    6.00   1
  -3  -2 -24   70.80    6.10   1
   3   2  25   -0.60    4.00   1
  -3  -2 -25    3.00    3.40   1
   3   2  26   -1.90    4.20   1
  -3  -2 -26    0.90    3.60   1
   3   2  27   -3.70    4.30   1
  -3  -2 -27   -0.50    4.00   1
  -3  -3  31    7.90    2.70   1
   3   3 -30    1.00    4.10   1
  -3  -3  30   -1.40    3.20   1
   3   3 -29   50.90    5.60   1
  -3  -3  29   60.20    5.70   1
   3   3 -28    3.80    2.40   1
  -3  -3  28    2.20    1.80   1
   3   3 -27    2.00    3.30   1
  -3  -3  27    5.00    2.70   1
   3   3 -26   11.40    3.20   1
  -3  -3  26   16.30    2.80   1
   3   3 -25   15.40    3.30   1
  -3  -3  25   17.30    2.80   1
   3   3 -24    1.70    2.70   1
  -3  -3  24    1.20    1.20   1
   3   3 -23  101.80    6.20   1
  -3  -3  23   89.30    6.10   1
   3   3 -22   -2.90    2.10   1
  -3  -3  22    0.40    1.80   1
   3   3 -21   19.20    2.90   1
  -3  -3  21   20.80    2.40   1
   3   3 -20    9.90    2.10   1
  -3  -3  20   12.00    1.80   1
   3   3 -19    7.00    2.10   1
  -3  -3  19   11.10    1.80   1
   3   3 -18    1.00    1.50   1
  -3  -3  18    0.50    1.30   1
   3   3 -17   14.30    2.10   1
  -3  -3  17   14.10    1.90   1
   3   3 -16    9.40    2.00   1
  -3  -3  16    7.60    1.50   1
   3   3 -15   66.20    4.70   1
  -3  -3  15   64.10    3.80   1
   3   3 -14    6.90    1.30   1
  -3  -3  14    7.50    1.20   1
   3   3 -13   16.50    1.90   1
  -3  -3  13   13.30    1.80   1
   3   3 -12    1.30    1.10   1
  -3  -3  12   -0.10    0.90   1
   3   3 -11    2.40    1.20   1
  -3  -3  11    1.80    0.80   1
   3   3 -10   13.30    1.60   1
  -3  -3  10   14.80    1.50   1
   3   3  -9  274.70   11.10   1
  -3  -3   9  273.60   11.60   1
   3   3  -8   22.40    1.70   1
  -3  -3   8   22.90    1.80   1
   3   3  -7   17.50    1.60   1
  -3  -3   7   13.10    1.50   1
   3   3  -6    4.20    1.20   1
  -3  -3   6    2.40    0.80   1
   3   3  -5   31.00    2.10   1
  -3  -3   5   21.80    1.60   1
   3   3  -4   36.40    2.40   1
  -3  -3   4   32.80    1.80   1
   3   3  -3  528.70   23.60   1
  -3  -3   3  483.90   17.70   1
   3   3  -2   35.50    2.20   1
  -3  -3   2   30.30    1.90   1
   3   3  -1   24.50    1.80   1
  -3  -3   1   25.80    1.80   1
   3   3   0    5.10    1.20   1
  -3  -3   0    5.00    0.90   1
   3   3   1   18.00    1.70   1
  -3  -3  -1   16.60    1.60   1
   3   3   2   23.00    1.80   1
  -3  -3  -2   25.60    1.90   1
   3   3   3  275.00   11.90   1
  -3  -3  -3  285.60   11.20   1
   3   3   4   17.60    1.80   1
  -3  -3  -4   14.00    1.40   1
   3   3   5    3.00    1.30   1
  -3  -3  -5    0.70    1.00   1
   3   3   6    2.30    1.20   1
  -3  -3  -6    0.40    1.00   1
   3   3   7   13.20    1.70   1
  -3  -3  -7   11.30    1.50   1
   3   3   8    5.60    1.50   1
  -3  -3  -8    7.80    1.40   1
   3   3   9   69.80    3.80   1
  -3  -3  -9   71.20    2.70   1
   3   3  10    6.90    1.60   1
  -3  -3 -10    6.50    1.10   1
  -3  -3 -11   11.60    1.80   1
  -3  -3 -12    1.60    1.30   1
   3   3  13    8.00    1.70   1
  -3  -3 -13    7.30    1.10   1
   3   3  14   13.60    2.20   1
  -3  -3 -14   13.70    1.30   1
   3   3  15   16.90    2.90   1
  -3  -3 -15   16.80    1.40   1
   3   3  16   -0.80    2.20   1
  -3  -3 -16   -0.40    1.00   1
   3   3  17   85.70    6.20   1
  -3  -3 -17   82.90    5.30   1
   3   3  18   -1.00    2.20   1
  -3  -3 -18    1.50    1.60   1
   3   3  19   15.30    3.00   1
  -3  -3 -19   18.40    3.10   1
   3   3  20    7.50    2.40   1
  -3  -3 -20   10.50    2.30   1
   3   3  21    1.10    3.10   1
  -3  -3 -21    7.80    3.00   1
   3   3  22    2.20    3.50   1
  -3  -3 -22   -2.90    2.90   1
   3   3  23   37.20    5.50   1
  -3  -3 -23   38.60    5.30   1
   3   3  24    0.10    2.70   1
  -3  -3 -24   -1.50    2.60   1
   3   3  25    4.60    3.50   1
  -3  -3 -25    6.00    3.00   1
  -3  -4  30   46.70    5.60   1
  -3  -4  29    6.30    3.60   1
   3   4 -28   22.50    5.10   1
  -3  -4  28   28.30    4.30   1
   3   4 -27    3.30    4.20   1
  -3  -4  27    7.00    3.10   1
   3   4 -26   61.50    6.80   1
  -3  -4  26   69.30    5.90   1
   3   4 -25   -1.70    3.30   1
  -3  -4  25    0.30    2.30   1
   3   4 -24    3.20    3.00   1
  -3  -4  24    8.90    2.90   1
   3   4 -23    0.90    2.90   1
  -3  -4  23    0.40    1.90   1
   3   4 -22   41.90    4.60   1
  -3  -4  22   48.10    4.30   1
   3   4 -21    4.80    2.60   1
  -3  -4  21    9.80    2.10   1
   3   4 -20    5.90    1.80   1
  -3  -4  20    4.70    1.70   1
   3   4 -19   -1.80    2.00   1
  -3  -4  19    1.20    1.50   1
   3   4 -18    9.40    2.20   1
  -3  -4  18    9.50    1.60   1
   3   4 -17   -0.20    1.90   1
  -3  -4  17    0.80    1.50   1
   3   4 -16   15.40    2.40   1
  -3  -4  16    9.70    2.20   1
   3   4 -15   13.70    2.30   1
  -3  -4  15   13.10    1.80   1
   3   4 -14  308.00   13.60   1
  -3  -4  14  295.70   14.50   1
   3   4 -13    0.80    1.50   1
  -3  -4  13    1.60    1.30   1
   3   4 -12   47.00    3.50   1
  -3  -4  12   49.10    3.80   1
   3   4 -11   -0.60    1.40   1
  -3  -4  11    1.30    1.20   1
   3   4 -10    1.60    1.00   1
  -3  -4  10   -0.30    0.90   1
   3   4  -9   24.50    2.10   1
  -3  -4   9   22.10    1.50   1
   3   4  -8   41.40    2.70   1
  -3  -4   8   39.40    2.60   1
   3   4  -7    2.20    1.10   1
  -3  -4   7    1.50    0.90   1
   3   4  -6   67.80    3.50   1
  -3  -4   6   72.40    4.10   1
   3   4  -5    6.40    1.60   1
  -3  -4   5    7.80    1.30   1
   3   4  -4    1.80    1.20   1
  -3  -4   4    1.90    1.00   1
   3   4  -3   13.00    1.60   1
  -3  -4   3   13.60    1.60   1
   3   4  -2  207.40    8.80   1
  -3  -4   2  209.70   11.10   1
   3   4  -1   -0.30    1.20   1
  -3  -4   1    1.50    1.10   1
   3   4   0    3.70    1.40   1
  -3  -4   0    8.50    1.30   1
   3   4   1    8.90    1.60   1
  -3  -4  -1    5.80    1.40   1
   3   4   2   16.70    2.00   1
  -3  -4  -2   18.30    1.90   1
   3   4   3   27.80    2.40   1
  -3  -4  -3   25.90    2.10   1
   3   4   4   30.10    2.70   1
  -3  -4  -4   25.00    2.40   1
   3   4   5    2.00    1.60   1
  -3  -4  -5   -0.50    1.10   1
   3   4   6  317.00   13.20   1
  -3  -4  -6  291.70   12.70   1
   3   4   7    5.60    1.70   1
  -3  -4  -7    2.40    1.40   1
   3   4   8   80.90    4.50   1
  -3  -4  -8   84.10    4.90   1
   3   4   9   13.50    1.80   1
  -3  -4  -9   16.10    1.90   1
   3   4  10    6.50    1.90   1
  -3  -4 -10    0.60    1.50   1
   3   4  11    1.80    1.40   1
  -3  -4 -11    1.70    1.00   1
   3   4  12   51.30    4.60   1
  -3  -4 -12   49.60    4.40   1
   3   4  13    5.30    2.30   1
  -3  -4 -13    3.90    1.70   1
   3   4  14   24.40    3.10   1
  -3  -4 -14   22.40    2.10   1
   3   4  15    2.30    2.20   1
  -3  -4 -15    0.20    2.20   1
   3   4  16   19.40    3.30   1
  -3  -4 -16   20.20    3.20   1
   3   4  17   -2.80    2.80   1
  -3  -4 -17    0.30    2.30   1
   3   4  18  277.00   15.00   1
  -3  -4 -18  286.40   17.50   1
   3   4  19    6.00    3.50   1
  -3  -4 -19   11.50    3.00   1
   3   4  20   21.20    4.20   1
  -3  -4 -20   20.20    3.80   1
   3   4  21   -1.00    3.60   1
  -3  -4 -21    3.00    3.40   1
   3   4  22    3.70    4.80   1
  -3  -4 -22   -2.30    3.50   1
   3   4  23   -1.70    4.40   1
  -3  -4 -23    0.90    3.50   1
  -3  -5  27    4.80    3.70   1
   3   5 -26   -0.30    4.10   1
  -3  -5  26   -1.30    2.80   1
   3   5 -25  120.10   11.90   1
  -3  -5  25  137.70   12.20   1
   3   5 -24    6.60    4.10   1
  -3  -5  24    0.90    2.90   1
   3   5 -23    4.40    3.40   1
  -3  -5  23   -0.20    2.50   1
   3   5 -22    9.00    3.50   1
  -3  -5  22    9.80    2.90   1
   3   5 -21   31.80    4.10   1
  -3  -5  21   36.20    3.80   1
   3   5 -20   -0.20    2.60   1
  -3  -5  20   -2.20    2.20   1
   3   5 -19  132.90    7.90   1
  -3  -5  19  131.10    8.70   1
   3   5 -18    0.40    2.40   1
  -3  -5  18    1.80    2.00   1
   3   5 -17   27.40    3.30   1
  -3  -5  17   27.90    2.80   1
   3   5 -16    9.30    2.50   1
  -3  -5  16   11.00    2.20   1
   3   5 -15   29.00    2.90   1
  -3  -5  15   32.50    3.10   1
   3   5 -14    2.60    2.20   1
  -3  -5  14    1.20    1.50   1
   3   5 -13  182.80    9.40   1
  -3  -5  13  178.60   10.30   1
   3   5 -12    0.60    1.80   1
  -3  -5  12    2.50    1.30   1
   3   5 -11    1.80    1.70   1
   3   5 -10   11.10    2.30   1
  -3  -5  10   12.50    1.90   1
   3   5  -9   30.20    2.80   1
  -3  -5   9   26.70    2.50   1
   3   5  -8    3.10    1.60   1
  -3  -5   8    1.20    1.40   1
   3   5  -7    6.90    1.90   1
  -3  -5   7    5.50    1.60   1
   3   5  -6    0.30    1.70   1
  -3  -5   6    1.30    1.30   1
   3   5  -5   20.30    2.30   1
  -3  -5   5   20.90    2.20   1
   3   5  -4    9.70    1.60   1
  -3  -5   4   10.60    1.50   1
   3   5  -3    1.10    1.50   1
  -3  -5   3    1.30    1.40   1
   3   5  -2    2.80    1.60   1
  -3  -5   2    4.70    1.50   1
   3   5  -1   42.30    3.20   1
  -3  -5   1   45.30    3.30   1
   3   5   0    0.10    1.50   1
  -3  -5   0    0.10    1.00   1
   3   5   1  153.90    7.40   1
  -3  -5  -1  152.20    7.80   1
   3   5   2    6.00    1.90   1
  -3  -5  -2    5.60    1.30   1
   3   5   3    5.10    2.00   1
  -3  -5  -3    4.70    1.70   1
   3   5   4   10.60    2.10   1
  -3  -5  -4    5.70    1.60   1
   3   5   5   10.10    2.20   1
  -3  -5  -5   16.90    2.10   1
   3   5   6    0.20    1.90   1
  -3  -5  -6   -1.10    1.50   1
   3   5   7   88.40    5.50   1
  -3  -5  -7   86.40    5.90   1
   3   5  12   -0.20    1.70   1
  -3  -5 -12   -0.20    1.40   1
   3   5  13   69.70    6.30   1
  -3  -5 -13   61.40    5.50   1
   3   5  14    3.60    3.30   1
  -3  -5 -14    1.50    2.20   1
   3   5  15   13.40    3.70   1
  -3  -5 -15   15.30    3.30   1
   3   5  16    7.10    3.30   1
  -3  -5 -16   10.00    3.40   1
   3   5  17    3.90    2.30   1
  -3  -5 -17    4.00    2.20   1
   3   5  18    0.60    3.90   1
  -3  -5 -18    3.50    3.00   1
   3   5  19    8.50    4.30   1
  -3  -5 -19    4.60    3.60   1
   3   5  20    3.60    3.00   1
  -3  -5 -20   -1.40    2.30   1
  -3  -6  25    0.00    2.10   1
  -3  -6  24   29.90    4.20   1
   3   6 -23    1.70    2.60   1
  -3  -6  23    4.20    2.20   1
   3   6 -22   40.90    5.70   1
  -3  -6  22   60.40    6.50   1
   3   6 -21   15.20    4.50   1
  -3  -6  21   17.40    3.50   1
   3   6 -20    8.80    3.80   1
  -3  -6  20    6.50    2.70   1
   3   6 -19    1.60    3.00   1
  -3  -6  19   -0.10    2.40   1
   3   6 -18   15.90    3.80   1
  -3  -6  18   21.60    3.20   1
   3   6 -17    1.90    3.00   1
  -3  -6  17    2.00    2.20   1
   3   6 -16   22.00    3.70   1
  -3  -6  16   22.50    2.90   1
   3   6 -15   21.90    3.50   1
  -3  -6  15   21.50    2.80   1
   3   6 -14    1.80    2.60   1
  -3  -6  14    3.30    2.10   1
   3   6 -13    2.40    2.40   1
  -3  -6  13    2.30    1.70   1
   3   6 -12   -1.80    2.30   1
  -3  -6  12    0.40    1.90   1
   3   6 -11   11.60    2.70   1
  -3  -6  11   16.30    2.50   1
   3   6 -10  307.40   18.00   1
  -3  -6  10  295.30   18.90   1
   3   6  -9   21.60    3.10   1
  -3  -6   9   22.40    2.60   1
   3   6  -8   42.50    4.00   1
  -3  -6   8   32.90    3.50   1
   3   6  -7    4.90    2.30   1
  -3  -6   7    4.20    1.80   1
   3   6  -6   37.70    3.60   1
  -3  -6   6   32.10    3.40   1
   3   6  -5   14.20    2.60   1
  -3  -6   5   22.50    2.90   1
   3   6  -4   88.50    6.00   1
  -3  -6   4   77.40    6.60   1
   3   6  -3   21.30    3.10   1
  -3  -6   3   21.70    2.70   1
   3   6  -2    0.90    2.00   1
  -3  -6   2    3.80    1.80   1
   3   6  -1    2.30    1.90   1
  -3  -6   1    3.90    2.00   1
   3   6   0    4.70    2.10   1
  -3  -6   0    5.40    2.10   1
   3   6   1    4.00    2.20   1
  -3  -6  -1    9.80    2.10   1
   3   6   2  322.70   21.70   1
  -3  -6  -2  341.30   20.60   1
   3   6   3   20.30    3.00   1
  -3  -6  -3   23.70    2.50   1
   3   6   4    2.80    1.70   1
  -3  -6  -4    0.00    1.40   1
   3   6   5    1.50    2.10   1
  -3  -6  -5    5.60    2.10   1
   3   6   6    6.50    2.80   1
  -3  -6  -6    7.60    2.40   1
  -3  -6  -7   16.40    3.10   1
   3   6   8   17.50    2.80   1
  -3  -6  -8   20.10    2.70   1
   3   6  11   -2.50    2.80   1
  -3  -6 -11    0.00    2.30   1
   3   6  12   15.70    4.50   1
  -3  -6 -12   17.10    3.60   1
   3   6  13   13.50    3.70   1
  -3  -6 -13   20.70    2.60   1
   3   6  14    8.20    4.00   1
  -3  -6 -14    6.10    3.30   1
   3   6  15    2.80    4.20   1
  -3  -6 -15    1.20    3.10   1
   3   6  16   10.50    4.10   1
  -3  -6 -16   16.50    4.50   1
   3   6  17    0.40    3.80   1
  -3  -6 -17    6.00    3.50   1
  -3  -7  21   29.00    4.60   1
   3   7 -20    2.00    4.30   1
   3   7 -19    7.60    4.40   1
  -3  -7  19    9.00    3.70   1
   3   7 -18   -3.20    3.50   1
  -3  -7  18   -2.70    2.60   1
   3   7 -17    0.70    3.80   1
  -3  -7  17    5.60    2.90   1
   3   7 -16    1.40    3.30   1
  -3  -7  16    0.00    2.50   1
   3   7 -15  108.10    9.60   1
  -3  -7  15  101.90   10.40   1
   3   7 -14    3.40    2.30   1
  -3  -7  14    3.20    2.00   1
   3   7 -13   13.10    3.60   1
  -3  -7  13   13.00    3.00   1
   3   7 -12    1.30    3.10   1
  -3  -7  12    2.90    2.30   1
   3   7 -11    1.00    2.70   1
  -3  -7  11    2.60    2.40   1
   3   7 -10    1.20    1.90   1
  -3  -7  10    0.40    1.40   1
   3   7  -9   52.40    5.20   1
  -3  -7   9   51.40    5.30   1
   3   7  -8   -0.50    2.90   1
  -3  -7   8    0.00    2.10   1
   3   7  -7   10.00    3.30   1
  -3  -7   7   13.80    2.80   1
   3   7  -6    1.30    1.80   1
  -3  -7   6    1.30    1.50   1
   3   7  -5    3.30    2.60   1
  -3  -7   5    3.60    2.30   1
   3   7  -4   -1.40    2.60   1
  -3  -7   4    2.00    2.30   1
   3   7  -3   46.70    4.60   1
  -3  -7   3   44.20    4.60   1
   3   7  -2   -1.80    2.80   1
  -3  -7   2   -0.70    2.10   1
   3   7  -1    2.60    2.80   1
  -3  -7   1   -2.00    2.00   1
   3   7   0   -1.30    2.50   1
  -3  -7   0   -3.30    2.20   1
   3   7   1    9.80    3.00   1
  -3  -7  -1   11.90    2.80   1
   3   7   2   -1.70    2.60   1
  -3  -7  -2    0.50    2.50   1
   3   7   4    2.20    2.00   1
  -3  -7  -4    0.30    1.90   1
   3   7   5  177.90   13.00   1
  -3  -7  -5  204.60   14.50   1
   3   7   8   -0.10    2.30   1
  -3  -7  -8    3.60    2.10   1
   3   7   9    8.20    3.80   1
   3   7  10   -3.80    3.40   1
   3   7  11   20.30    5.00   1
  -3  -7 -11   40.60    4.90   1
   3   7  12    1.40    3.30   1
  -3  -7 -12    5.00    2.80   1
   3   8 -14  106.60   12.50   1
  -3  -8  14  137.10   14.70   1
   3   8 -13    3.90    4.50   1
  -3  -8  13    2.20    2.20   1
   3   8 -12    0.70    4.00   1
   3   8 -11    6.40    4.00   1
  -3  -8  11    4.60    3.00   1
   3   8 -10   -0.10    3.80   1
  -3  -8  10    3.70    2.80   1
   3   8  -9   -0.70    3.40   1
  -3  -8   9    0.20    2.00   1
   3   8  -8    4.70    4.10   1
  -3  -8   8   -1.00    2.90   1
   3   8  -7    7.30    3.80   1
  -3  -8   7    3.20    2.90   1
   3   8  -6   46.70    6.40   1
  -3  -8   6   65.70    5.50   1
   3   8  -5    4.00    3.50   1
  -3  -8   5    0.50    2.70   1
   3   8  -4    2.20    2.30   1
  -3  -8   4    1.00    2.00   1
   3   8  -3   -1.30    2.10   1
  -3  -8   3   -0.60    1.90   1
   3   8  -2    6.90    3.70   1
  -3  -8   2    8.70    3.40   1
   3   8  -1    1.90    3.50   1
  -3  -8   1    8.90    3.50   1
   3   8   0   18.10    4.30   1
  -3  -8   0   29.00    4.10   1
  -3  -8  -3   -1.80    3.30   1
   3   8   4    2.30    3.10   1
  -3  -8  -4    5.60    2.80   1
  -3  -8  -5    8.10    3.80   1
   4 -11  -8   -2.10    3.80   1
   4 -11  -6    3.50    3.80   1
  -4  11   6    2.30    3.80   1
  -4  11   5   38.10    5.80   1
   4 -11  -3   -0.60    3.10   1
  -4  11   3    2.70    3.30   1
   4 -11  -2   -1.90    3.10   1
  -4  11   2    1.70    3.30   1
   4 -11  -1   36.80    5.10   1
  -4  11   1   34.30    5.60   1
  -4  11   0    1.40    3.60   1
   4 -11   1  262.80   18.20   1
  -4  11  -1  249.30   20.70   1
   4 -11   2    0.30    2.30   1
  -4  11  -2    1.50    2.80   1
   4 -11   3   39.00    4.50   1
  -4  11  -3   36.80    5.10   1
   4 -11   4    0.00    2.40   1
  -4  11  -4   -0.50    3.40   1
   4 -11   5   -0.20    3.00   1
  -4  11  -5    6.90    3.90   1
   4 -11   6    7.30    3.60   1
  -4  11  -6    7.90    4.20   1
   4 -11   7   28.00    4.50   1
  -4  11  -7   37.50    5.00   1
   4 -11   8    5.60    3.70   1
  -4  11  -8    6.30    3.70   1
   4 -11   9   12.20    4.00   1
  -4  11  -9   13.70    4.60   1
   4 -11  10    2.40    3.60   1
  -4  11 -10   -3.80    4.20   1
   4 -11  11    1.50    3.90   1
  -4  11 -11   10.00    4.40   1
   4 -11  12    2.60    3.60   1
  -4  11 -12    4.90    4.80   1
   4 -10 -15   -1.60    3.80   1
   4 -10 -14    0.10    3.70   1
   4 -10 -13    0.30    3.80   1
  -4  10  13    9.20    3.00   1
   4 -10 -12   -0.50    3.50   1
   4 -10 -11    5.10    2.50   1
  -4  10  11    3.20    2.40   1
   4 -10 -10  102.80    8.90   1
  -4  10  10   83.40    7.60   1
   4 -10  -7    2.80    3.10   1
  -4  10   7   -2.80    3.00   1
   4 -10  -6   15.40    3.60   1
  -4  10   6   17.40    3.50   1
   4 -10  -5    6.90    3.00   1
  -4  10   5    7.10    3.40   1
   4 -10  -4   92.30    8.80   1
  -4  10   4   86.80    6.30   1
   4 -10  -3    3.50    2.40   1
  -4  10   3   -1.10    2.50   1
   4 -10  -2    1.00    2.60   1
  -4  10   2    2.00    2.30   1
   4 -10  -1    3.90    2.70   1
  -4  10   1    3.90    2.50   1
   4 -10   0    2.60    2.70   1
  -4  10   0   -2.80    2.10   1
   4 -10   1    8.90    2.80   1
  -4  10  -1    6.90    2.90   1
   4 -10   2   22.40    3.60   1
  -4  10  -2   28.00    3.60   1
   4 -10   3    3.10    2.10   1
  -4  10  -3    0.10    2.00   1
   4 -10   4    8.80    1.50   1
  -4  10  -4    8.10    3.20   1
   4 -10   5   -1.20    2.50   1
  -4  10  -5    0.70    2.80   1
   4 -10   6    3.80    2.60   1
  -4  10  -6    1.80    3.00   1
   4 -10   7    4.70    2.70   1
  -4  10  -7    9.80    3.40   1
   4 -10   8    2.50    2.70   1
  -4  10  -8   -1.20    2.80   1
   4 -10   9    0.60    1.80   1
  -4  10  -9    2.00    2.30   1
   4 -10  10   97.70    7.90   1
  -4  10 -10   95.00    8.70   1
   4 -10  11   -2.80    2.90   1
  -4  10 -11    3.20    3.30   1
   4 -10  12   43.70    5.40   1
  -4  10 -12   47.20    5.80   1
   4 -10  13    7.30    3.60   1
  -4  10 -13    9.60    4.10   1
   4 -10  14    1.80    3.20   1
  -4  10 -14    3.10    3.70   1
   4 -10  15   -1.10    3.30   1
  -4  10 -15    1.30    4.00   1
   4 -10  16   96.10    8.60   1
  -4  10 -16  114.60    9.60   1
   4 -10  17    0.50    3.50   1
  -4  10 -17    1.80    4.70   1
   4 -10  18    8.30    4.60   1
  -4  10 -18   10.80    4.90   1
  -4   9  21   33.30    5.60   1
  -4   9  20    2.50    3.70   1
  -4   9  19   13.40    3.70   1
   4  -9 -18    4.80    4.00   1
  -4   9  18    3.00    3.20   1
   4  -9 -17   55.40    6.00   1
   4  -9 -16    2.70    3.10   1
   4  -9 -15  218.50   18.50   1
   4  -9 -14   -0.30    2.00   1
  -4   9  14    1.10    1.70   1
   4  -9 -13    7.30    3.10   1
   4  -9 -12    6.00    2.20   1
  -4   9  12    5.90    2.30   1
   4  -9 -10    3.40    2.60   1
  -4   9  10    2.70    2.40   1
   4  -9  -9   41.60    4.20   1
  -4   9   9   52.20    4.50   1
   4  -9  -8    2.10    2.40   1
  -4   9   8    2.50    2.20   1
   4  -9  -7    1.70    2.20   1
  -4   9   7    3.40    2.30   1
   4  -9  -6    4.80    2.20   1
  -4   9   6   11.70    2.60   1
   4  -9  -5   15.00    3.00   1
  -4   9   5   16.60    3.00   1
   4  -9  -4    1.80    1.90   1
  -4   9   4    2.60    2.10   1
   4  -9  -3  109.80    7.20   1
  -4   9   3   86.40    6.70   1
   4  -9  -2    0.30    2.10   1
  -4   9   2    3.90    2.00   1
   4  -9  -1   20.50    3.00   1
  -4   9   1   18.50    2.80   1
   4  -9   0    3.00    2.00   1
  -4   9   0    3.70    2.00   1
   4  -9   1    6.30    2.50   1
  -4   9  -1    3.80    2.20   1
   4  -9   2    2.50    1.60   1
  -4   9  -2    2.60    2.30   1
   4  -9   3   17.70    3.00   1
  -4   9  -3   16.90    2.80   1
   4  -9   4    0.30    1.00   1
  -4   9  -4    0.20    1.40   1
   4  -9   5  108.90    6.50   1
  -4   9  -5  111.30    8.10   1
  -4   9  -6    1.80    2.20   1
   4  -9   7    0.80    2.00   1
  -4   9  -7    2.90    2.30   1
   4  -9   8    4.40    2.10   1
  -4   9  -8    0.10    2.30   1
   4  -9   9    8.00    2.20   1
  -4   9  -9    3.00    2.50   1
   4  -9  10   -0.50    2.40   1
  -4   9 -10    3.00    2.50   1
   4  -9  11   91.70    6.90   1
  -4   9 -11   87.70    6.40   1
   4  -9  12    1.60    1.90   1
  -4   9 -12    3.20    2.20   1
   4  -9  13    1.00    1.70   1
  -4   9 -13    3.70    3.20   1
   4  -9  14    5.60    3.10   1
  -4   9 -14   12.10    3.30   1
   4  -9  15   -0.10    2.50   1
  -4   9 -15    1.90    3.20   1
   4  -9  16    4.30    3.00   1
  -4   9 -16    7.00    3.20   1
   4  -9  17   78.30    6.80   1
  -4   9 -17   70.40    6.60   1
   4  -9  18    2.00    3.30   1
  -4   9 -18    1.70    3.50   1
   4  -9  19   10.00    4.00   1
  -4   9 -19    7.80    3.90   1
   4  -9  20    3.90    3.70   1
  -4   9 -20    6.10    4.50   1
   4  -9  21   24.80    5.10   1
  -4   9 -21   18.10    5.00   1
   4  -9  22    2.80    3.10   1
  -4   9 -22    4.20    3.70   1
  -4   8  24   11.50    4.60   1
  -4   8  23    5.20    3.80   1
  -4   8  22    5.50    3.80   1
   4  -8 -21   -1.90    3.10   1
  -4   8  21    0.80    3.30   1
   4  -8 -20  112.80    9.30   1
  -4   8  20  108.80    8.40   1
   4  -8 -19   -1.80    3.00   1
  -4   8  19    3.80    3.00   1
   4  -8 -18   -1.50    2.80   1
  -4   8  18   -0.20    2.70   1
   4  -8 -17   -0.60    2.60   1
  -4   8  17    4.30    2.60   1
   4  -8 -16    6.80    2.80   1
  -4   8  16    8.10    2.30   1
   4  -8 -15    3.80    2.40   1
   4  -8 -14    1.80    1.80   1
  -4   8  14    0.90    1.30   1
   4  -8 -13    4.20    2.20   1
  -4   8  13    3.90    2.10   1
   4  -8 -12  148.80   10.30   1
  -4   8  12  151.10    9.40   1
   4  -8 -11    0.60    1.60   1
  -4   8  11    0.80    1.90   1
   4  -8 -10    6.30    2.20   1
  -4   8  10    7.50    2.20   1
   4  -8  -9    5.00    2.00   1
  -4   8   9    6.20    1.70   1
   4  -8  -8    6.90    2.10   1
  -4   8   8   10.90    2.20   1
   4  -8  -7   15.80    2.70   1
  -4   8   7   21.90    2.70   1
   4  -8  -6  109.00    6.30   1
  -4   8   6  108.80    6.40   1
   4  -8  -5    1.50    1.50   1
  -4   8   5   -0.30    1.70   1
   4  -8  -4    6.80    1.80   1
  -4   8   4    6.20    1.80   1
   4  -8  -3    5.00    1.30   1
  -4   8   3    4.10    1.80   1
   4  -8  -2   48.90    3.90   1
  -4   8   2   49.90    3.80   1
   4  -8  -1   14.00    2.30   1
  -4   8   1   11.40    2.00   1
   4  -8   0  410.70   18.00   1
  -4   8   0  401.60   19.40   1
   4  -8   1   12.10    2.10   1
  -4   8  -1    9.70    1.90   1
   4  -8   2   50.20    3.50   1
  -4   8  -2   48.90    3.90   1
  -4   8  -3    3.20    1.70   1
   4  -8   4    7.40    1.30   1
  -4   8  -4    5.00    1.70   1
   4  -8   5    0.00    1.50   1
  -4   8  -5    1.80    1.60   1
   4  -8   6   97.30    5.70   1
  -4   8  -6   97.40    6.40   1
   4  -8   7   14.40    2.10   1
  -4   8  -7   14.50    2.60   1
   4  -8   8    6.70    1.90   1
  -4   8  -8   11.60    2.30   1
   4  -8   9    8.20    2.00   1
  -4   8  -9    6.90    2.10   1
   4  -8  10    6.50    2.00   1
  -4   8 -10    4.80    2.40   1
   4  -8  11    1.40    1.30   1
  -4   8 -11   -1.50    2.00   1
   4  -8  12  171.70    9.20   1
  -4   8 -12  160.10    9.60   1
   4  -8  13    3.00    2.40   1
  -4   8 -13    5.30    2.30   1
   4  -8  14    0.60    1.60   1
  -4   8 -14    2.50    2.60   1
   4  -8  15    9.10    2.70   1
  -4   8 -15    7.70    2.80   1
   4  -8  16   10.70    3.20   1
  -4   8 -16    8.40    3.00   1
   4  -8  17   -1.00    2.40   1
  -4   8 -17    2.40    2.90   1
   4  -8  18   -1.20    2.60   1
  -4   8 -18   -3.30    2.80   1
   4  -8  19    3.90    3.00   1
  -4   8 -19    0.60    3.00   1
   4  -8  20  119.60    9.50   1
  -4   8 -20  136.60    9.20   1
   4  -8  21    1.90    3.20   1
  -4   8 -21    0.70    3.80   1
   4  -8  22    8.00    3.60   1
  -4   8 -22   11.60    4.30   1
   4  -8  23    2.20    2.80   1
  -4   8 -23    4.60    3.30   1
   4  -8  24    8.60    4.80   1
  -4   8 -24    1.00    4.60   1
  -4   7  26    5.70    3.90   1
  -4   7  25   21.10    3.30   1
  -4   7  24    2.30    3.20   1
   4  -7 -23   67.50    6.90   1
  -4   7  23   56.60    5.50   1
   4  -7 -22    1.20    3.20   1
  -4   7  22    0.50    2.70   1
   4  -7 -21    6.80    3.20   1
  -4   7  21    5.80    3.00   1
   4  -7 -20    1.20    2.50   1
  -4   7  20   -2.20    2.60   1
   4  -7 -19   36.80    4.10   1
   4  -7 -18    6.30    2.80   1
   4  -7 -17    5.00    2.30   1
  -4   7  17    7.10    2.10   1
   4  -7 -16    1.00    1.90   1
  -4   7  16   -0.40    1.20   1
   4  -7 -15    6.50    2.30   1
   4  -7 -14   -0.40    1.60   1
  -4   7  14    1.90    1.60   1
   4  -7 -13   13.90    2.30   1
  -4   7  13   12.70    2.00   1
   4  -7 -12   13.40    2.20   1
  -4   7  12   14.00    2.10   1
   4  -7 -11  306.00   16.50   1
  -4   7  11  303.50   14.50   1
   4  -7 -10    1.10    1.60   1
  -4   7  10    2.20    1.50   1
   4  -7  -9   45.70    3.40   1
  -4   7   9   46.00    3.30   1
   4  -7  -8   -0.10    1.30   1
  -4   7   8    0.50    1.20   1
   4  -7  -7    0.00    1.40   1
  -4   7   7    0.30    1.20   1
   4  -7  -6   20.00    2.10   1
  -4   7   6   21.70    2.00   1
   4  -7  -5   33.50    2.80   1
  -4   7   5   31.20    2.40   1
   4  -7  -4    0.20    1.20   1
  -4   7   4    1.10    1.20   1
   4  -7  -3   67.50    4.10   1
  -4   7   3   73.50    4.30   1
   4  -7  -2    6.80    1.60   1
  -4   7   2    7.90    1.50   1
   4  -7  -1    3.50    1.00   1
  -4   7   1    1.10    0.90   1
   4  -7   0   11.50    1.70   1
  -4   7   0   11.70    1.70   1
   4  -7   1  206.80    8.50   1
  -4   7  -1  194.00   10.50   1
   4  -7   2    1.10    0.90   1
  -4   7  -2   -0.80    1.20   1
   4  -7   3    4.70    1.40   1
  -4   7  -3    5.70    1.60   1
   4  -7   4    8.80    1.60   1
  -4   7  -4    9.10    1.70   1
   4  -7   5   16.20    2.10   1
  -4   7  -5   18.40    2.20   1
   4  -7   6   22.40    2.30   1
  -4   7  -6   25.30    2.40   1
  -4   7  -7   25.90    2.50   1
   4  -7   8    2.50    1.40   1
  -4   7  -8    1.10    1.50   1
   4  -7   9  282.10   14.40   1
  -4   7  -9  297.20   13.70   1
   4  -7  10    3.50    1.50   1
  -4   7 -10    4.50    1.70   1
  -4   7 -11   75.60    4.30   1
   4  -7  12   16.20    2.50   1
  -4   7 -12   19.80    2.50   1
   4  -7  13    5.30    1.80   1
  -4   7 -13    4.10    1.90   1
   4  -7  14    1.60    1.90   1
  -4   7 -14   -0.10    2.00   1
   4  -7  15   57.10    4.10   1
  -4   7 -15   53.10    4.20   1
   4  -7  16    8.00    2.30   1
  -4   7 -16    6.40    2.50   1
   4  -7  17   24.70    3.30   1
  -4   7 -17   22.30    3.10   1
   4  -7  18    3.60    2.30   1
  -4   7 -18   -0.40    2.30   1
   4  -7  19   19.80    3.70   1
  -4   7 -19   16.30    3.50   1
   4  -7  20    3.40    2.90   1
  -4   7 -20   -1.70    2.80   1
   4  -7  21  314.40   16.20   1
  -4   7 -21  304.00   18.10   1
   4  -7  22   10.20    3.40   1
  -4   7 -22    7.10    3.50   1
   4  -7  23   22.50    3.10   1
  -4   7 -23   21.80    4.20   1
   4  -7  24    0.10    3.00   1
  -4   7 -24    1.80    3.60   1
   4  -7  25   -0.60    4.00   1
  -4   7 -25    1.20    4.10   1
   4  -7  26    0.10    2.80   1
  -4   7 -26    0.70    2.80   1
  -4   6  29    4.10    4.30   1
  -4   6  28   93.10    7.70   1
  -4   6  27    6.30    3.70   1
  -4   6  26    5.70    3.50   1
   4  -6 -25    1.20    3.10   1
  -4   6  25    0.20    2.70   1
   4  -6 -24   10.10    3.40   1
  -4   6  24    4.50    2.90   1
   4  -6 -23   15.80    3.20   1
  -4   6  23   22.20    3.50   1
   4  -6 -22   60.50    5.20   1
  -4   6  22   52.00    4.80   1
   4  -6 -21   11.50    2.80   1
  -4   6  21    4.30    2.20   1
   4  -6 -20   24.90    3.40   1
  -4   6  20   17.00    2.40   1
   4  -6 -19    0.50    2.00   1
   4  -6 -18   53.90    4.40   1
   4  -6 -17    5.80    2.00   1
   4  -6 -16  326.60   18.20   1
   4  -6 -15    7.50    1.70   1
   4  -6 -14    2.90    1.50   1
  -4   6  14    0.90    1.20   1
   4  -6 -13    0.60    1.30   1
  -4   6  13    1.60    1.30   1
   4  -6 -12   53.60    3.60   1
  -4   6  12   49.80    3.30   1
   4  -6 -11   10.40    1.60   1
  -4   6  11   11.90    1.80   1
   4  -6 -10   56.40    3.60   1
  -4   6  10   52.10    2.90   1
   4  -6  -9    4.10    1.30   1
  -4   6   9    1.60    1.10   1
   4  -6  -8    5.30    1.30   1
  -4   6   8    2.40    0.90   1
   4  -6  -7    3.70    1.20   1
  -4   6   7    2.50    0.90   1
   4  -6  -6    7.90    1.40   1
  -4   6   6    7.90    0.90   1
   4  -6  -5   72.50    3.70   1
  -4   6   5   69.80    3.20   1
   4  -6  -4  171.30    7.80   1
  -4   6   4  168.30    6.80   1
   4  -6  -3    0.40    0.90   1
  -4   6   3    0.60    0.70   1
   4  -6  -2   80.90    4.00   1
  -4   6   2   70.50    3.30   1
   4  -6  -1    5.70    1.20   1
  -4   6   1    2.60    0.80   1
   4  -6   0    3.50    1.10   1
  -4   6   0    2.60    0.90   1
   4  -6   1   69.20    3.60   1
  -4   6  -1   62.70    3.10   1
   4  -6   2   11.40    1.30   1
  -4   6  -2   10.00    1.10   1
   4  -6   3    5.50    1.20   1
  -4   6  -3    4.10    0.80   1
   4  -6   4  135.60    6.20   1
  -4   6  -4  127.90    6.20   1
   4  -6   5    0.30    0.60   1
  -4   6  -5   -0.20    1.00   1
   4  -6   6   11.60    1.90   1
  -4   6  -6   14.70    1.60   1
   4  -6   7   54.00    3.20   1
  -4   6  -7   46.60    3.40   1
   4  -6   8   16.90    1.80   1
  -4   6  -8   16.00    1.70   1
   4  -6   9    2.60    1.10   1
  -4   6  -9    1.60    1.20   1
   4  -6  10  122.40    6.90   1
  -4   6 -10  125.60    6.90   1
   4  -6  11    4.20    1.70   1
  -4   6 -11    3.00    1.50   1
   4  -6  12    2.00    1.30   1
  -4   6 -12    3.50    1.60   1
   4  -6  13   42.40    2.90   1
  -4   6 -13   36.90    2.90   1
   4  -6  14    7.90    1.80   1
  -4   6 -14    7.30    1.90   1
   4  -6  15    2.70    1.70   1
  -4   6 -15    0.40    1.60   1
   4  -6  16   88.50    6.40   1
  -4   6 -16   82.00    6.40   1
   4  -6  17    2.80    1.60   1
  -4   6 -17    5.00    1.80   1
   4  -6  18    7.90    1.90   1
  -4   6 -18   10.20    2.60   1
   4  -6  19   32.30    3.40   1
  -4   6 -19   23.50    3.50   1
   4  -6  20   60.90    4.70   1
  -4   6 -20   57.30    4.80   1
   4  -6  21    0.90    2.60   1
  -4   6 -21   -2.50    2.50   1
   4  -6  22    3.60    2.00   1
  -4   6 -22    2.70    2.20   1
   4  -6  23    3.10    3.00   1
  -4   6 -23   -1.50    2.90   1
   4  -6  24   78.10    6.30   1
  -4   6 -24   83.50    6.70   1
   4  -6  25   21.20    3.80   1
  -4   6 -25   19.90    3.60   1
   4  -6  26   16.90    3.90   1
  -4   6 -26   12.50    4.60   1
   4  -6  27   -3.90    3.10   1
  -4   6 -27    1.80    2.90   1
  -4   5  30    9.10    3.80   1
  -4   5  29   10.90    3.00   1
  -4   5  28    0.80    2.60   1
  -4   5  27   67.80    6.40   1
   4  -5 -26    0.70    2.80   1
  -4   5  26    0.80    2.80   1
   4  -5 -25   -0.70    2.70   1
  -4   5  25    0.20    2.80   1
   4  -5 -24    4.80    2.70   1
  -4   5  24   10.80    2.80   1
   4  -5 -23   11.80    3.00   1
  -4   5  23   13.60    2.90   1
   4  -5 -22    6.10    2.50   1
  -4   5  22    5.30    2.20   1
   4  -5 -21   72.00    5.10   1
  -4   5  21   72.90    5.20   1
   4  -5 -20   -0.10    1.70   1
  -4   5  20   -1.80    1.50   1
   4  -5 -19   17.40    2.40   1
  -4   5  19   11.90    2.00   1
   4  -5 -18    8.60    1.70   1
  -4   5  18    9.30    1.80   1
   4  -5 -17   10.80    1.90   1
  -4   5  17   13.50    1.70   1
   4  -5 -16    5.30    1.70   1
   4  -5 -15   27.10    2.20   1
   4  -5 -14    0.40    1.10   1
  -4   5  14    0.60    1.00   1
   4  -5 -13  102.20    4.90   1
  -4   5  13   91.30    4.30   1
   4  -5 -12   14.50    1.60   1
  -4   5  12   13.40    1.30   1
   4  -5 -11   12.80    1.50   1
  -4   5  11   10.10    1.00   1
   4  -5 -10    7.70    1.10   1
  -4   5  10    6.10    0.80   1
   4  -5  -9    0.70    0.80   1
  -4   5   9    1.30    0.60   1
   4  -5  -8    1.00    0.80   1
  -4   5   8    0.50    0.60   1
   4  -5  -7  342.90   14.80   1
  -4   5   7  334.20    9.90   1
   4  -5  -6   18.70    1.60   1
  -4   5   6   19.50    1.00   1
   4  -5  -5   27.20    1.90   1
  -4   5   5   26.90    1.20   1
   4  -5  -4   11.20    1.10   1
  -4   5   4   11.70    0.80   1
   4  -5  -3   51.20    2.60   1
  -4   5   3   49.70    2.00   1
   4  -5  -2    2.80    0.80   1
  -4   5   2    1.60    0.60   1
   4  -5  -1  494.60   21.70   1
  -4   5   1  485.00   16.50   1
   4  -5   0   11.10    1.20   1
  -4   5   0   12.10    0.80   1
   4  -5   1   73.00    3.60   1
  -4   5  -1   61.40    2.40   1
   4  -5   2    3.60    0.80   1
  -4   5  -2    2.60    0.60   1
   4  -5   3   46.80    2.40   1
  -4   5  -3   44.60    1.80   1
   4  -5   4   -0.10    0.80   1
  -4   5  -4    0.30    0.60   1
   4  -5   5  354.90   15.50   1
  -4   5  -5  351.50   13.80   1
   4  -5   6    2.00    0.80   1
  -4   5  -6    2.10    0.60   1
   4  -5   7    1.50    0.80   1
  -4   5  -7    0.70    0.60   1
   4  -5   8    5.00    1.00   1
  -4   5  -8    5.00    1.00   1
   4  -5   9    7.50    1.30   1
  -4   5  -9    6.50    1.20   1
   4  -5  10   -0.60    1.10   1
  -4   5 -10    0.00    1.00   1
  -4   5 -11   99.00    5.00   1
   4  -5  12    1.50    1.30   1
  -4   5 -12    0.50    1.20   1
   4  -5  13    8.60    1.70   1
  -4   5 -13   10.70    1.70   1
   4  -5  14    6.30    1.60   1
  -4   5 -14    8.00    1.80   1
   4  -5  15   12.00    1.90   1
  -4   5 -15   11.30    2.10   1
   4  -5  16    3.70    1.60   1
  -4   5 -16    2.30    1.50   1
   4  -5  17   13.00    2.20   1
  -4   5 -17   15.80    2.40   1
   4  -5  18    0.30    1.90   1
  -4   5 -18   -0.30    1.80   1
   4  -5  19   87.20    5.80   1
  -4   5 -19   75.50    5.00   1
   4  -5  20   -0.10    2.00   1
  -4   5 -20    2.00    2.30   1
   4  -5  21   14.20    2.70   1
  -4   5 -21   23.30    3.20   1
   4  -5  22    1.20    2.70   1
  -4   5 -22    2.50    2.80   1
   4  -5  23    2.70    2.80   1
  -4   5 -23    0.10    2.90   1
   4  -5  24    4.30    3.10   1
  -4   5 -24    4.60    3.20   1
   4  -5  25   63.20    6.00   1
  -4   5 -25   65.30    5.90   1
   4  -5  26    4.30    3.80   1
  -4   5 -26    2.40    3.80   1
   4  -5  27    3.10    2.70   1
  -4   5 -27    7.50    3.20   1
   4  -5  28   -2.30    4.10   1
  -4   5 -28    1.90    4.30   1
  -4   4  31    1.30    3.70   1
  -4   4  30   36.10    5.00   1
  -4   4  29   -3.10    3.00   1
   4  -4 -28   21.40    3.60   1
  -4   4  28   33.60    3.40   1
   4  -4 -27   -5.60    2.80   1
  -4   4  27   -0.10    2.70   1
   4  -4 -26   14.90    3.20   1
  -4   4  26   20.30    3.30   1
   4  -4 -25    2.20    2.40   1
  -4   4  25    0.20    2.10   1
   4  -4 -24   47.30    4.30   1
  -4   4  24   63.90    4.80   1
   4  -4 -23   -2.20    1.80   1
  -4   4  23   -0.20    1.30   1
   4  -4 -22   13.20    2.20   1
  -4   4  22   10.80    2.30   1
   4  -4 -21   -0.20    1.40   1
  -4   4  21   -2.20    1.50   1
   4  -4 -20   54.00    3.90   1
  -4   4  20   62.40    4.00   1
   4  -4 -19   -1.20    1.30   1
  -4   4  19   -0.90    1.30   1
   4  -4 -18    1.40    1.30   1
  -4   4  18    0.90    1.30   1
   4  -4 -17   -0.50    0.70   1
  -4   4  17    0.60    1.10   1
   4  -4 -16   27.60    2.40   1
  -4   4  16   38.00    2.50   1
   4  -4 -15   -0.20    1.00   1
  -4   4  15   -0.40    1.20   1
   4  -4 -14   10.10    1.50   1
  -4   4  14    6.20    1.40   1
   4  -4 -13    0.00    1.00   1
  -4   4  13    0.70    0.60   1
   4  -4 -12  567.90   29.00   1
  -4   4  12  556.80   18.10   1
   4  -4 -11   -0.30    0.80   1
  -4   4  11   -0.30    0.50   1
   4  -4 -10   22.30    1.60   1
  -4   4  10   23.60    1.20   1
   4  -4  -9   -0.10    0.60   1
  -4   4   9    0.30    0.40   1
   4  -4  -8    4.80    0.80   1
  -4   4   8    4.20    0.50   1
   4  -4  -7    0.80    0.70   1
  -4   4   7    0.30    0.40   1
   4  -4  -6    2.40    0.80   1
  -4   4   6    2.80    0.40   1
   4  -4  -5    0.00    0.50   1
  -4   4   5   -0.10    0.40   1
   4  -4  -4   36.10    1.40   1
  -4   4   4   37.60    1.40   1
   4  -4  -3    1.40    0.40   1
  -4   4   3    0.10    0.30   1
   4  -4  -2    8.70    0.60   1
  -4   4   2    9.20    0.50   1
   4  -4  -1    0.80    0.40   1
  -4   4   1    0.00    0.40   1
   4  -4   0  233.30    7.80   1
  -4   4   0  239.00    8.10   1
   4  -4   1    1.00    0.50   1
  -4   4  -1    0.00    0.30   1
   4  -4   2    0.90    0.50   1
  -4   4  -2    0.70    0.40   1
   4  -4   3   -0.40    0.50   1
  -4   4  -3    0.40    0.30   1
   4  -4   4   27.60    1.70   1
  -4   4  -4   27.50    1.30   1
   4  -4   5    0.00    0.50   1
  -4   4  -5    0.40    0.50   1
   4  -4   6   26.80    1.70   1
  -4   4  -6   23.20    1.20   1
   4  -4   7   -0.10    0.80   1
  -4   4  -7    0.20    0.50   1
   4  -4   8  612.40   25.90   1
  -4   4  -8  598.30   17.60   1
   4  -4   9   -0.70    0.80   1
  -4   4  -9   -0.20    0.60   1
   4  -4  10   77.20    3.90   1
  -4   4 -10   73.40    3.50   1
   4  -4  11    0.60    1.00   1
  -4   4 -11    0.10    1.00   1
   4  -4  12   10.60    1.60   1
  -4   4 -12    9.90    1.50   1
   4  -4  13    1.30    1.10   1
  -4   4 -13    0.10    1.10   1
   4  -4  14   30.30    2.80   1
  -4   4 -14   36.20    2.60   1
   4  -4  15    0.80    1.40   1
   4  -4  16   39.30    2.70   1
   4  -4  17    0.20    1.50   1
  -4   4 -17    2.90    1.80   1
   4  -4  18   99.90    5.90   1
  -4   4 -18  103.70    5.90   1
   4  -4  19   -0.30    1.80   1
  -4   4 -19    0.20    1.80   1
   4  -4  20  324.30   17.60   1
  -4   4 -20  344.70   17.60   1
   4  -4  21    2.40    1.70   1
  -4   4 -21    1.10    1.40   1
   4  -4  22   24.20    3.70   1
  -4   4 -22   23.60    3.40   1
   4  -4  23    0.10    2.80   1
  -4   4 -23   -2.50    2.50   1
   4  -4  24    9.70    2.50   1
  -4   4 -24    2.40    2.80   1
   4  -4  25    3.80    3.10   1
  -4   4 -25   -0.30    2.90   1
   4  -4  26    3.40    3.80   1
  -4   4 -26    7.50    3.80   1
   4  -4  27    0.10    3.70   1
  -4   4 -27    1.40    3.40   1
   4  -4  28   10.40    3.80   1
  -4   4 -28   11.10    4.30   1
   4  -4  29   -1.40    2.90   1
  -4   4 -29    1.50    3.00   1
  -4   3  32   -1.90    3.40   1
  -4   3  31    7.20    3.00   1
  -4   3  30   14.40    3.30   1
  -4   3  29   23.20    3.30   1
   4  -3 -28    0.90    2.90   1
  -4   3  28    5.70    2.70   1
   4  -3 -27    0.80    2.50   1
  -4   3  27    2.40    2.40   1
   4  -3 -26    0.80    1.50   1
  -4   3  26    2.90    1.70   1
   4  -3 -25   31.80    4.00   1
  -4   3  25   26.20    3.00   1
   4  -3 -24    7.30    2.20   1
  -4   3  24   12.10    2.30   1
   4  -3 -23  172.40   10.10   1
  -4   3  23  172.20    9.20   1
   4  -3 -22    5.80    2.10   1
  -4   3  22    4.70    1.80   1
   4  -3 -21   54.00    4.30   1
  -4   3  21   55.40    3.60   1
   4  -3 -20    3.70    1.50   1
  -4   3  20    7.00    1.50   1
   4  -3 -19   35.70    2.50   1
  -4   3  19   46.30    3.00   1
   4  -3 -18    5.90    0.90   1
  -4   3  18    6.30    1.30   1
   4  -3 -17  241.80    8.90   1
  -4   3  17  236.90   10.60   1
   4  -3 -16   14.00    1.10   1
  -4   3  16   14.20    1.10   1
   4  -3 -15    3.70    0.70   1
  -4   3  15    3.60    0.70   1
   4  -3 -14   12.70    1.00   1
  -4   3  14   12.80    1.00   1
   4  -3 -13  130.50    4.90   1
  -4   3  13  126.90    4.80   1
   4  -3 -12   31.00    2.20   1
  -4   3  12   31.50    1.40   1
   4  -3 -11  316.10   11.30   1
  -4   3  11  317.10    7.80   1
   4  -3 -10    0.40    0.50   1
  -4   3  10    0.20    0.30   1
   4  -3  -9   30.10    1.20   1
  -4   3   9   31.80    1.00   1
   4  -3  -8    9.90    0.90   1
  -4   3   8    9.40    0.50   1
   4  -3  -7    7.50    0.50   1
  -4   3   7    7.40    0.40   1
   4  -3  -6   70.00    2.40   1
  -4   3   6   69.20    2.30   1
   4  -3  -5   22.10    1.50   1
  -4   3   5   19.60    0.80   1
   4  -3  -4    0.80    0.20   1
  -4   3   4   -0.10    0.20   1
   4  -3  -3   94.90    3.50   1
  -4   3   3   87.80    4.10   1
   4  -3  -2    0.50    0.30   1
  -4   3   2   -0.20    0.30   1
   4  -3  -1    0.20    0.20   1
  -4   3   1    0.30    0.20   1
   4  -3   0   67.60    2.30   1
  -4   3   0   68.20    2.10   1
   4  -3   1    2.30    0.30   1
  -4   3  -1    2.90    0.30   1
   4  -3   2   26.50    1.00   1
  -4   3  -2   27.10    1.10   1
   4  -3   3   96.90    3.20   1
  -4   3  -3   99.10    3.20   1
   4  -3   4    0.00    0.40   1
  -4   3  -4    0.50    0.30   1
  -4   3  -5    1.50    0.40   1
   4  -3   6   59.90    3.00   1
  -4   3  -6   63.20    2.50   1
   4  -3   7    1.60    0.70   1
  -4   3  -7    0.10    0.50   1
   4  -3   8   12.40    1.30   1
  -4   3  -8   12.10    0.90   1
   4  -3   9  482.90   22.60   1
  -4   3  -9  492.90   14.30   1
   4  -3  10   18.50    1.50   1
  -4   3 -10   18.10    1.20   1
   4  -3  11    2.80    1.00   1
  -4   3 -11    3.80    0.80   1
   4  -3  12   17.20    1.60   1
  -4   3 -12   19.80    1.70   1
   4  -3  13   -0.10    0.90   1
  -4   3 -13    0.70    1.00   1
   4  -3  14    1.20    1.10   1
  -4   3 -14   -0.70    1.10   1
   4  -3  15    0.30    1.10   1
  -4   3 -15    2.50    1.20   1
   4  -3  16   12.90    1.70   1
  -4   3 -16   11.90    1.60   1
   4  -3  17   20.10    2.30   1
  -4   3 -17   19.10    2.40   1
   4  -3  18   12.70    2.10   1
  -4   3 -18    8.90    1.90   1
   4  -3  19   19.10    2.50   1
  -4   3 -19   17.60    2.50   1
   4  -3  20   -0.50    2.00   1
  -4   3 -20    0.70    1.90   1
   4  -3  21   41.20    4.00   1
  -4   3 -21   43.50    3.60   1
   4  -3  22    1.70    2.10   1
  -4   3 -22    6.10    2.20   1
   4  -3  23   62.60    5.30   1
  -4   3 -23   62.60    4.60   1
   4  -3  24   10.10    3.10   1
  -4   3 -24   11.90    3.30   1
   4  -3  25   39.90    4.90   1
  -4   3 -25   42.30    5.00   1
   4  -3  26    2.70    3.60   1
  -4   3 -26   -1.60    3.50   1
   4  -3  27    6.00    3.90   1
  -4   3 -27    9.50    3.70   1
   4  -3  28    3.60    4.50   1
  -4   3 -28    3.10    3.80   1
   4  -3  29  120.40    9.70   1
  -4   3 -29  109.60    8.80   1
  -4   2  33    0.50    3.80   1
  -4   2  32    7.30    3.30   1
  -4   2  31    7.20    3.20   1
  -4   2  30   11.10    3.40   1
  -4   2  29   12.50    2.90   1
   4  -2 -28   89.20    7.50   1
  -4   2  28  115.80    7.70   1
   4  -2 -27    0.60    2.60   1
  -4   2  27    2.40    2.20   1
   4  -2 -26   -0.10    2.40   1
  -4   2  26    3.00    2.20   1
   4  -2 -25   -1.00    2.00   1
  -4   2  25    2.80    1.80   1
   4  -2 -24    8.70    2.20   1
  -4   2  24    8.60    2.00   1
   4  -2 -23   19.30    2.80   1
  -4   2  23   18.80    2.30   1
   4  -2 -22   29.70    2.90   1
  -4   2  22   29.40    2.60   1
   4  -2 -21   -0.90    1.50   1
  -4   2  21    0.30    0.70   1
   4  -2 -20   57.50    3.90   1
  -4   2  20   50.60    2.10   1
   4  -2 -19   -0.90    1.30   1
  -4   2  19    1.20    0.70   1
   4  -2 -18    7.50    1.50   1
  -4   2  18    7.30    0.70   1
   4  -2 -17   17.70    1.80   1
  -4   2  17   17.30    0.90   1
   4  -2 -16   45.50    2.00   1
  -4   2  16   48.20    2.30   1
   4  -2 -15    2.70    0.70   1
  -4   2  15    2.60    0.50   1
   4  -2 -14   42.80    1.90   1
  -4   2  14   45.40    1.50   1
   4  -2 -13    7.10    0.80   1
  -4   2  13    6.40    0.50   1
   4  -2 -12    5.40    0.70   1
  -4   2  12    4.60    0.50   1
   4  -2 -11   40.40    1.60   1
  -4   2  11   41.00    1.20   1
   4  -2 -10    7.00    0.50   1
  -4   2  10    8.10    0.50   1
   4  -2  -9    0.90    0.30   1
  -4   2   9    1.10    0.30   1
   4  -2  -8  643.20   15.00   1
  -4   2   8  627.50   17.00   1
   4  -2  -7    2.20    0.20   1
   4  -2  -6   55.00    3.50   1
  -4   2   6   56.80    2.60   1
   4  -2  -5    6.20    0.30   1
  -4   2   5    5.20    0.20   1
   4  -2  -4   10.00    1.20   1
   4  -2  -1    9.40    0.30   1
  -4   2   1    8.90    0.30   1
   4  -2   0   11.00    0.40   1
  -4   2   0   10.00    0.60   1
   4  -2   1    6.90    0.40   1
  -4   2  -1    7.10    0.50   1
   4  -2   2   57.50    1.90   1
  -4   2  -2   54.40    1.70   1
   4  -2   3    3.00    0.40   1
  -4   2  -3    2.30    0.30   1
   4  -2   4  631.30   21.30   1
  -4   2  -4  642.00   16.00   1
   4  -2   5    1.50    0.50   1
  -4   2  -5    0.80    0.30   1
   4  -2   6    7.30    0.90   1
  -4   2  -6    8.20    0.50   1
   4  -2   7   42.50    2.20   1
  -4   2  -7   41.40    1.30   1
   4  -2   8    4.80    0.80   1
  -4   2  -8    4.50    0.50   1
   4  -2   9    5.90    0.90   1
  -4   2  -9    6.70    0.60   1
   4  -2  10   47.20    2.60   1
  -4   2 -10   48.00    1.70   1
   4  -2  11    1.00    0.60   1
  -4   2 -11    3.70    0.70   1
   4  -2  12   47.90    2.80   1
  -4   2 -12   55.30    3.00   1
   4  -2  13   16.60    1.70   1
  -4   2 -13   20.10    1.70   1
   4  -2  14    9.60    1.40   1
  -4   2 -14    8.70    1.50   1
   4  -2  15    1.00    1.20   1
  -4   2 -15   -0.20    1.20   1
   4  -2  16   52.40    3.70   1
  -4   2 -16   54.90    3.30   1
   4  -2  17    1.70    1.40   1
  -4   2 -17    0.70    1.50   1
   4  -2  18   29.00    2.50   1
  -4   2 -18   31.30    2.70   1
   4  -2  19   19.10    2.90   1
  -4   2 -19   23.10    2.30   1
   4  -2  20    6.50    2.30   1
  -4   2 -20    5.60    1.90   1
   4  -2  21   -0.40    2.10   1
  -4   2 -21    0.40    1.90   1
   4  -2  22    2.00    1.70   1
  -4   2 -22    0.30    1.70   1
   4  -2  23    3.10    2.60   1
  -4   2 -23    1.70    2.60   1
   4  -2  24  100.00    6.60   1
  -4   2 -24  105.80    7.20   1
   4  -2  25   10.20    3.60   1
  -4   2 -25   12.70    3.10   1
   4  -2  26   10.10    3.90   1
  -4   2 -26    9.60    3.80   1
   4  -2  27    1.40    2.70   1
  -4   2 -27    5.90    2.90   1
   4  -2  28   10.00    5.00   1
  -4   2 -28    4.50    4.20   1
   4  -2  29   -0.60    4.70   1
  -4   2 -29    1.80    4.00   1
  -4   1  33  137.70    9.30   1
  -4   1  32    7.00    3.60   1
  -4   1  31   10.20    3.10   1
  -4   1  30    0.80    2.70   1
  -4   1  29   41.50    4.10   1
   4  -1 -28   11.30    3.60   1
  -4   1  28   10.80    3.20   1
   4  -1 -27   62.70    5.90   1
  -4   1  27   77.20    5.80   1
   4  -1 -26    8.40    2.80   1
  -4   1  26    5.20    1.90   1
   4  -1 -25   42.30    3.80   1
  -4   1  25   42.90    4.10   1
  -4   1  24    0.10    1.70   1
   4  -1 -23   19.00    2.40   1
  -4   1  23   20.30    2.20   1
   4  -1 -22   12.20    2.20   1
  -4   1  22   13.90    1.10   1
   4  -1 -21   20.50    2.30   1
  -4   1  21   21.90    1.30   1
   4  -1 -20   13.20    2.00   1
  -4   1  20   16.00    1.10   1
  -4   1  19    1.60    0.60   1
   4  -1 -18    1.60    1.50   1
  -4   1  18    0.60    0.60   1
   4  -1 -17   -0.40    0.90   1
  -4   1  17    0.70    0.70   1
   4  -1 -16   15.00    1.70   1
  -4   1  16   16.90    0.90   1
   4  -1 -15    2.20    0.90   1
  -4   1  15    3.00    0.50   1
   4  -1 -14   19.30    1.40   1
  -4   1  14   21.10    0.90   1
   4  -1 -13  492.40   22.00   1
  -4   1  13  502.60   12.50   1
   4  -1 -12   12.00    1.30   1
  -4   1  12   14.40    0.70   1
   4  -1 -11    1.00    0.60   1
  -4   1  11    0.80    0.30   1
   4  -1 -10   59.20    2.20   1
  -4   1  10   63.60    1.90   1
   4  -1  -9    1.80    0.40   1
  -4   1   9    1.50    0.30   1
   4  -1  -8   -0.40    0.40   1
  -4   1   8    1.00    0.30   1
   4  -1  -7   98.50    2.90   1
  -4   1   7   96.00    3.20   1
   4  -1  -6   28.30    1.00   1
   4  -1  -5    3.10    0.30   1
  -4   1   5    3.10    0.20   1
   4  -1  -4   66.90    2.10   1
  -4   1   4   66.00    1.80   1
   4  -1  -3    0.10    0.10   1
  -4   1   3    0.30    0.20   1
   4  -1  -2    0.60    0.20   1
  -4   1   2    0.40    0.20   1
   4  -1  -1   91.80    2.80   1
  -4   1   1   86.70    4.00   1
   4  -1   0    1.00    0.30   1
  -4   1   0    0.40    0.30   1
   4  -1   1   20.00    0.90   1
  -4   1  -1   19.30    0.70   1
   4  -1   2   70.30    2.20   1
  -4   1  -2   73.00    2.60   1
   4  -1   3    7.40    0.60   1
[truncated: 173,139 more chars]
