# Supplementary material for: Flux syntheses and single-crystal structures of CsNa10 M 4(AsO4)9 (M = Zr, Hf)
Source: Acta Crystallogr E Crystallogr Commun. 2022 Jun 21;78(Pt 7):737–41. doi: 10.1107/S2056989022006338 (PMC9260365; doi:10.1107/S2056989022006338)
Supplement: Supplementary file 2 [file e-78-00737-Isup2.hkl]

data_I                                                                          
_shelx_title ' zras in R-3c  twined HKLF5'                                      
_shelx_refln_list_code          4                                               
_shelx_F_calc_maximum     1662.93                                               
_exptl_crystal_F_000      5460.00                                               
_reflns_d_resolution_high  0.6611                                               
                                                                                
loop_                                                                           
 _space_group_symop_operation_xyz                                               
 'x, y, z'                                                                      
 '-y, x-y, z'                                                                   
 '-x+y, -x, z'                                                                  
 'y, x, -z+1/2'                                                                 
 'x-y, -y, -z+1/2'                                                              
 '-x, -x+y, -z+1/2'                                                             
 'x+2/3, y+1/3, z+1/3'                                                          
 '-y+2/3, x-y+1/3, z+1/3'                                                       
 '-x+y+2/3, -x+1/3, z+1/3'                                                      
 'y+2/3, x+1/3, -z+5/6'                                                         
 'x-y+2/3, -y+1/3, -z+5/6'                                                      
 '-x+2/3, -x+y+1/3, -z+5/6'                                                     
 'x+1/3, y+2/3, z+2/3'                                                          
 '-y+1/3, x-y+2/3, z+2/3'                                                       
 '-x+y+1/3, -x+2/3, z+2/3'                                                      
 'y+1/3, x+2/3, -z+7/6'                                                         
 'x-y+1/3, -y+2/3, -z+7/6'                                                      
 '-x+1/3, -x+y+2/3, -z+7/6'                                                     
 '-x, -y, -z'                                                                   
 'y, -x+y, -z'                                                                  
 'x-y, x, -z'                                                                   
 '-y, -x, z-1/2'                                                                
 '-x+y, y, z-1/2'                                                               
 'x, x-y, z-1/2'                                                                
 '-x+2/3, -y+1/3, -z+1/3'                                                       
 'y+2/3, -x+y+1/3, -z+1/3'                                                      
 'x-y+2/3, x+1/3, -z+1/3'                                                       
 '-y+2/3, -x+1/3, z-1/6'                                                        
 '-x+y+2/3, y+1/3, z-1/6'                                                       
 'x+2/3, x-y+1/3, z-1/6'                                                        
 '-x+1/3, -y+2/3, -z+2/3'                                                       
 'y+1/3, -x+y+2/3, -z+2/3'                                                      
 'x-y+1/3, x+2/3, -z+2/3'                                                       
 '-y+1/3, -x+2/3, z+1/6'                                                        
 '-x+y+1/3, y+2/3, z+1/6'                                                       
 'x+1/3, x-y+2/3, z+1/6'                                                        
                                                                                
_cell_length_a     9.2218                                                       
_cell_length_b     9.2218                                                       
_cell_length_c    76.9820                                                       
_cell_angle_alpha  90.000                                                       
_cell_angle_beta   90.000                                                       
_cell_angle_gamma 120.000                                                       
                                                                                
_shelx_F_squared_multiplier     1.000                                           
                                                                                
loop_                                                                           
 _refln_index_h                                                                 
 _refln_index_k                                                                 
 _refln_index_l                                                                 
 _refln_F_squared_calc                                                          
 _refln_F_squared_meas                                                          
 _refln_F_squared_sigma                                                         
 _refln_observed_status                                                         
  -1   2   0      83188.88      98885.56      1094.06 o                         
   0   3   0    2765332.00    2899054.75     30038.58 o                         
  -2   4   0     117431.05     121905.88      1612.94 o                         
  -1   5   0     772144.38     832862.38      7835.14 o                         
  -3   6   0     814698.50     864942.69      6389.38 o                         
   0   6   0     227439.59     241738.84      3721.36 o                         
  -2   7   0     462665.16     477403.59      5103.88 o                         
  -4   8   0     592013.31     593078.62      7324.05 o                         
  -1   8   0     398755.97     401262.88      3807.12 o                         
  -3   9   0       9674.39       9357.98      1336.61 o                         
   0   9   0      38636.36      39890.32      2349.24 o                         
  -5  10   0     172072.84     166455.70      5162.79 o                         
  -2  10   0     178893.50     173046.05      3445.90 o                         
  -4  11   0     368368.06     350577.50      5803.80 o                         
  -1  11   0     172860.75     173540.67      4205.59 o                         
  -6  12   0      40817.26      37335.79      3917.13 o                         
  -3  12   0      22935.63      20446.71      2258.29 o                         
   0  12   0      64832.62      55149.13      5590.71 o                         
  -5  13   0      32636.80      29271.96      2768.50 o                         
  -2   3   1      47527.41      49169.48       754.49 o                         
  -1   4   1        296.08        325.71       532.74 o                         
  -3   5   1      55851.21      50172.59       880.97 o                         
  -5   6   1     130022.34     134656.05      1759.33 o                         
  -2   6   1      16508.15      17254.62       825.53 o                         
  -4   7   1      45508.01      45032.32      1155.56 o                         
  -1   7   1      46727.14      46397.52      1365.19 o                         
  -6   8   1     112732.06     111494.54      1982.82 o                         
  -3   8   1      30755.65      30709.92      1334.01 o                         
  -8   9   1      19592.38      20257.01      1372.12 o                         
  -5   9   1      10423.76       9369.25      1488.20 o                         
  -2   9   1      11723.70      11720.22      1178.09 o                         
  -7  10   1       1256.43        687.79      1443.15 o                         
  -4  10   1      31210.38      31440.16      1969.83 o                         
  -1  10   1      20875.98      19519.84      1596.48 o                         
  -9  11   1       1509.16       2597.85      1656.25 o                         
  -6  11   1      14342.28      11346.00      1726.42 o                         
  -3  11   1       6302.53       7833.40      1760.20 o                         
 -11  12   1        810.54      -1528.91      2126.62 o                         
  -8  12   1       1990.39       1298.49      1762.80 o                         
  -5  12   1        110.04         94.42      1736.81 o                         
  -2  12   1       7140.86       6400.64      1947.31 o                         
 -10  13   1        408.36      -1562.70      1929.12 o                         
  -7  13   1        703.10        834.19      2039.13 o                         
  -4  13   1       2732.48       2143.08      2004.48 o                         
   0   1   2      19060.63      18255.13       579.51 o                         
  -2   2   2       2302.62       3746.49       889.63 o                         
  -1   3   2      29967.79      29699.02       641.88 o                         
  -3   4   2      11606.69      12296.27       676.53 o                         
   0   4   2       4117.81       7822.14       988.38 o                         
  -5   5   2      18168.50      19235.71      1327.08 o                         
  -2   5   2      27469.08      29666.10       805.60 o                         
  -4   6   2      26777.74      27019.74       893.09 o                         
  -1   6   2       2972.73       2479.18       798.67 o                         
  -6   7   2       2028.25       2800.55       957.19 o                         
  -3   7   2        203.58       -731.11       731.11 o                         
   0   7   2      28180.48      26848.22      1721.22 o                         
  -8   8   2      17032.92      18622.42      1821.70 o                         
  -5   8   2        243.14       -409.73       841.98 o                         
  -2   8   2      13043.06      14864.67      1139.97 o                         
  -7   9   2        998.72       1291.56      1050.75 o                         
  -4   9   2       2085.98       4034.94      1377.32 o                         
  -1   9   2      10884.19      10235.49      1211.87 o                         
  -9  10   2       7203.75       5769.15      1352.20 o                         
  -6  10   2       9385.70       8608.69      1553.17 o                         
  -3  10   2       2716.53       1025.63      1491.66 o                         
   0  10   2      39156.65      36095.33      2780.63 o                         
 -11  11   2       3972.71        643.62      2616.04 o                         
  -8  11   2       1525.24       1770.59      1547.10 o                         
  -5  11   2         48.97       1342.67      1594.75 o                         
  -2  11   2       6049.49       7023.47      1782.72 o                         
 -10  12   2       6851.46       6306.22      1945.57 o                         
  -7  12   2      23060.74      23113.00      2285.14 o                         
  -4  12   2       3582.20       1647.59      1778.39 o                         
  -1  12   2        334.80      -1175.49      2055.59 o                         
  -9  13   2      11780.64      11089.60      2196.78 o                         
  -6  13   2       7271.18       5303.12      2198.52 o                         
  -3  13   2       5459.59       3443.30      2022.67 o                         
  -1   2   3        964.30       1863.28       418.39 o                         
  -2   4   3      40605.27      44671.10       770.09 o                         
  -4   5   3      36744.71      37736.86      1004.84 o                         
  -1   5   3      12588.59      13735.09       751.03 o                         
  -3   6   3     118852.77     127227.18      1568.76 o                         
  -5   7   3       8066.31       8118.40       928.61 o                         
  -2   7   3      20228.65      21356.27      1083.67 o                         
  -7   8   3      29904.39      33757.35      1395.51 o                         
  -4   8   3      41297.04      40203.04      1489.93 o                         
  -1   8   3       8067.37      10258.87      1126.98 o                         
  -6   9   3      82910.20      80606.18      2303.33 o                         
  -3   9   3      72292.62      73472.70      2236.63 o                         
  -8  10   3       6722.05       7457.46      1387.72 o                         
  -5  10   3      45151.39      42535.82      2160.40 o                         
  -2  10   3      26008.56      25584.38      1863.28 o                         
 -10  11   3      10152.29       9600.53      1736.81 o                         
  -7  11   3      25619.44      24596.00      2182.06 o                         
  -4  11   3       7001.10       5954.53      1748.94 o                         
  -1  11   3       7076.17       6127.78      1663.18 o                         
  -9  12   3      23583.86      22676.42      2283.41 o                         
  -6  12   3      51041.99      47931.62      3017.98 o                         
  -3  12   3      10353.83       8041.30      1936.91 o                         
  -8  13   3       8217.03       6745.41      2198.52 o                         
  -5  13   3      10329.52       9193.40      2164.73 o                         
  -1   1   4     378363.66     354622.81      5256.34 o                         
   0   2   4      75647.38      72919.17      1332.28 o                         
  -2   3   4       2049.36       1968.96       542.27 o                         
  -4   4   4     394016.31     373590.88      5200.90 o                         
  -1   4   4      64110.25      52271.48       893.96 o                         
  -3   5   4      13635.38      11375.46       659.21 o                         
   0   5   4      32014.85      31352.67      1272.51 o                         
  -5   6   4      14559.21      16332.08      1113.98 o                         
  -2   6   4      47292.66      47416.21      1116.58 o                         
  -7   7   4     169904.30     165016.02      3160.04 o                         
  -4   7   4     309043.19     318039.81      2881.11 o                         
  -1   7   4      48247.40      50314.65      1398.11 o                         
  -6   8   4       8390.36       7954.68       988.38 o                         
  -3   8   4        181.75        195.77       966.72 o                         
   0   8   4      33659.31      35968.86      2161.27 o                         
  -8   9   4       5763.10       6659.65      1148.63 o                         
  -5   9   4       2137.93       3286.51      1343.54 o                         
  -2   9   4        146.33        468.64      1000.51 o                         
 -10  10   4      40953.59      38137.92      3256.19 o                         
  -7  10   4      31159.31      30215.30      2088.50 o                         
  -4  10   4       4729.07       3854.77      1461.35 o                         
  -1  10   4       3967.12       2634.23      1356.53 o                         
  -9  11   4       3066.01       3512.60      1495.13 o                         
  -6  11   4      19620.30      17976.20      1888.40 o                         
  -3  11   4      52932.95      57784.23      2775.43 o                         
   0  11   4      95527.55     100714.20      5436.52 o                         
 -11  12   4      14387.75      10325.57      2214.11 o                         
  -8  12   4      19995.73      20974.26      2283.41 o                         
  -5  12   4      20516.10      19137.83      2167.33 o                         
  -2  12   4        723.65       1538.44      1790.52 o                         
 -10  13   4        423.38        896.56      2134.41 o                         
  -7  13   4       1400.90       1178.95      2022.67 o                         
  -4  13   4       1422.48       1454.42      1930.85 o                         
  -1   3   5     590340.50     632975.88      2769.37 o                         
  -3   4   5     254715.81     275656.44      2053.85 o                         
  -2   5   5     190802.53     196103.61      1742.01 o                         
  -4   6   5     222222.91     229055.36      2491.30 o                         
  -1   6   5     337802.44     358505.31      2633.37 o                         
  -6   7   5      18272.82      18929.06      1094.06 o                         
  -3   7   5      23492.88      26375.26       971.92 o                         
  -5   8   5      16234.75      16433.43      1081.93 o                         
  -2   8   5      41358.18      41798.65      1418.03 o                         
  -7   9   5       2729.69       2144.81      1097.53 o                         
  -4   9   5      12394.52      13886.68      1575.69 o                         
  -1   9   5      18881.18      18366.01      1312.35 o                         
  -9  10   5      37120.99      36997.09      1866.75 o                         
  -6  10   5       7519.87       9298.21      1549.70 o                         
  -3  10   5       2563.03       2030.47      1482.14 o                         
  -8  11   5        142.63         71.03      1595.61 o                         
  -5  11   5       1258.52       -802.14      1502.93 o                         
  -2  11   5       2725.76       2851.66      1685.70 o                         
 -10  12   5      50398.08      51330.75      3204.22 o                         
  -7  12   5      11081.51       9882.93      2149.14 o                         
  -4  12   5       3097.66       2857.72      1757.60 o                         
  -1  12   5        808.09      -1512.45      2085.04 o                         
  -9  13   5      12904.81      10435.59      2189.85 o                         
  -6  13   5        287.63       -867.11      1976.76 o                         
  -3  13   5       3704.84       1514.19      1977.62 o                         
  -1   2   6     228993.80     231434.92      1668.38 o                         
  -3   3   6      54969.03      49934.37      1368.66 o                         
   0   3   6     174204.48     174905.86      5052.77 o                         
  -2   4   6       7683.95       7595.19       544.86 o                         
  -4   5   6     153143.67     158711.52      2098.03 o                         
  -1   5   6     114376.98     117105.17      1387.72 o                         
  -6   6   6     117406.58     121743.02      2525.09 o                         
  -3   6   6      27480.18      28606.69       880.97 o                         
   0   6   6     211982.78     210236.31      3341.95 o                         
  -5   7   6       4603.30       5323.91       881.83 o                         
  -2   7   6       6017.73       4947.09       914.75 o                         
  -7   8   6      53303.54      53240.81      1577.42 o                         
  -4   8   6      97594.50      99036.29      2283.41 o                         
  -1   8   6      25949.51      25405.94      1340.94 o                         
  -9   9   6      13769.82      14313.74      1825.17 o                         
  -6   9   6      12813.95      13841.64      1308.02 o                         
  -3   9   6      49994.13      50882.90      1855.48 o                         
   0   9   6      21383.95      23636.21      2072.91 o                         
  -8  10   6       7193.66       5646.15      1327.95 o                         
  -5  10   6       2410.93       1212.74      1398.98 o                         
  -2  10   6       7825.35       5939.80      1487.33 o                         
 -10  11   6      31351.00      27930.16      2153.47 o                         
  -7  11   6      86083.55      83197.10      3154.84 o                         
  -4  11   6      92935.93      88242.95      3214.61 o                         
  -1  11   6      13892.42      11581.62      1949.90 o                         
 -12  12   6       6184.60      11303.56      3955.25 o                         
  -9  12   6       3520.72       3468.42      1878.01 o                         
  -6  12   6        843.50        395.87      1775.79 o                         
  -3  12   6       9906.86       9453.27      2003.61 o                         
   0  12   6      15145.70      17412.28      6095.73 o                         
  -8  13   6       2450.94        509.35      2084.17 o                         
  -5  13   6       9537.53       8364.41      2075.51 o                         
  -2   3   7       4138.55       3036.17       532.74 o                         
  -1   4   7       1919.29       2496.50       598.57 o                         
  -3   5   7      11559.85      12691.27       678.27 o                         
  -5   6   7         62.60        -85.76       867.97 o                         
  -2   6   7         70.06       -705.99       705.99 o                         
  -4   7   7       1980.42       2637.70       829.86 o                         
  -1   7   7         30.97        598.57       984.05 o                         
  -6   8   7       1158.94        323.97       892.23 o                         
  -3   8   7       1909.62       3605.29      1036.02 o                         
  -8   9   7       9311.95       9697.55      1338.34 o                         
  -5   9   7        887.01       1693.50      1343.54 o                         
  -2   9   7       2574.87       3073.42      1115.72 o                         
  -7  10   7         52.45       1160.76      1269.91 o                         
  -4  10   7       3269.52       3128.86      1560.10 o                         
  -1  10   7        274.73        175.85      1147.77 o                         
  -9  11   7       7125.03       7223.57      1647.59 o                         
  -6  11   7      11992.74      11482.00      1722.08 o                         
  -3  11   7      15784.99      17321.32      2001.01 o                         
 -11  12   7      13862.21      12453.06      2253.96 o                         
  -8  12   7        157.16      -1087.13      1721.22 o                         
  -5  12   7       5897.89       4635.25      1837.29 o                         
  -2  12   7       1567.14        500.69      1808.71 o                         
 -10  13   7        831.23        530.14      2060.78 o                         
  -7  13   7       1183.70       3469.29      2094.57 o                         
  -4  13   7       5601.76       5759.63      2058.18 o                         
   0   1   8      31951.12      27652.10      1134.77 o                         
  -2   2   8     134292.11     148619.83      2687.07 o                         
  -1   3   8          6.01         79.69       553.53 o                         
  -3   4   8      17299.59      17227.77       762.29 o                         
   0   4   8     157326.69     150910.17      2318.92 o                         
  -5   5   8     166590.62     172075.86      3073.42 o                         
  -2   5   8      63354.59      63909.41      1001.37 o                         
  -4   6   8      37287.43      42037.73      1049.88 o                         
  -1   6   8      95153.41      98458.51      1580.02 o                         
  -6   7   8      22010.03      21896.80      1123.51 o                         
  -3   7   8     209158.58     214803.98      3030.11 o                         
   0   7   8     343129.59     341188.31      7972.00 o                         
  -8   8   8     118981.09     120985.06      3257.06 o                         
  -5   8   8     140029.61     135402.75      2207.18 o                         
  -2   8   8       9223.27       7224.44      1063.74 o                         
  -7   9   8      23096.44      21662.05      1419.77 o                         
  -4   9   8      59165.18      58197.43      2067.71 o                         
  -1   9   8       2282.28       1785.32      1097.53 o                         
  -9  10   8         42.09      -1187.61      1187.61 o                         
  -6  10   8      16387.28      15752.56      1706.49 o                         
  -3  10   8      32038.85      33153.58      2184.66 o                         
   0  10   8      16526.79      15198.17      2082.44 o                         
 -11  11   8      15986.39      16338.14      3192.96 o                         
  -8  11   8      15221.25      14668.03      1965.50 o                         
  -5  11   8        915.63       1352.20      1670.98 o                         
  -2  11   8       2970.06       3630.41      1722.95 o                         
 -10  12   8       4502.91       4200.40      2240.10 o                         
  -7  12   8        564.73       1248.25      1938.64 o                         
  -4  12   8       4101.58       4357.18      1829.50 o                         
  -1  12   8        534.70       1039.49      2317.19 o                         
  -9  13   8        234.77       -892.23      2044.33 o                         
  -6  13   8       4136.20       4406.56      2162.13 o                         
  -3  13   8         82.76      -1814.77      1814.77 o                         
  -1   2   9    1423316.00    1380541.38     13386.00 o                         
  -2   4   9      34660.89      29794.30       699.06 o                         
  -4   5   9      23604.62      23677.79       952.00 o                         
  -1   5   9      51694.02      53014.72      1096.66 o                         
  -3   6   9      23466.16      23522.73       846.32 o                         
  -5   7   9       6297.13       6909.13       951.13 o                         
  -2   7   9      15847.12      15526.48      1157.30 o                         
  -7   8   9      13280.08      13600.83      1083.67 o                         
  -4   8   9      12721.94      13754.15      1192.81 o                         
  -1   8   9      22507.62      23580.77      1296.76 o                         
  -6   9   9      10156.66       9688.02      1287.23 o                         
  -3   9   9      15997.23      17550.88      1492.53 o                         
  -8  10   9      54207.52      54297.62      2187.25 o                         
  -5  10   9      75030.35      82854.94      2723.46 o                         
  -2  10   9      72467.28      75445.12      2651.56 o                         
 -10  11   9       7519.11       7830.80      1833.83 o                         
  -7  11   9       2969.41       2210.64      1638.06 o                         
  -4  11   9       7966.53       5244.21      1716.89 o                         
  -1  11   9       6887.25       6562.63      1789.65 o                         
  -9  12   9      17578.18      16708.03      2171.66 o                         
  -6  12   9      40812.52      43624.68      2695.74 o                         
  -3  12   9      13478.99      11651.79      2091.10 o                         
  -8  13   9      22014.94      22766.50      2619.51 o                         
  -5  13   9      18828.77      19739.00      2378.69 o                         
  -1   1  10     120961.98     104883.41      2078.97 o                         
   0   2  10     207320.78     207731.14      2459.25 o                         
  -2   3  10     375785.00     390738.09      4018.48 o                         
  -4   4  10      38209.42      45211.63      1553.17 o                         
  -1   4  10       5551.07       2927.89       633.22 o                         
  -3   5  10     151251.95     157397.44      1442.29 o                         
   0   5  10       1833.93       2253.09      1056.81 o                         
  -5   6  10     266456.72     280324.59      3744.75 o                         
  -2   6  10     335982.91     345333.28      3622.61 o                         
  -7   7  10     117138.60     128420.86      2664.55 o                         
  -4   7  10       2400.92       1958.57       857.58 o                         
  -1   7  10     119828.31     125544.95      2042.59 o                         
  -6   8  10      80335.59      82441.74      1671.84 o                         
  -3   8  10       2265.38       2836.93      1075.00 o                         
   0   8  10      14536.11      15532.54      1837.29 o                         
  -8   9  10      87082.63      85888.51      2333.65 o                         
  -5   9  10     166728.73     167169.48      3134.92 o                         
  -2   9  10      89531.23      89787.45      2323.25 o                         
 -10  10  10       2282.76       -789.14      2006.21 o                         
  -7  10  10       3603.15       2245.29      1297.63 o                         
  -4  10  10         10.55        347.36      1491.66 o                         
  -1  10  10      43543.20      42037.73      1974.16 o                         
  -9  11  10      19980.69      21824.90      1946.44 o                         
  -6  11  10      26823.10      26657.65      2193.32 o                         
  -3  11  10       2003.27       2232.30      1642.39 o                         
   0  11  10       5840.50       6111.32      3307.30 o                         
 -11  12  10       1808.51        547.46      1974.16 o                         
  -8  12  10       3358.35       2513.83      1783.59 o                         
  -5  12  10      24668.12      23392.79      2304.20 o                         
  -2  12  10      32702.01      32228.44      2564.07 o                         
 -10  13  10       5086.78       4583.27      2447.13 o                         
  -7  13  10      10161.87       9652.51      2263.48 o                         
  -4  13  10      13068.54      10690.26      2125.75 o                         
  -1   3  11       8647.67      12902.64       711.18 o                         
  -3   4  11      84636.68      94243.38      1565.29 o                         
  -2   5  11       1356.74       2289.47       654.88 o                         
  -4   6  11      14435.69      14641.18      1152.10 o                         
  -1   6  11       8485.82       8834.78       904.35 o                         
  -6   7  11      11118.89      14314.61      1100.99 o                         
  -3   7  11       1813.15       2354.44       978.85 o                         
  -5   8  11       1924.28       2512.96      1033.42 o                         
  -2   8  11       3162.60       2482.64      1086.26 o                         
  -7   9  11        877.23       1766.26      1132.17 o                         
  -4   9  11        383.64       2326.72      1236.99 o                         
  -1   9  11      37774.02      34356.79      1585.22 o                         
  -9  10  11       1025.80       3272.65      1308.02 o                         
  -6  10  11        785.29        930.34      1398.98 o                         
  -3  10  11        984.30       1182.42      1511.59 o                         
  -8  11  11      18774.71      17830.67      1835.56 o                         
  -5  11  11       6008.27       7188.05      1748.07 o                         
  -2  11  11      14520.38      11389.32      1906.59 o                         
 -10  12  11       8310.20       5906.89      2038.26 o                         
  -7  12  11       6273.87       4890.79      2007.94 o                         
  -4  12  11       1069.31       3115.00      1794.85 o                         
  -1  12  11      15718.28      14029.61      2803.15 o                         
  -9  13  11       5331.47       3497.87      2113.62 o                         
  -6  13  11       3734.45       4832.75      2152.60 o                         
  -3  13  11       2177.70       5110.81      2195.92 o                         
   0   0  12     139743.42     117436.95      3048.30 o                         
  -1   2  12     147474.58     150428.55      1712.56 o                         
  -3   3  12      73294.61      72647.17      2170.80 o                         
   0   3  12     236118.56     246916.34      3098.54 o                         
  -2   4  12     123031.78     125453.99      1249.12 o                         
  -4   5  12      76500.18      79837.82      1363.46 o                         
  -1   5  12      44628.72      42829.48      1165.09 o                         
  -6   6  12      38709.03      43438.44      1833.83 o                         
  -3   6  12      16120.80      18566.11       823.79 o                         
   0   6  12      82860.09      85212.84      2195.05 o                         
  -5   7  12     104493.58     111362.01      1816.50 o                         
  -2   7  12      68962.55      70640.96      1666.64 o                         
  -7   8  12      17452.66      18810.39      1147.77 o                         
  -4   8  12        746.46        500.69      1113.98 o                         
  -1   8  12       4970.31       4734.86      1061.14 o                         
  -9   9  12      11037.90      10511.82      2178.59 o                         
  -6   9  12      16443.77      13988.03      1374.72 o                         
  -3   9  12      63492.66      61800.98      2143.08 o                         
   0   9  12      40665.36      38383.07      2383.02 o                         
  -8  10  12      40365.93      40961.86      2005.34 o                         
  -5  10  12      74264.59      78732.50      2703.53 o                         
  -2  10  12      14833.76      15018.86      1607.74 o                         
 -10  11  12       6895.68       6796.51      1806.98 o                         
  -7  11  12       1211.84        490.29      1487.33 o                         
  -4  11  12        859.85       1294.16      1664.05 o                         
  -1  11  12       1813.05       1153.83      1654.52 o                         
 -12  12  12       6462.24       4972.21      3930.99 o                         
  -9  12  12       7862.92       8284.71      1939.51 o                         
  -6  12  12       8020.56       7049.46      1941.24 o                         
  -3  12  12      28373.61      25330.57      2375.23 o                         
   0  12  12      22941.04      20320.24      6411.04 o                         
  -8  13  12      34288.35      30200.57      2817.01 o                         
  -5  13  12      11196.83       8944.79      2135.28 o                         
  -2   3  13     324748.03     335070.94      5124.67 o                         
  -1   4  13     252318.05     260345.66      2107.56 o                         
  -3   5  13     167479.56     180487.91      1819.10 o                         
  -5   6  13     326184.72     340122.84      3515.20 o                         
  -2   6  13     242252.06     248498.11      2611.71 o                         
  -4   7  13      27203.62      29186.21      1200.61 o                         
  -1   7  13      13735.30      14422.02      1191.08 o                         
  -6   8  13      35182.80      36608.14      1534.98 o                         
  -3   8  13       9896.15      11540.91      1206.67 o                         
  -8   9  13      12260.70      13427.58      1356.53 o                         
  -5   9  13      10177.02      12800.42      1459.61 o                         
  -2   9  13       2057.01       2805.75      1219.67 o                         
  -7  10  13       3200.57       2959.94      1335.74 o                         
  -4  10  13        758.15       2452.32      1560.96 o                         
  -1  10  13      32746.76      35297.52      1885.80 o                         
  -9  11  13       2476.38       3818.38      1591.28 o                         
  -6  11  13       4786.50       4808.50      1700.43 o                         
  -3  11  13        757.18       1033.42      1645.85 o                         
 -11  12  13       1221.61       -190.57      1914.39 o                         
  -8  12  13        808.76       2943.48      1842.49 o                         
  -5  12  13      14564.41      12899.17      2088.50 o                         
  -2  12  13      40119.25      38744.29      2662.82 o                         
 -10  13  13       4533.06       5031.98      2495.64 o                         
  -7  13  13        205.03         33.78      2057.32 o                         
  -4  13  13      12806.84      13942.99      2247.89 o                         
   0   1  14      47289.04      47719.40      1073.27 o                         
  -2   2  14    1083338.75    1010207.56     15071.70 o                         
  -1   3  14      21968.87      15121.94       739.77 o                         
  -3   4  14       7619.43      11365.93      1136.51 o                         
   0   4  14     217302.41     213272.48      2703.53 o                         
  -5   5  14     486269.09     512040.19     10122.01 o                         
  -2   5  14     490547.75     467568.31      3432.04 o                         
  -4   6  14      53148.76      54459.61      1204.94 o                         
  -1   6  14     349021.28     350484.81      3044.83 o                         
  -6   7  14       1111.92       2564.93       996.18 o                         
  -3   7  14       7817.40       5766.56      1040.35 o                         
   0   7  14       4391.07       5841.92      1512.45 o                         
  -8   8  14      26813.45      25380.81      1789.65 o                         
  -5   8  14     104573.95     107292.41      2068.58 o                         
  -2   8  14     121645.25     120749.45      2313.73 o                         
  -7   9  14     100497.44      99224.26      2304.20 o                         
  -4   9  14      68458.60      71981.03      2129.22 o                         
  -1   9  14      52113.29      53802.13      1899.66 o                         
  -9  10  14      86679.28      85457.98      2685.34 o                         
  -6  10  14      53229.55      55114.48      2385.62 o                         
  -3  10  14      10086.72       9742.59      1561.83 o                         
   0  10  14      29416.58      27533.42      2591.79 o                         
 -11  11  14       4651.52       3084.68      2713.06 o                         
  -8  11  14        917.58       2115.36      1512.45 o                         
  -5  11  14      24191.77      23237.74      2126.62 o                         
  -2  11  14      44611.96      44279.56      2604.78 o                         
 -10  12  14      38860.32      39478.86      2883.71 o                         
  -7  12  14      37801.14      35141.60      2776.30 o                         
  -4  12  14      18759.14      18250.80      2245.29 o                         
  -1  12  14      10950.51      12777.90      2436.73 o                         
  -9  13  14      44950.79      47081.84      3227.61 o                         
  -6  13  14      49966.43      51452.89      3035.30 o                         
  -3  13  14      53151.58      51788.12      3069.09 o                         
  -1   2  15     153394.53     178343.11      2813.55 o                         
  -2   4  15      11061.03      13893.61       802.14 o                         
  -4   5  15      17692.44      17479.85       919.08 o                         
  -1   5  15      69221.86      67411.62      1496.86 o                         
  -3   6  15      86381.55      94074.47      1444.89 o                         
  -5   7  15      13133.08      15400.00      1094.06 o                         
  -2   7  15       5337.89       6443.09      1062.01 o                         
  -7   8  15      12140.44      13482.15      1085.40 o                         
  -4   8  15       3121.46       3263.12      1052.48 o                         
  -1   8  15      23387.99      24197.53      1410.24 o                         
  -6   9  15      43469.55      45358.89      1708.22 o                         
  -3   9  15      76402.02      80776.83      2413.34 o                         
  -8  10  15      51968.59      50928.81      2154.34 o                         
  -5  10  15      53507.64      48997.10      2475.71 o                         
  -2  10  15      15329.54      14914.04      1587.82 o                         
 -10  11  15      13562.01      14830.02      2010.54 o                         
  -7  11  15       3552.53       3906.74      1586.95 o                         
  -4  11  15      13038.03      14155.22      1942.97 o                         
  -1  11  15      12241.14      10187.84      1897.93 o                         
  -9  12  15      17368.39      14909.71      2097.17 o                         
  -6  12  15      46332.69      42780.96      2713.06 o                         
  -3  12  15      24682.26      21034.89      2291.20 o                         
  -8  13  15       8311.78       5863.57      2198.52 o                         
  -5  13  15       8387.40       7751.98      2072.04 o                         
  -1   1  16      64908.32      61212.81      1397.24 o                         
   0   2  16     156166.31     153616.30      2602.18 o                         
  -2   3  16     115796.78     116099.47      1136.51 o                         
  -4   4  16      47992.06      53032.04      1662.31 o                         
  -1   4  16      10517.76      10261.47       744.97 o                         
  -3   5  16      84795.61      90934.35      1269.04 o                         
   0   5  16     154770.58     166840.31      2767.64 o                         
  -5   6  16       7345.82       7524.16      1259.51 o                         
  -2   6  16      10380.37       9933.17      1037.75 o                         
  -7   7  16     100298.43     103533.80      4021.08 o                         
  -4   7  16      20790.53      23826.78      1320.15 o                         
  -1   7  16       4290.27       5510.15      1172.02 o                         
  -6   8  16       4635.96       7215.77      1119.18 o                         
  -3   8  16      49623.37      49120.11      1667.51 o                         
   0   8  16      36749.22      34719.74      2148.27 o                         
  -8   9  16        320.35         95.29      1099.26 o                         
  -5   9  16      15200.70      15801.94      1381.65 o                         
  -2   9  16       8554.21       7925.22      1333.14 o                         
 -10  10  16      59080.71      56436.36      3661.59 o                         
  -7  10  16      13684.64      13890.15      1570.49 o                         
  -4  10  16        479.01        582.98      1382.52 o                         
  -1  10  16        146.33        -28.59      1256.05 o                         
  -9  11  16       3858.86       4109.44      1758.47 o                         
  -6  11  16       1576.30       2261.75      1683.10 o                         
  -3  11  16       1709.83       1244.79      1638.93 o                         
   0  11  16       4443.27        448.71      2621.24 o                         
 -11  12  16         42.61         10.39      1985.42 o                         
  -8  12  16       9925.17       9707.95      2173.39 o                         
  -5  12  16      38538.05      31136.11      2500.83 o                         
  -2  12  16      14936.94      12414.08      2088.50 o                         
 -10  13  16      11157.33       9492.25      2560.60 o                         
  -7  13  16        305.50       -492.02      2027.00 o                         
  -4  13  16       5073.26       3844.37      1989.75 o                         
  -1   3  17      47128.61      55689.67      1053.35 o                         
  -3   4  17        562.44       2373.50       661.81 o                         
  -2   5  17      74101.43      69564.23      1401.58 o                         
  -4   6  17        931.44        869.70       760.56 o                         
  -1   6  17     113761.74     110311.26      1955.10 o                         
  -6   7  17      49627.12      52552.15      1497.73 o                         
  -3   7  17      77829.38      75789.88      1629.40 o                         
  -5   8  17      29052.64      30328.78      1405.91 o                         
  -2   8  17      86371.02      84875.01      2052.99 o                         
  -7   9  17      15528.75      14325.87      1282.03 o                         
  -4   9  17       3176.69       2383.89      1186.75 o                         
  -1   9  17      10780.77       9869.93      1327.08 o                         
  -9  10  17      16105.91      13966.38      1644.99 o                         
  -6  10  17      16741.04      17527.49      1730.75 o                         
  -3  10  17         15.55       -382.01      1389.45 o                         
  -8  11  17       5291.05       6864.08      1789.65 o                         
  -5  11  17       8406.48       9442.88      1854.62 o                         
  -2  11  17        754.34        734.57      1630.26 o                         
 -10  12  17       2200.21       3656.40      1957.70 o                         
  -7  12  17        243.69       1284.63      1787.05 o                         
  -4  12  17       5110.66       3655.53      1881.47 o                         
  -1  12  17       1145.19       2050.39      2204.58 o                         
  -9  13  17       2780.15       3982.10      2111.03 o                         
  -6  13  17        114.35       -181.04      1871.94 o                         
  -3  13  17        383.89        123.87      1867.61 o                         
   0   0  18    1053364.62     976179.06     11351.20 o                         
  -1   2  18    2742307.00    2752245.25      7592.59 o                         
  -3   3  18     239179.98     272052.88      5700.72 o                         
   0   3  18     147243.28     160923.03      3091.61 o                         
  -2   4  18    1509654.00    1536442.75      6749.74 o                         
  -4   5  18     529676.75     550588.69      7197.58 o                         
  -1   5  18     494257.00     519757.50      4050.54 o                         
  -6   6  18     338166.81     336115.62      4802.43 o                         
  -3   6  18     318361.00     315922.72      3138.39 o                         
   0   6  18     596937.62     593769.88      7860.26 o                         
  -5   7  18     261208.12     268724.78      3089.88 o                         
  -2   7  18     331572.44     332555.38      3186.03 o                         
  -7   8  18      78724.87      85014.47      2014.87 o                         
  -4   8  18      40748.43      44410.36      1600.81 o                         
  -1   8  18      50637.38      52880.45      1787.92 o                         
  -9   9  18     264957.97     256860.78      6290.63 o                         
  -6   9  18     485273.03     479090.16      4907.25 o                         
  -3   9  18     448965.06     443609.88      5059.70 o                         
   0   9  18     316330.56     316728.31      6083.60 o                         
  -8  10  18     112744.75     113371.68      2793.62 o                         
  -5  10  18     155672.75     149616.88      4606.66 o                         
  -2  10  18      79695.88      78548.86      2595.25 o                         
 -10  11  18      25831.42      23589.43      2191.59 o                         
  -7  11  18       4073.13       2547.61      1580.02 o                         
  -4  11  18       1676.63        593.37      1632.86 o                         
  -1  11  18      29453.65      27909.37      2303.33 o                         
  -9  12  18      95635.92      95755.84      3918.87 o                         
  -6  12  18     163388.09     168925.34      4915.91 o                         
  -3  12  18     139111.69     139274.84      4526.97 o                         
  -8  13  18      79421.12      76537.45      3732.63 o                         
  -5  13  18      78501.84      77375.10      3577.57 o                         
  -2   3  19      20584.70      18236.94       728.51 o                         
  -1   4  19      31397.40      32283.01       968.46 o                         
  -3   5  19     131169.98     129638.80      1449.22 o                         
  -5   6  19      75503.08      74612.66      1550.57 o                         
  -2   6  19       9161.61       9067.79      1002.24 o                         
  -4   7  19      77049.41      78262.13      1854.62 o                         
  -1   7  19      69748.40      71009.98      1919.59 o                         
  -6   8  19     149884.28     154423.64      2699.20 o                         
  -3   8  19      31234.51      33379.67      1483.00 o                         
  -8   9  19      41105.28      41777.00      1749.80 o                         
  -5   9  19      19257.35      21516.52      1510.72 o                         
  -2   9  19      28120.45      26751.21      1652.78 o                         
  -7  10  19       1759.34       1783.59      1329.68 o                         
  -4  10  19      18930.43      19565.75      1782.72 o                         
  -1  10  19      25008.00      28232.47      1780.12 o                         
  -9  11  19       5767.55       4226.38      1755.00 o                         
  -6  11  19      16062.41      16437.76      2033.06 o                         
  -3  11  19       1768.16       1115.72      1678.77 o                         
 -11  12  19         42.38       -283.26      2005.34 o                         
  -8  12  19       5119.82       5485.03      2033.93 o                         
  -5  12  19        153.17      -1565.29      1732.48 o                         
  -2  12  19       6078.79       4243.71      1850.29 o                         
 -10  13  19       1887.46       2148.27      2610.85 o                         
  -7  13  19       2121.52       2009.68      2046.92 o                         
  -4  13  19       2554.30       4459.40      1985.42 o                         
   0   1  20       9869.76      11073.14       991.84 o                         
  -2   2  20      11728.20       9961.75       999.64 o                         
  -1   3  20      10929.24      13936.06       742.37 o                         
  -3   4  20      11061.60      11861.42       745.83 o                         
   0   4  20      71078.20      75407.01      2564.07 o                         
  -5   5  20       1045.74       1602.54      1174.62 o                         
  -2   5  20      14390.68      16558.17       983.18 o                         
  -4   6  20       5538.94       5647.01       879.23 o                         
  -1   6  20       1817.78       2314.59      1092.33 o                         
  -6   7  20        393.63        555.26       984.05 o                         
  -3   7  20       7101.09       5601.97      1022.16 o                         
   0   7  20      43026.80      42634.57      2221.90 o                         
  -8   8  20       1645.51        120.41      1445.75 o                         
  -5   8  20        202.89        -58.04      1029.09 o                         
  -2   8  20      31292.82      33688.92      1552.30 o                         
  -7   9  20        121.94        135.13      1129.58 o                         
  -4   9  20         50.54      -1210.14      1210.14 o                         
  -1   9  20       6023.43       7323.19      1247.38 o                         
  -9  10  20      26689.68      22922.43      1922.19 o                         
  -6  10  20      11172.07      12043.33      1662.31 o                         
  -3  10  20        184.45        214.83      1314.09 o                         
   0  10  20      17523.44      16428.23      2342.31 o                         
 -11  11  20       3094.74       2292.94      2337.98 o                         
  -8  11  20       2956.23       3563.71      1775.79 o                         
  -5  11  20       2810.47       5232.09      1735.08 o                         
  -2  11  20      18139.30      18476.89      2106.69 o                         
 -10  12  20        215.54       2885.44      2185.52 o                         
  -7  12  20       3313.31       3871.22      1870.21 o                         
  -4  12  20       1351.04       -837.65      1760.20 o                         
  -1  12  20       6127.88       6732.41      2298.13 o                         
  -9  13  20      35150.36      31984.16      3151.38 o                         
  -6  13  20      16458.07      12382.89      2199.38 o                         
  -3  13  20         91.12       1949.04      1866.75 o                         
  -1   2  21      16910.18      17125.55       752.76 o                         
  -2   4  21       5356.71       5352.49       791.74 o                         
  -4   5  21       7825.57       8231.01       839.39 o                         
  -1   5  21       3154.61       3914.54       921.68 o                         
  -3   6  21      48807.88      52277.55      1468.28 o                         
  -5   7  21       4162.16       4022.82      1164.23 o                         
  -2   7  21      14774.84      15497.02      1240.45 o                         
  -7   8  21      22214.78      23349.48      1353.93 o                         
  -4   8  21      64969.16      63858.30      1866.75 o                         
  -1   8  21       6681.72       7370.83      1199.74 o                         
  -6   9  21      68929.64      66821.71      2007.08 o                         
  -3   9  21      53600.50      52800.76      2155.20 o                         
  -8  10  21       2543.33       2305.06      1258.65 o                         
  -5  10  21      11578.92      12250.36      1667.51 o                         
  -2  10  21       8652.50      10791.61      1522.85 o                         
 -10  11  21      15667.05      16067.01      2046.92 o                         
  -7  11  21      16619.64      16086.93      2038.26 o                         
  -4  11  21       4681.82       2535.48      1735.08 o                         
  -1  11  21      10841.41       8823.51      1787.05 o                         
  -9  12  21      11376.32      10410.47      2227.97 o                         
  -6  12  21      33103.87      29558.69      2488.71 o                         
  -3  12  21       4108.89       3127.12      1871.94 o                         
  -8  13  21       6905.61       3730.03      2174.26 o                         
  -5  13  21      11429.00       8132.26      2136.15 o                         
  -1   1  22     129479.73     129514.92      2685.34 o                         
   0   2  22      21581.63      16739.21       887.90 o                         
  -2   3  22          7.79        300.59       568.25 o                         
  -4   4  22     181140.05     186373.14      5129.00 o                         
  -1   4  22     210406.72     212537.05      2078.97 o                         
  -3   5  22      83672.20      83748.03      1358.26 o                         
   0   5  22     155167.83     146769.55      3754.28 o                         
  -5   6  22       6686.91       9265.30      1458.75 o                         
  -2   6  22      36329.04      38593.57      1324.48 o                         
  -7   7  22     154391.94     156697.52      3127.99 o                         
  -4   7  22     144697.80     143542.80      2344.04 o                         
  -1   7  22       3790.85       3583.63      1120.05 o                         
  -6   8  22      32786.90      34277.96      1535.84 o                         
  -3   8  22       1810.98       1357.40      1134.77 o                         
   0   8  22        487.03       1718.62      1678.77 o                         
  -8   9  22        116.69        -62.37      1065.47 o                         
  -5   9  22       2077.23       3423.38      1209.27 o                         
  -2   9  22        362.33        445.25      1205.81 o                         
 -10  10  22        291.63        316.18      2087.64 o                         
  -7  10  22        522.09       -327.44      1295.89 o                         
  -4  10  22         73.74       1194.54      1426.70 o                         
  -1  10  22       4571.22       4824.09      1437.09 o                         
  -9  11  22        581.46       1401.58      1855.48 o                         
  -6  11  22         23.97        303.18      1679.64 o                         
  -3  11  22      12024.73      11972.29      1991.48 o                         
   0  11  22      36785.00      39971.75      3406.92 o                         
 -11  12  22         93.77       -330.90      1996.68 o                         
  -8  12  22       4603.53       4299.15      2048.66 o                         
  -5  12  22        299.83       1520.25      1821.70 o                         
  -2  12  22       9098.96      10150.59      2178.59 o                         
 -10  13  22       1288.35        634.95      2622.97 o                         
  -7  13  22       5449.26       7686.14      2214.11 o                         
  -4  13  22      28495.39      31453.15      2630.77 o                         
  -1   3  23     162913.22     144085.94      1683.10 o                         
  -3   4  23     249011.28     251887.70      2247.89 o                         
  -2   5  23     212305.42     207521.52      2275.61 o                         
  -4   6  23     169758.64     178492.97      2023.54 o                         
  -1   6  23     317721.72     312776.53      3871.22 o                         
  -6   7  23       1018.87       2159.53       957.19 o                         
  -3   7  23       1156.81       1062.01       975.39 o                         
  -5   8  23      23229.17      25955.13      1418.03 o                         
  -2   8  23      79818.48      83457.84      2076.38 o                         
  -7   9  23      16043.84      13848.57      1351.33 o                         
  -4   9  23      15373.62      16028.03      1560.10 o                         
  -1   9  23      13796.87      13404.19      1353.07 o                         
  -9  10  23      37929.31      33882.09      2130.95 o                         
  -6  10  23       6514.68       6855.42      1470.01 o                         
  -3  10  23       3460.15       2785.83      1390.31 o                         
  -8  11  23         12.99       1904.86      1641.52 o                         
  -5  11  23        110.16       1839.89      1717.75 o                         
  -2  11  23       1430.69       1679.64      1565.29 o                         
 -10  12  23      27193.06      29065.80      3094.21 o                         
  -7  12  23       4122.95       2032.20      1814.77 o                         
  -4  12  23        501.86       -952.00      1759.33 o                         
  -1  12  23        113.04        696.46      2128.35 o                         
  -9  13  23       8727.44      10287.46      2619.51 o                         
  -6  13  23        557.09        380.28      1926.52 o                         
  -3  13  23       1737.69        969.32      2009.68 o                         
   0   0  24     166322.41     185778.91      5272.80 o                         
  -1   2  24       7028.98       4310.41       665.27 o                         
  -3   3  24      15732.83      17231.23      1093.19 o                         
   0   3  24       9276.67      12731.99      1557.50 o                         
  -2   4  24      45126.20      41295.37      1141.70 o                         
  -4   5  24       2430.29       3362.74       803.87 o                         
  -1   5  24       7077.74       7238.30       976.25 o                         
  -6   6  24      27727.11      29566.48      1755.87 o                         
  -3   6  24       9210.24      10728.38      1082.80 o                         
   0   6  24      65592.70      67990.27      3665.93 o                         
  -5   7  24      51276.62      54400.70      1720.35 o                         
  -2   7  24     108168.43     108288.59      2279.08 o                         
  -7   8  24       6689.41       7031.27      1146.90 o                         
  -4   8  24      26656.27      28812.86      1658.85 o                         
  -1   8  24       2564.20       1883.20      1102.72 o                         
  -9   9  24      51017.49      49472.66      2951.28 o                         
  -6   9  24       2622.23       2111.89      1094.93 o                         
  -3   9  24        884.50       2302.46      1325.35 o                         
   0   9  24      15839.54      17588.12      2166.46 o                         
  -8  10  24      16276.02      15179.98      1515.05 o                         
  -5  10  24      71509.09      69704.55      2620.37 o                         
  -2  10  24      51677.85      50344.10      2235.76 o                         
 -10  11  24      11157.64       9843.08      1925.65 o                         
  -7  11  24      57536.77      58303.98      2827.41 o                         
  -4  11  24      50563.41      49068.13      2736.45 o                         
  -1  11  24       2924.57       3037.90      1669.24 o                         
  -9  12  24      13705.64      14310.28      2584.86 o                         
  -6  12  24       2864.72       3884.22      1903.99 o                         
  -3  12  24       5313.99       4837.95      1863.28 o                         
  -8  13  24      12057.33      10650.41      2376.96 o                         
  -5  13  24      16005.46      15393.94      2293.80 o                         
  -2   3  25        398.03        313.58       644.48 o                         
  -1   4  25        132.32       -476.43       707.72 o                         
  -3   5  25      26192.34      27205.98      1172.02 o                         
  -5   6  25       1021.12       1153.83      1511.59 o                         
  -2   6  25       6528.96       6877.07      1049.02 o                         
  -4   7  25       3332.98       5337.77      1224.00 o                         
  -1   7  25       2499.36       3283.05      1186.75 o                         
  -6   8  25        412.88       -315.31      1059.41 o                         
  -3   8  25       7859.98       7715.59      1357.40 o                         
  -8   9  25       9515.41       8608.69      1369.52 o                         
  -5   9  25       5615.72       7661.89      1329.68 o                         
  -2   9  25         84.82        184.51      1202.34 o                         
  -7  10  25        417.52       2447.13      1534.98 o                         
  -4  10  25        537.24       1298.49      1375.59 o                         
  -1  10  25       2798.86       3840.91      1429.30 o                         
  -9  11  25       1801.90        809.93      1839.03 o                         
  -6  11  25       6843.50       5834.12      1841.62 o                         
  -3  11  25      12930.79      12731.12      1846.82 o                         
 -11  12  25      14107.84      11253.32      2375.23 o                         
  -8  12  25         74.49        805.60      1938.64 o                         
  -5  12  25       2800.15       1779.26      1835.56 o                         
  -2  12  25       2393.83        553.53      1954.24 o                         
 -10  13  25        480.50        -41.58      3027.51 o                         
  -7  13  25        655.01       1280.30      1988.89 o                         
  -4  13  25       4991.01       3975.17      1962.03 o                         
   0   1  26      34632.25      33968.71      1310.62 o                         
  -2   2  26       3755.68       4035.81       969.32 o                         
  -1   3  26      14235.18      12755.38       744.10 o                         
  -3   4  26      17207.42      17006.01       871.44 o                         
   0   4  26      37445.51      40523.55      2248.76 o                         
  -5   5  26      30558.29      33641.27      1638.93 o                         
  -2   5  26      13103.54      13238.74       993.58 o                         
  -4   6  26      87295.35      85814.88      1512.45 o                         
  -1   6  26     168587.80     158765.23      2762.44 o                         
  -6   7  26      12844.52      15614.83      1201.47 o                         
  -3   7  26     109220.38     103490.49      2638.57 o                         
   0   7  26      75190.73      80722.25      3088.14 o                         
  -8   8  26      96855.99      92600.12      3494.41 o                         
  -5   8  26      27267.89      28783.40      1461.35 o                         
  -2   8  26       4536.01       3861.70      1178.09 o                         
  -7   9  26      40203.01      38909.74      1815.64 o                         
  -4   9  26      32136.32      32582.73      1849.42 o                         
  -1   9  26       4413.31       4850.07      1298.49 o                         
  -9  10  26        108.49        754.49      1437.96 o                         
  -6  10  26         93.10       1191.95      1419.77 o                         
  -3  10  26      28105.84      25175.52      1857.22 o                         
   0  10  26       8609.95       6477.74      2356.17 o                         
 -11  11  26       9220.57       3838.31      2540.68 o                         
  -8  11  26       8783.84       8619.08      1800.91 o                         
  -5  11  26       1074.09       2270.41      1710.82 o                         
  -2  11  26       3920.45       3885.08      1639.79 o                         
 -10  12  26       3501.13        741.50      2299.87 o                         
  -7  12  26        370.66        919.08      1824.30 o                         
  -4  12  26        561.35       -123.01      1731.61 o                         
  -1  12  26       1968.91       3406.92      2213.24 o                         
  -9  13  26       2988.20       2176.86      2323.25 o                         
  -6  13  26       4078.58       3030.97      2006.21 o                         
  -1   2  27     907691.31     857322.38      9157.02 o                         
  -2   4  27     214313.84     205937.16      3667.66 o                         
  -4   5  27      36690.11      36066.75      1125.24 o                         
  -1   5  27      40950.05      38677.59      1666.64 o                         
  -3   6  27       1829.69       2180.32       996.18 o                         
  -5   7  27      14626.45      16961.83      1321.02 o                         
  -2   7  27      33060.13      34359.39      1741.14 o                         
  -7   8  27      26435.06      26811.84      1444.02 o                         
  -4   8  27      21351.60      20850.38      1541.91 o                         
  -1   8  27      60680.39      61751.61      2031.33 o                         
  -6   9  27       8189.86       9312.94      1275.10 o                         
  -3   9  27      10890.00      13729.89      1555.77 o                         
  -8  10  27      34608.57      35601.57      1899.66 o                         
  -5  10  27      74901.50      77485.12      2752.91 o                         
  -2  10  27      65329.36      68363.62      2543.28 o                         
 -10  11  27       2574.96       1818.24      1748.07 o                         
  -7  11  27       6897.47       7361.30      1903.99 o                         
  -4  11  27      14225.06      11535.71      1819.10 o                         
  -1  11  27       6927.98       7677.48      1787.05 o                         
  -9  12  27       6951.10      10153.19      2765.04 o                         
  -6  12  27      19240.91      23539.19      2380.43 o                         
  -3  12  27       4983.58       5219.96      2046.92 o                         
  -8  13  27      14145.42      14779.78      2445.39 o                         
  -5  13  27      11855.52      11820.70      2186.39 o                         
  -1   1  28     306634.22     263011.09      4531.30 o                         
   0   2  28     120266.30     101622.88      1782.72 o                         
  -2   3  28     211049.55     198971.73      2432.40 o                         
  -4   4  28    1183918.62    1097540.12      6774.86 o                         
  -1   4  28     452711.62     441831.47      4175.27 o                         
  -3   5  28      78142.76      77086.65      1724.68 o                         
   0   5  28     229460.38     228189.98      4715.81 o                         
  -5   6  28        453.12        740.63       946.80 o                         
  -2   6  28       5003.12       6476.87      1017.83 o                         
  -7   7  28     476632.16     504645.97      8596.56 o                         
  -4   7  28     354208.28     362797.53      3911.07 o                         
  -1   7  28      88728.55      84998.88      2460.99 o                         
  -6   8  28      45092.17      45951.40      1721.22 o                         
  -3   8  28     172702.59     169642.59      3382.67 o                         
   0   8  28     247886.36     244116.67      5187.91 o                         
  -8   9  28      13482.33      11764.40      1537.57 o                         
  -5   9  28       7303.44       6508.92      1508.12 o                         
  -2   9  28      10939.53      11866.61      1424.96 o                         
 -10  10  28      39884.71      38226.28      3302.97 o                         
  -7  10  28     183583.94     193590.66      3768.14 o                         
  -4  10  28      68962.29      72434.08      2537.22 o                         
  -1  10  28       2476.64       2655.02      1457.01 o                         
  -9  11  28      10501.14       7220.97      2311.13 o                         
  -6  11  28      23513.92      22736.19      2205.45 o                         
  -3  11  28     133916.80     126940.46      3833.11 o                         
   0  11  28      91684.85      84561.43      5307.45 o                         
 -11  12  28      29703.88      29076.19      3095.94 o                         
  -8  12  28      30789.82      29951.96      2535.48 o                         
  -5  12  28       8416.68       8924.00      1976.76 o                         
  -2  12  28       5480.50       5541.33      2159.53 o                         
  -7  13  28      10739.29      11393.65      2244.43 o                         
  -4  13  28      13704.22      12446.13      2394.29 o                         
  -1   3  29      38591.35      41188.82      1251.72 o                         
  -3   4  29      39981.03      45247.15      2078.97 o                         
  -2   5  29      12854.86      13137.39      1036.02 o                         
  -4   6  29       2890.53       3143.58      1087.13 o                         
  -1   6  29      16261.83      16530.45      1591.28 o                         
  -6   7  29       7022.46       8524.66      1217.07 o                         
  -3   7  29       6437.36       8930.06      1383.38 o                         
  -5   8  29        526.70       3463.23      1165.96 o                         
  -2   8  29      11231.84      10429.52      1317.55 o                         
  -7   9  29       9958.13      10523.08      1426.70 o                         
  -4   9  29       1618.44        869.70      1437.96 o                         
  -1   9  29      41846.20      37193.72      1845.09 o                         
  -9  10  29       1538.06       2044.33      1446.62 o                         
  -6  10  29        921.37       3052.63      1504.66 o                         
  -3  10  29       7454.09      12885.31      1644.12 o                         
  -8  11  29      21418.29      26182.09      2304.20 o                         
  -5  11  29       1374.91       1899.66      1739.41 o                         
  -2  11  29       7930.08       7554.47      1756.73 o                         
 -10  12  29      14252.85      16345.94      3094.21 o                         
  -7  12  29       2000.85       4545.16      1922.19 o                         
  -4  12  29       3728.82       5310.05      1878.01 o                         
  -1  12  29      17135.14      15430.32      2677.55 o                         
  -9  13  29        665.37       1220.53      2626.44 o                         
  -6  13  29       4839.81       4635.25      1996.68 o                         
   0   0  30     156089.83     152459.00      5255.47 o                         
  -1   2  30      60425.04      59080.99      1496.00 o                         
  -3   3  30        204.40        785.68      1094.93 o                         
   0   3  30        588.15       2173.39      1386.85 o                         
  -2   4  30      25319.69      26979.89      1189.35 o                         
  -4   5  30      34882.41      32927.49      1191.08 o                         
  -1   5  30      47301.54      44823.56      1520.25 o                         
  -6   6  30      24545.15      30295.86      1761.93 o                         
  -3   6  30      45306.46      46616.68      1443.15 o                         
   0   6  30       7877.25      10073.50      2139.61 o                         
  -5   7  30       3295.26       2590.92      1126.98 o                         
  -2   7  30       2151.12       3259.66      1293.30 o                         
  -7   8  30       4135.18       4267.96      1131.31 o                         
  -4   8  30      24160.93      21459.35      1716.02 o                         
  -1   8  30      10745.91      10837.52      1372.12 o                         
  -9   9  30      33548.44      35200.50      3102.87 o                         
  -6   9  30      19307.10      22649.56      1590.42 o                         
  -3   9  30       7422.53       7060.72      1444.02 o                         
   0   9  30      12479.54      12905.24      2089.37 o                         
  -8  10  30       6495.62       6118.25      1489.07 o                         
  -5  10  30      13507.80      11974.89      1606.01 o                         
  -2  10  30       6728.68       6261.18      1598.21 o                         
 -10  11  30       1979.15       1515.05      1734.21 o                         
  -7  11  30      16235.87      15181.71      2057.32 o                         
  -4  11  30      16571.44      15190.38      1895.33 o                         
  -1  11  30       7679.62       5783.88      1776.66 o                         
  -9  12  30       7244.18       3165.24      2663.69 o                         
  -6  12  30       1068.78        298.85      1829.50 o                         
  -3  12  30       7315.68       4897.72      2105.83 o                         
  -8  13  30       5230.02       4711.48      2203.71 o                         
  -5  13  30       1343.66      -1538.44      1962.03 o                         
  -2   3  31     260262.81     241681.67      2323.25 o                         
  -1   4  31     125431.36     123039.78      3057.83 o                         
  -3   5  31      61538.31      65051.12      1671.84 o                         
  -5   6  31     236790.69     235831.95      2732.99 o                         
  -2   6  31      49888.35      54456.14      1797.45 o                         
  -4   7  31      10193.37      17977.07      2512.96 o                         
  -1   7  31       6894.03      12514.56      1895.33 o                         
  -6   8  31      31321.11      29718.94      1534.98 o                         
  -3   8  31       5010.38       6613.74      1471.74 o                         
  -8   9  31      13342.44      11319.15      1570.49 o                         
  -5   9  31       9556.21      11875.28      1661.45 o                         
  -2   9  31        127.27         27.72      1275.10 o                         
  -7  10  31       5236.15       6403.24      1508.99 o                         
  -4  10  31        910.56       2288.60      1385.98 o                         
  -1  10  31      18471.79      19660.17      1817.37 o                         
  -9  11  31       2045.15       4007.22      2273.88 o                         
  -6  11  31       1418.09       2021.80      1730.75 o                         
  -3  11  31       1434.96       7078.04      1842.49 o                         
 -11  12  31          5.89       3115.86      2355.30 o                         
  -8  12  31         30.43       4337.26      2123.15 o                         
  -5  12  31       9114.29      10538.67      2031.33 o                         
  -2  12  31      34375.87      35193.57      2873.32 o                         
  -7  13  31       1149.07       1777.52      1925.65 o                         
  -4  13  31       4478.72       2120.55      2150.87 o                         
   0   1  32      47372.09      40035.86      1502.93 o                         
  -2   2  32       4230.80       6908.26      1229.19 o                         
  -1   3  32     201325.16     203531.61      2095.43 o                         
  -3   4  32     740543.12     718423.44      5747.50 o                         
   0   4  32     867526.06     843141.12     26308.56 o                         
  -5   5  32      79060.63      71343.48      2091.10 o                         
  -2   5  32      54604.28      52209.98      1508.99 o                         
  -4   6  32      36473.30      41065.81      1552.30 o                         
  -1   6  32       1412.31       2874.18      1571.36 o                         
  -6   7  32     172783.84     175099.03      2761.57 o                         
  -3   7  32     330549.78     329400.53      5939.80 o                         
   0   7  32     282693.38     301340.44      6254.25 o                         
  -8   8  32     113056.98     118152.46      3956.98 o                         
  -5   8  32      24131.61      26746.88      1542.77 o                         
  -2   8  32      26979.39      26282.57      1674.44 o                         
  -7   9  32      29148.81      31051.22      1651.92 o                         
  -4   9  32      33489.25      36095.33      1900.53 o                         
  -1   9  32      24433.52      21855.22      1614.67 o                         
  -9  10  32       2699.37       2700.93      1651.05 o                         
  -6  10  32      49252.36      51691.97      2431.53 o                         
  -3  10  32      62985.41      65239.09      2633.37 o                         
   0  10  32      10254.05      11262.84      2566.67 o                         
 -11  11  32     110726.83     109404.30      5045.84 o                         
  -8  11  32     112358.84     112049.80      4105.98 o                         
  -5  11  32      41952.96      40230.76      2389.95 o                         
  -2  11  32      41499.10      38124.93      2425.47 o                         
 -10  12  32       6370.45       5687.73      2716.53 o                         
  -7  12  32      10458.48       9526.04      2035.66 o                         
  -4  12  32      35430.28      35420.53      2869.85 o                         
  -1  12  32      34943.18      29906.92      3196.42 o                         
  -9  13  32      11145.26      11582.49      3103.74 o                         
  -6  13  32       3551.83       3909.34      1947.31 o                         
  -1   2  33     134038.39     127649.04      1784.45 o                         
  -2   4  33      26353.80      27929.29      1235.26 o                         
  -4   5  33      11457.26      11702.03      1048.15 o                         
  -1   5  33      44586.36      47346.05      1866.75 o                         
  -3   6  33      27632.77      26420.30      1324.48 o                         
  -5   7  33      36560.39      35145.07      1541.91 o                         
  -2   7  33      15024.20      13116.60      1547.97 o                         
  -7   8  33      13323.67      15163.52      1317.55 o                         
  -4   8  33       1534.86       3109.80      1291.56 o                         
  -1   8  33      12208.92      13497.74      1528.91 o                         
  -6   9  33      60445.66      59751.46      2259.15 o                         
  -3   9  33      78151.65      73398.20      2622.11 o                         
  -8  10  33      49626.20      49705.68      2268.68 o                         
  -5  10  33      39782.52      38966.91      2102.36 o                         
  -2  10  33      16371.51      15441.58      1864.15 o                         
 -10  11  33       8593.38       9421.22      1976.76 o                         
  -7  11  33       3150.93       2326.72      1794.85 o                         
  -4  11  33      12319.13      12773.57      1839.03 o                         
  -1  11  33       7579.71       6972.36      1811.31 o                         
  -9  12  33      16608.15      16665.58      3179.96 o                         
  -6  12  33      36664.63      34394.04      2600.45 o                         
  -3  12  33      21960.96      16941.04      2465.32 o                         
  -8  13  33      11858.08      11649.19      2636.83 o                         
  -5  13  33       8700.01       9884.66      2345.78 o                         
  -1   1  34     101452.41      88980.12      2087.64 o                         
   0   2  34      86633.67      85768.96      1976.76 o                         
  -2   3  34     164834.05     157374.05      1962.90 o                         
  -4   4  34     103170.77      99351.60      2425.47 o                         
  -1   4  34     223855.64     223999.12      2494.77 o                         
  -3   5  34      54532.50      57177.87      1747.20 o                         
   0   5  34        147.82      -1259.51      1863.28 o                         
  -5   6  34      34376.43      37200.65      1539.31 o                         
  -2   6  34      58375.53      56683.24      2098.90 o                         
  -7   7  34       5365.37       4144.09      1556.63 o                         
  -4   7  34      97874.68     101989.30      2264.35 o                         
  -1   7  34      60907.84      67357.05      2371.76 o                         
  -6   8  34      57760.34      63399.20      1956.83 o                         
  -3   8  34      20698.11      19356.12      1703.03 o                         
   0   8  34      32807.23      31280.77      2480.91 o                         
  -8   9  34      33941.62      36028.63      2027.00 o                         
  -5   9  34      13135.39      12780.50      1704.76 o                         
  -2   9  34      16663.57      15559.39      1749.80 o                         
 -10  10  34       1508.94       2683.61      2319.79 o                         
  -7  10  34      16221.44      13745.49      1937.78 o                         
  -4  10  34      41834.11      39848.75      2122.29 o                         
  -1  10  34      17418.99      18540.12      1958.57 o                         
  -9  11  34      32671.82      33030.57      2506.90 o                         
  -6  11  34       9837.51      11890.00      1968.96 o                         
  -3  11  34      15312.66      17620.18      2048.66 o                         
   0  11  34       5371.64       5921.61      3046.56 o                         
 -11  12  34      13033.84      13617.28      2717.39 o                         
  -8  12  34       2929.46       3296.91      2091.97 o                         
  -5  12  34        363.40       1107.92      1962.03 o                         
  -2  12  34        156.62       -721.58      1935.18 o                         
  -7  13  34      20465.98      17839.33      2350.97 o                         
  -4  13  34      33756.77      29680.83      2926.16 o                         
  -1   3  35      41718.68      45671.61      1105.32 o                         
  -3   4  35      70978.42      71081.01      1921.32 o                         
  -2   5  35      41842.17      38584.04      1431.89 o                         
  -4   6  35      10603.41       9564.15      1341.80 o                         
  -1   6  35      18385.58      17310.93      1664.91 o                         
  -6   7  35      79778.23      79377.85      2034.80 o                         
  -3   7  35      47004.34      47683.02      2036.53 o                         
  -5   8  35      24280.64      27398.29      1589.55 o                         
  -2   8  35      54975.32      50459.31      2193.32 o                         
  -7   9  35       8785.39       6905.66      1306.29 o                         
  -4   9  35       3855.76       3858.23      1467.41 o                         
  -1   9  35      22701.99      22521.36      1685.70 o                         
  -9  10  35      12233.77      12083.17      1818.24 o                         
  -6  10  35       6790.76       7031.27      1737.68 o                         
  -3  10  35        827.03       2221.90      1534.11 o                         
  -8  11  35       5649.80       5903.42      2094.57 o                         
  -5  11  35       7745.88       8801.86      1758.47 o                         
  -2  11  35       4150.46       3685.85      1895.33 o                         
 -10  12  35        462.82      -2429.80      2429.80 o                         
  -7  12  35       1559.10       1264.71      1820.84 o                         
  -4  12  35       6211.66       5390.61      2130.08 o                         
  -6  13  35        906.76       3603.56      2169.06 o                         
   0   0  36    1810993.50    1556881.75     26573.63 o                         
  -1   2  36      22247.96      24881.86      1069.81 o                         
  -3   3  36    1288577.62    1224197.25      8125.33 o                         
   0   3  36    1520561.25    1518046.50     11207.41 o                         
  -2   4  36      30776.90      36762.34      1396.38 o                         
  -4   5  36     137964.47     134342.47      2166.46 o                         
  -1   5  36     165381.03     155059.45      2880.25 o                         
  -6   6  36     195259.38     177424.03      4196.93 o                         
  -3   6  36      82901.24      81262.79      2059.92 o                         
   0   6  36     101892.67     100889.17      4392.70 o                         
  -5   7  36      51329.92      55516.42      1768.86 o                         
  -2   7  36      54052.05      58129.00      2209.78 o                         
  -7   8  36     159154.75     159646.19      2927.89 o                         
  -4   8  36     276242.25     269727.91      4235.04 o                         
  -1   8  36     197749.80     189190.16      3762.08 o                         
  -9   9  36       4571.76       3805.39      2349.24 o                         
  -6   9  36       6319.20       5416.60      1510.72 o                         
  -3   9  36       3488.07       3384.40      1580.02 o                         
   0   9  36       8523.19      12229.57      2137.88 o                         
  -8  10  36      24021.21      22285.74      2174.26 o                         
  -5  10  36      29755.73      32642.50      2117.96 o                         
  -2  10  36      39101.41      33863.90      2234.90 o                         
 -10  11  36      39727.20      42038.60      2940.02 o                         
  -7  11  36     164760.53     156347.55      4245.44 o                         
  -4  11  36     187583.88     183523.22      4605.79 o                         
  -1  11  36      48125.58      49480.46      2688.81 o                         
  -9  12  36      10023.75       9066.93      2848.20 o                         
  -6  12  36       1358.66        295.39      1754.13 o                         
  -3  12  36       3907.39        958.06      1974.16 o                         
  -8  13  36       3174.98       2498.23      2252.22 o                         
  -5  13  36       2717.80       1362.59      2118.82 o                         
  -2   3  37       5451.78       6798.25       904.35 o                         
  -1   4  37      39999.03      40183.11      1325.35 o                         
  -3   5  37     128335.62     123277.13      2332.78 o                         
  -5   6  37     113436.04     114936.11      2383.02 o                         
  -2   6  37       5070.55       5867.91      1467.41 o                         
  -4   7  37      56058.40      55655.02      1946.44 o                         
  -1   7  37      53160.12      53369.01      2218.44 o                         
  -6   8  37     111564.70     121168.70      2506.90 o                         
  -3   8  37      35589.23      35570.39      2172.53 o                         
  -8   9  37      51278.71      50830.06      2135.28 o                         
  -5   9  37      13648.25      14586.61      1721.22 o                         
  -2   9  37      21774.92      22491.91      2032.20 o                         
  -7  10  37         26.27       1651.05      1602.54 o                         
  -4  10  37      21624.35      22710.20      1968.10 o                         
  -1  10  37      18760.92      19384.71      1981.09 o                         
  -9  11  37       3820.15       4248.90      1971.56 o                         
  -6  11  37      13893.56      14694.89      1906.59 o                         
  -3  11  37         53.17       -283.26      1606.01 o                         
  -8  12  37       3073.04       5329.97      2174.26 o                         
  -5  12  37        240.30       1518.52      2018.34 o                         
  -2  12  37      13378.93      11221.27      2148.27 o                         
  -7  13  37       1580.29       1294.16      2085.90 o                         
   0   1  38      10779.31      12689.54      1304.56 o                         
  -2   2  38       1635.46       1465.68      1165.09 o                         
  -1   3  38      37547.74      35922.95      1072.40 o                         
  -3   4  38        327.04       1089.73       927.74 o                         
   0   4  38       8923.81       7441.86      1983.69 o                         
  -5   5  38       5542.22       5830.66      1502.93 o                         
  -2   5  38       4061.89       4609.26      1166.82 o                         
  -4   6  38      14873.13      16184.82      1441.42 o                         
  -1   6  38      31697.00      30832.06      1869.34 o                         
  -6   7  38       8653.33       9060.86      1286.37 o                         
  -3   7  38      19208.45      19645.44      1671.84 o                         
   0   7  38      37550.02      34133.30      2818.74 o                         
  -8   8  38      20552.57      19207.13      2297.27 o                         
  -5   8  38        158.72         55.44      1255.18 o                         
  -2   8  38      18850.54      21118.92      1795.71 o                         
  -7   9  38        814.31       1172.02      1252.58 o                         
  -4   9  38          2.08       1261.24      1560.10 o                         
  -1   9  38       2098.57       1380.79      1379.05 o                         
  -9  10  38      12329.45      10180.91      1867.61 o                         
  -6  10  38       6726.61       5770.02      1576.56 o                         
  -3  10  38       7133.91       8192.03      1713.42 o                         
   0  10  38      35544.94      29663.50      3155.71 o                         
 -11  11  38      13378.38      11387.58      2783.23 o                         
  -8  11  38       8870.06       7643.70      2082.44 o                         
  -5  11  38       5440.25       7786.63      1905.73 o                         
  -2  11  38      10887.29      10715.38      1908.33 o                         
 -10  12  38        360.75       2158.67      2712.20 o                         
  -7  12  38      13266.80      13413.72      2116.22 o                         
  -4  12  38       5727.86       5054.51      2144.81 o                         
  -6  13  38       2545.89       1214.47      2148.27 o                         
  -1   2  39       5272.75       8172.97       931.21 o                         
  -2   4  39      11628.05      13822.58      1191.08 o                         
  -4   5  39        499.72       1262.98      1175.49 o                         
  -1   5  39        304.15       1407.64      1334.88 o                         
  -3   6  39      21471.97      26008.84      1533.24 o                         
  -5   7  39       2002.02       1106.19      1164.23 o                         
  -2   7  39       7229.39       8036.97      1481.27 o                         
  -7   8  39      19065.03      20449.31      1476.07 o                         
  -4   8  39      11802.02      14396.90      1806.98 o                         
  -1   8  39       7309.09       7745.91      1570.49 o                         
  -6   9  39      13022.39      15906.75      1722.95 o                         
  -3   9  39      10133.11      10399.20      1806.98 o                         
  -8  10  39       4538.87       5743.17      1716.89 o                         
  -5  10  39       1450.38       1023.90      1651.92 o                         
  -2  10  39       8986.41       8453.63      1761.93 o                         
 -10  11  39      10057.58      10905.09      2193.32 o                         
  -7  11  39       9683.56      11037.62      2027.00 o                         
  -4  11  39       2493.84       3198.16      1698.70 o                         
  -1  11  39      10316.34       9403.90      1936.91 o                         
  -9  12  39       7639.32       6864.08      2707.86 o                         
  -6  12  39      13714.43      14739.06      2409.88 o                         
  -3  12  39       1997.38       2441.06      1889.27 o                         
  -8  13  39       2501.13       2978.13      2594.39 o                         
  -5  13  39       2992.16       2562.34      2192.45 o                         
  -1   1  40        113.62         14.73      1098.39 o                         
   0   2  40     506058.16     486725.22      5716.31 o                         
  -2   3  40      97793.05      95434.46      1798.31 o                         
  -4   4  40      70152.62      69516.58      2253.96 o                         
  -1   4  40      25715.30      25137.40      1314.09 o                         
  -3   5  40     427094.31     422105.47      4090.38 o                         
   0   5  40     237711.56     236024.25      5222.56 o                         
  -5   6  40      20050.08      26246.19      1542.77 o                         
  -2   6  40        898.07       3925.80      1496.00 o                         
  -7   7  40      21399.02      19438.41      2221.04 o                         
  -4   7  40       2317.68       1380.79      1155.56 o                         
  -1   7  40        445.74        790.01      1347.87 o                         
  -6   8  40      59055.85      60491.23      2178.59 o                         
  -3   8  40      58704.58      59991.41      2571.00 o                         
   0   8  40      34720.18      27484.04      2837.80 o                         
  -8   9  40      13186.15      11836.30      1566.16 o                         
  -5   9  40       5077.49       7279.88      1723.82 o                         
  -2   9  40       1590.12       2167.33      1579.15 o                         
 -10  10  40       7370.22       2985.93      2843.00 o                         
  -7  10  40       5345.52       1930.85      1826.03 o                         
  -4  10  40       1476.39       1826.90      1653.65 o                         
  -1  10  40      26891.02      26240.99      2170.80 o                         
  -9  11  40       3183.39       3399.12      2264.35 o                         
  -6  11  40       2438.72       2066.85      1793.98 o                         
  -3  11  40       5964.04       6474.27      1795.71 o                         
   0  11  40      26632.89      27598.39      3976.04 o                         
  -8  12  40        328.23       -681.73      2279.94 o                         
  -5  12  40       2747.02       2540.68      2082.44 o                         
  -2  12  40       7698.22       7110.96      2120.55 o                         
  -7  13  40      19633.87      18754.08      2667.15 o                         
  -1   3  41     128256.65     118797.80      1783.59 o                         
  -3   4  41      68559.67      62169.14      1602.54 o                         
  -2   5  41     209746.80     204999.89      2874.18 o                         
  -4   6  41     140421.72     135257.22      2668.88 o                         
  -1   6  41     193337.06     188025.06      3453.70 o                         
  -6   7  41       1069.85       1026.49      1197.14 o                         
  -3   7  41         39.31         80.56      1440.56 o                         
  -5   8  41      28820.12      30379.02      2091.10 o                         
  -2   8  41      57678.19      59835.49      2406.41 o                         
  -7   9  41      10004.98      11528.78      1718.62 o                         
  -4   9  41      18093.54      18379.00      1962.90 o                         
  -1   9  41       8805.43       9396.10      1591.28 o                         
  -9  10  41      33193.74      33013.25      2379.56 o                         
  -6  10  41       3930.98       3305.57      1730.75 o                         
  -3  10  41         70.45        219.16      1563.56 o                         
  -8  11  41        275.23       1908.33      2229.70 o                         
  -5  11  41         18.31      -1104.46      1650.19 o                         
  -2  11  41         50.49       -422.72      1731.61 o                         
 -10  12  41      13602.12      17158.47      3048.30 o                         
  -7  12  41       6730.32       9407.36      2616.04 o                         
  -4  12  41        288.94       3150.51      2080.71 o                         
  -6  13  41          6.23      -1937.78      2048.66 o                         
   0   0  42      29315.02      32071.65      2561.47 o                         
  -1   2  42      20152.14      22638.30      1091.46 o                         
  -3   3  42       1072.22        591.64      1317.55 o                         
   0   3  42       2075.61       3717.90      1170.29 o                         
  -2   4  42      50063.33      49496.92      1665.78 o                         
  -4   5  42       3841.87       3513.47      1225.73 o                         
  -1   5  42      14755.78      14285.15      1640.66 o                         
  -6   6  42      48279.85      47886.58      2623.84 o                         
  -3   6  42        610.99       2198.52      1234.39 o                         
   0   6  42      22012.49      19700.88      2421.14 o                         
  -5   7  42      45171.18      49433.68      1925.65 o                         
  -2   7  42      61336.03      63519.61      2333.65 o                         
  -7   8  42       2706.47       3166.97      1327.95 o                         
  -4   8  42      20902.98      22418.28      1968.96 o                         
  -1   8  42       1793.39       1523.72      1452.68 o                         
  -9   9  42      38225.17      35802.54      3310.77 o                         
  -6   9  42      34623.06      33850.90      2242.69 o                         
  -3   9  42      19585.37      18272.46      1968.96 o                         
   0   9  42      10399.33      10707.59      2225.37 o                         
  -8  10  42      30619.17      33157.91      2707.86 o                         
  -5  10  42      88193.27      91375.27      3311.63 o                         
  -2  10  42      62013.79      63498.82      2811.81 o                         
 -10  11  42       1433.65        731.11      1888.40 o                         
  -7  11  42      26337.82      26262.65      2629.90 o                         
  -4  11  42      15429.63      14669.76      1984.55 o                         
  -1  11  42        807.57        393.27      1843.36 o                         
  -9  12  42      35980.71      35560.00      3360.14 o                         
  -6  12  42       7127.76       4984.34      2154.34 o                         
  -3  12  42      10222.97      11096.53      2169.93 o                         
  -2   3  43      17831.70      18689.12      1193.68 o                         
  -1   4  43      48122.33      46320.42      1408.51 o                         
  -3   5  43      23392.93      20776.75      1474.34 o                         
  -5   6  43       6518.45       6145.97      1330.54 o                         
  -2   6  43      25068.76      23106.07      1764.53 o                         
  -4   7  43       3342.72       5023.32      1509.86 o                         
  -1   7  43       2672.65       2765.90      1450.08 o                         
  -6   8  43        588.56       -697.32      1256.05 o                         
  -3   8  43       4545.87       4456.80      1618.14 o                         
  -8   9  43      10656.88       8797.53      1528.91 o                         
  -5   9  43       3514.94       3912.80      1672.71 o                         
  -2   9  43        757.08       2128.35      1612.07 o                         
  -7  10  43        130.78      -1221.40      1924.78 o                         
  -4  10  43       2775.61       2589.19      1683.10 o                         
  -1  10  43       5484.19       5756.16      1771.46 o                         
  -9  11  43       4739.85       1992.35      2320.66 o                         
  -6  11  43       5624.65       4757.39      1906.59 o                         
  -3  11  43       8720.79       8568.84      1896.20 o                         
  -8  12  43        251.89        120.41      2324.12 o                         
  -5  12  43       2945.17       1877.14      2096.30 o                         
  -2  12  43         32.93        874.04      1923.92 o                         
   0   1  44      10382.24      13740.29      1441.42 o                         
  -2   2  44      11955.10      10572.45      1457.88 o                         
  -1   3  44       9417.95       9555.49       963.26 o                         
  -3   4  44       3114.98       4166.61      1074.14 o                         
   0   4  44     111705.56     111072.69      3706.64 o                         
  -5   5  44      86835.25      86594.49      2637.70 o                         
  -2   5  44       8252.42       7968.54      1289.83 o                         
  -4   6  44      18924.67      18981.90      1506.39 o                         
  -1   6  44      14924.03      14771.98      1638.06 o                         
  -6   7  44       1230.97        280.66      1243.92 o                         
  -3   7  44      32717.35      33091.21      2089.37 o                         
   0   7  44      48528.02      48360.41      3179.10 o                         
  -8   8  44      45479.50      43933.07      2950.41 o                         
  -5   8  44      20116.38      21182.15      1936.05 o                         
  -2   8  44        408.75       -864.51      1398.98 o                         
  -7   9  44      19740.52      18549.65      1922.19 o                         
  -4   9  44       5277.52       3556.78      1654.52 o                         
  -1   9  44       4064.20       3204.22      1597.35 o                         
  -9  10  44        715.59      -1037.75      1843.36 o                         
  -6  10  44       3002.05       3771.61      1727.28 o                         
  -3  10  44      24050.55      25368.69      2282.54 o                         
   0  10  44        962.21        188.84      2318.06 o                         
 -11  11  44      10027.54       8619.95      3773.34 o                         
  -8  11  44       6761.80       4636.11      2440.20 o                         
  -5  11  44         19.72        664.41      1622.47 o                         
  -2  11  44        837.08       -597.71      1683.97 o                         
 -10  12  44       2054.00       4147.55      2755.51 o                         
  -7  12  44       2489.84         82.29      2358.77 o                         
  -4  12  44         43.27        664.41      1898.80 o                         
  -1   2  45     647116.38     596144.25      6625.00 o                         
  -2   4  45      92596.76      90228.37      1882.34 o                         
  -4   5  45      33761.74      34348.12      1683.97 o                         
  -1   5  45      23506.31      24709.48      1780.99 o                         
  -3   6  45       3971.46       1539.31      1324.48 o                         
  -5   7  45       6579.30       5471.17      1301.96 o                         
  -2   7  45      23086.94      20946.54      1756.73 o                         
  -7   8  45      14873.39      15656.41      1580.89 o                         
  -4   8  45      21163.60      21100.73      1949.04 o                         
  -1   8  45      45798.27      47106.96      2318.92 o                         
  -6   9  45       2650.85       3761.21      1651.92 o                         
  -3   9  45       4676.98       4956.62      1662.31 o                         
  -8  10  45      25601.41      26587.49      2563.20 o                         
  -5  10  45      61224.72      59864.07      2883.71 o                         
  -2  10  45      52945.25      53814.26      2681.88 o                         
 -10  11  45       2259.89       3351.48      2553.67 o                         
  -7  11  45       6660.94       7642.83      2451.46 o                         
  -4  11  45      12652.27      13536.72      1970.69 o                         
  -1  11  45       8413.75       9452.40      2115.36 o                         
  -9  12  45       7256.34       6670.91      2633.37 o                         
  -6  12  45      12823.67      13973.31      2354.44 o                         
  -3  12  45       4884.64       4917.64      2053.85 o                         
  -1   1  46     125969.63     115742.58      2745.98 o                         
   0   2  46     449159.28     405340.28      8772.41 o                         
  -2   3  46     430076.66     403043.00      4125.03 o                         
  -4   4  46      15342.22      13648.47      1725.55 o                         
  -1   4  46     216923.36     204136.25      3146.18 o                         
  -3   5  46     215753.98     209651.59      4047.07 o                         
   0   5  46      37830.80      44639.92      2948.68 o                         
  -5   6  46     465388.34     459875.25      8056.03 o                         
  -2   6  46     352252.38     338270.81      4899.45 o                         
  -7   7  46       1588.84       1889.27      1853.75 o                         
  -4   7  46       2588.55       3398.26      1487.33 o                         
  -1   7  46     104051.02      98951.40      2877.65 o                         
  -6   8  46     198500.73     195035.53      3843.50 o                         
  -3   8  46      50981.78      54572.22      2555.41 o                         
   0   8  46       3829.58       5648.75      2344.04 o                         
  -8   9  46     109237.22     110904.63      2973.80 o                         
  -5   9  46     199409.05     205522.23      4465.46 o                         
  -2   9  46     195840.88     191544.59      4440.34 o                         
 -10  10  46       8750.12      13094.94      2912.30 o                         
  -7  10  46       1777.15       3977.77      2092.83 o                         
  -4  10  46      50038.70      46886.94      2729.52 o                         
  -1  10  46      95856.96      95434.46      3354.08 o                         
  -9  11  46      69666.87      66722.09      4367.58 o                         
  -6  11  46      40115.65      37468.32      2825.67 o                         
  -3  11  46       2718.12       3183.43      1745.47 o                         
   0  11  46       1004.36       4869.13      3168.70 o                         
  -8  12  46      30103.37      33634.34      3368.81 o                         
  -5  12  46      45269.18      47724.59      3012.78 o                         
  -1   3  47       2509.98      17282.34      2929.62 o                         
  -3   4  47        628.41       4718.41      1342.67 o                         
  -2   5  47      21832.76      28501.01      1754.13 o                         
  -4   6  47       2822.86       9778.98      2560.60 o                         
  -1   6  47       9655.92      16449.89      2454.06 o                         
  -6   7  47       2759.44       6206.61      1430.16 o                         
  -3   7  47        162.09      -1042.09      1480.40 o                         
  -5   8  47        257.45       1483.00      1567.89 o                         
  -2   8  47      12992.07      17805.55      1827.77 o                         
  -7   9  47      15314.26      25601.71      2224.50 o                         
  -4   9  47       6471.89      11237.72      1876.27 o                         
  -1   9  47      24235.01      26865.55      2102.36 o                         
  -9  10  47       5998.99       5865.31      2033.93 o                         
  -6  10  47       1717.50       3720.50      1805.24 o                         
  -3  10  47       2463.30       2684.48      1733.35 o                         
  -8  11  47      10048.57      12790.03      2711.33 o                         
  -5  11  47        880.13       1048.15      1806.98 o                         
  -2  11  47       6600.82       7830.80      1942.97 o                         
  -7  12  47       3430.50       7417.61      2525.09 o                         
  -4  12  47       2140.83       3492.68      2038.26 o                         
   0   0  48     131454.30     132364.84      6253.38 o                         
  -1   2  48      19600.70      21366.66      1178.09 o                         
  -3   3  48      90512.68      85140.07      2644.63 o                         
   0   3  48      28516.86      28622.28      1737.68 o                         
  -2   4  48       1000.17        837.65      1077.60 o                         
  -4   5  48       4656.31       4738.33      1320.15 o                         
  -1   5  48       5038.02       3883.35      1588.68 o                         
  -6   6  48      17275.14      16228.13      2103.23 o                         
  -3   6  48        915.43        832.46      1489.93 o                         
   0   6  48       4940.45       4011.55      2073.78 o                         
  -5   7  48       7749.69       8742.09      1392.91 o                         
  -2   7  48       8980.03       9708.81      1592.15 o                         
  -7   8  48       3015.37       3119.33      1433.63 o                         
  -4   8  48       6605.99       5913.82      1667.51 o                         
  -1   8  48       6200.19       8380.00      1664.05 o                         
  -9   9  48      24322.47      21326.81      2675.81 o                         
  -6   9  48      24353.28      24991.87      2480.91 o                         
  -3   9  48       8722.23       7726.86      1786.19 o                         
   0   9  48       8362.24       9274.83      2295.53 o                         
  -8  10  48       7942.30       5061.44      2066.85 o                         
  -5  10  48      13137.94      14130.96      2011.41 o                         
  -2  10  48       4541.13       4918.51      1736.81 o                         
 -10  11  48       1072.85       1873.68      2696.60 o                         
  -7  11  48       9395.74       7675.75      2512.09 o                         
  -4  11  48       9998.83       9530.37      1939.51 o                         
  -1  11  48       2731.90        427.92      1886.67 o                         
  -9  12  48      11068.37      11153.70      2752.04 o                         
  -6  12  48       1111.91       1676.17      2099.76 o                         
  -3  12  48       3520.93       2541.55      1983.69 o                         
  -2   3  49     257488.91     251367.95      3046.56 o                         
  -1   4  49      29505.05      31441.03      1604.28 o                         
  -3   5  49      28376.07      37133.09      1869.34 o                         
  -5   6  49      64332.84      62790.23      2014.01 o                         
  -2   6  49      29043.80      31803.98      2090.24 o                         
  -4   7  49      21181.14      22294.40      1947.31 o                         
  -1   7  49       9951.69       9968.68      1650.19 o                         
  -6   8  49       9786.68      13092.34      1913.52 o                         
  -3   8  49       1349.48       1745.47      1644.99 o                         
  -8   9  49      10074.05      11651.79      1704.76 o                         
  -5   9  49      10689.77      13468.29      1955.10 o                         
  -2   9  49         42.45       1377.32      1671.84 o                         
  -7  10  49       1074.16       2001.01      2062.52 o                         
  -4  10  49         52.16       1964.63      1736.81 o                         
  -1  10  49      14169.05      18979.31      2118.82 o                         
  -9  11  49         41.81       3368.81      2607.38 o                         
  -6  11  49       1294.58       1957.70      2075.51 o                         
  -3  11  49       2244.36       4538.23      1781.85 o                         
  -8  12  49         23.36       1776.66      2440.20 o                         
  -5  12  49      10083.47      13016.98      2221.90 o                         
   0   1  50       7182.42       9065.20      1521.12 o                         
  -2   2  50     135687.22     117093.91      2954.74 o                         
  -1   3  50     148440.42     143463.11      2188.99 o                         
  -3   4  50      63459.54      55183.78      1967.23 o                         
   0   4  50      64593.02      51548.18      3514.33 o                         
  -5   5  50     253066.03     242380.72      5367.22 o                         
  -2   5  50     257815.41     249355.69      5339.50 o                         
  -4   6  50      65743.27      67884.59      2129.22 o                         
  -1   6  50      91692.84      89514.59      2681.88 o                         
  -6   7  50       9968.68       9210.72      1532.38 o                         
  -3   7  50      26352.17      26550.24      2078.97 o                         
   0   7  50      15124.13      16088.67      2547.61 o                         
  -8   8  50       3375.44       5142.00      2055.59 o                         
  -5   8  50      46998.61      51089.07      2515.56 o                         
  -2   8  50      72540.03      77812.55      2755.51 o                         
  -7   9  50      31935.08      32136.62      2422.87 o                         
  -4   9  50      63593.60      65804.74      2930.49 o                         
  -1   9  50      36687.61      37618.18      2378.69 o                         
  -9  10  50      40543.13      41923.39      3371.40 o                         
  -6  10  50       5108.30       5818.53      1879.74 o                         
  -3  10  50      13543.18      13859.83      2078.97 o                         
   0  10  50      19254.56      15824.46      2946.08 o                         
  -8  11  50        393.01      -1638.93      2039.99 o                         
  -5  11  50       8382.33      11092.20      2072.04 o                         
  -2  11  50       7086.02       7583.93      1968.10 o                         
  -7  12  50      29721.67      31235.73      3339.35 o                         
  -4  12  50       7443.89       5682.53      2074.64 o                         
  -1   2  51      52000.12      46957.11      1519.38 o                         
  -2   4  51        576.10       1594.75      1159.03 o                         
  -4   5  51      12658.02      14072.93      1496.86 o                         
  -1   5  51      30612.34      30807.80      2038.26 o                         
  -3   6  51      50541.60      42829.48      2218.44 o                         
  -5   7  51      27724.41      28331.23      1729.88 o                         
  -2   7  51       7545.25       7348.31      1717.75 o                         
  -7   8  51       6226.96       8119.26      1541.04 o                         
  -4   8  51       1595.20       2091.10      1585.22 o                         
  -1   8  51      16671.90      19789.24      1896.20 o                         
  -6   9  51      62481.18      55091.96      3082.95 o                         
  -3   9  51      60833.57      56962.17      2807.48 o                         
  -8  10  51      39254.09      40487.16      2728.65 o                         
  -5  10  51      45806.61      48022.58      2757.24 o                         
  -2  10  51      15497.26      15109.81      2171.66 o                         
 -10  11  51       5174.49       5458.17      2894.97 o                         
  -7  11  51       2963.90        -36.38      2317.19 o                         
  -4  11  51       9949.93       8089.81      2090.24 o                         
  -1  11  51       3598.04       1695.23      1940.38 o                         
  -9  12  51      21054.49      20927.48      2967.74 o                         
  -6  12  51      41711.88      37776.70      3050.03 o                         
  -3  12  51      27176.23      28637.88      2512.96 o                         
  -1   1  52      90095.34      82086.58      2356.17 o                         
   0   2  52     143435.34     137828.22      3121.93 o                         
  -2   3  52      96301.08      96250.46      2094.57 o                         
  -4   4  52      23884.69      20994.18      1967.23 o                         
  -1   4  52      32141.54      32548.08      1896.20 o                         
  -3   5  52      75478.75      76270.65      2179.46 o                         
   0   5  52     112086.09     113371.68      4095.58 o                         
  -5   6  52      73451.62      69738.34      2279.08 o                         
  -2   6  52      64673.63      64586.81      2586.59 o                         
  -7   7  52      32767.78      36123.92      2707.86 o                         
  -4   7  52      10729.46      12514.56      1801.78 o                         
  -1   7  52      20235.79      20917.08      1853.75 o                         
  -6   8  52      24628.30      24985.81      2321.52 o                         
  -3   8  52      24863.04      24921.71      2134.41 o                         
   0   8  52      16293.27      14673.23      2618.64 o                         
  -8   9  52       9304.85      11153.70      1933.45 o                         
  -5   9  52      48003.08      47953.28      2649.83 o                         
  -2   9  52      35787.74      38851.70      2572.73 o                         
 -10  10  52      22502.59      21339.81      3212.88 o                         
  -7  10  52      13363.23      14203.73      2428.94 o                         
  -4  10  52       1699.61       3268.32      1843.36 o                         
  -1  10  52      11904.56      14540.70      2041.73 o                         
  -9  11  52       4396.09       2200.25      2398.62 o                         
  -6  11  52      13146.32      11864.88      2428.07 o                         
  -3  11  52       5121.78       4229.85      1833.83 o                         
  -8  12  52      11097.10       9493.12      2751.18 o                         
  -5  12  52      32849.02      31952.11      2733.85 o                         
  -1   3  53      22070.46      21962.63      1280.30 o                         
  -3   4  53      46305.44      45811.07      1914.39 o                         
  -2   5  53       4989.68       9985.14      1687.43 o                         
  -4   6  53      20028.19      23625.81      1616.40 o                         
  -1   6  53       4112.40       6249.05      1639.79 o                         
  -6   7  53      52362.59      50714.85      2181.19 o                         
  -3   7  53      25173.11      27560.27      2117.09 o                         
  -5   8  53      14255.83      13267.32      1877.14 o                         
  -2   8  53      29052.45      29551.76      2252.22 o                         
  -7   9  53       6187.84       8366.14      1970.69 o                         
  -4   9  53       1795.00       2859.46      1735.94 o                         
  -1   9  53      14623.29      13623.35      1942.97 o                         
  -9  10  53       6614.52       5398.40      2222.77 o                         
  -6  10  53       8460.73       8127.06      2240.96 o                         
  -3  10  53        334.45       -870.57      1759.33 o                         
  -8  11  53       4468.27       4646.51      2240.96 o                         
  -5  11  53       7172.48       6188.41      2024.40 o                         
  -2  11  53       1107.49       -667.00      1758.47 o                         
  -7  12  53       4481.85       3415.58      2527.69 o                         
  -4  12  53       2839.90       2422.87      2017.47 o                         
   0   0  54     330994.22     303843.88      7109.23 o                         
  -1   2  54     344817.06     326941.28      3414.72 o                         
  -3   3  54     112937.50     106544.85      3042.23 o                         
   0   3  54      53522.60      52833.68      2738.18 o                         
  -2   4  54     180685.11     174170.42      2771.10 o                         
  -4   5  54      42159.95      38517.34      1748.94 o                         
  -1   5  54      37309.02      33473.22      2096.30 o                         
  -6   6  54      19809.98      19332.73      2473.11 o                         
  -3   6  54      33222.93      34599.34      2120.55 o                         
   0   6  54      22308.83      26170.83      2737.32 o                         
  -5   7  54      29391.09      30210.10      2132.68 o                         
  -2   7  54      26142.12      24822.96      2122.29 o                         
  -7   8  54       4500.85       3100.27      1457.88 o                         
  -4   8  54       1384.29       3275.25      1674.44 o                         
  -1   8  54       7963.11       9022.75      1713.42 o                         
  -9   9  54      41904.69      40003.80      3536.86 o                         
  -6   9  54      44223.61      44134.03      2920.09 o                         
  -3   9  54     118226.33     111685.98      3642.54 o                         
   0   9  54      79890.33      83766.22      4539.09 o                         
  -8  10  54       7757.61       7013.07      2052.12 o                         
  -5  10  54       8373.63       9124.97      1976.76 o                         
  -2  10  54       4737.48       5373.28      1936.05 o                         
 -10  11  54        467.91       1081.93      2769.37 o                         
  -7  11  54      14565.17      16880.41      2881.11 o                         
  -4  11  54      16017.82      16253.25      2279.08 o                         
  -1  11  54        556.98      -1860.68      1860.68 o                         
  -6  12  54      33804.53      34832.35      3120.19 o                         
  -2   3  55      49175.26      45083.43      1698.70 o                         
  -1   4  55      17999.19      17343.85      1701.29 o                         
  -3   5  55      74420.15      67317.20      2175.99 o                         
  -5   6  55      91670.18      88636.22      2650.69 o                         
  -2   6  55         10.95       1200.61      1522.85 o                         
  -4   7  55       5740.34       7402.88      1684.84 o                         
  -1   7  55      28530.69      29345.59      2033.06 o                         
  -6   8  55      62064.82      65479.90      2907.10 o                         
  -3   8  55      32816.86      28406.59      2221.04 o                         
  -8   9  55      36759.45      42586.93      2685.34 o                         
  -5   9  55      12066.09      13036.04      2016.61 o                         
  -2   9  55       6979.37       6556.57      1903.13 o                         
  -7  10  55       1108.77       2986.79      1908.33 o                         
  -4  10  55      13983.54      15774.22      2185.52 o                         
  -1  10  55      21647.11      19824.76      2190.72 o                         
  -9  11  55       4762.83       6264.64      2658.49 o                         
  -6  11  55       4836.82       6020.36      2287.74 o                         
  -3  11  55         11.09       1385.12      1822.57 o                         
  -8  12  55        155.22       1665.78      2825.67 o                         
  -5  12  55       2773.78       2060.78      2001.01 o                         
   0   1  56      87473.79      82310.07      2478.31 o                         
  -2   2  56      34458.36      32085.51      2080.71 o                         
  -1   3  56      12409.94      14683.62      1242.19 o                         
  -3   4  56      31212.62      30130.41      1752.40 o                         
   0   4  56     117266.73     109080.34      4650.84 o                         
  -5   5  56      67285.66      65524.08      3255.33 o                         
  -2   5  56      24929.94      30093.16      2170.80 o                         
  -4   6  56       6001.12       6108.72      1365.19 o                         
  -1   6  56        562.29       2702.67      1607.74 o                         
  -6   7  56       1608.09       2912.30      1416.30 o                         
  -3   7  56      66446.23      65183.65      2747.71 o                         
   0   7  56      87558.21      85880.71      4178.74 o                         
  -8   8  56      62443.63      62159.61      3889.42 o                         
  -5   8  56      16489.47      16562.50      1994.08 o                         
  -2   8  56        580.94       3014.51      1708.22 o                         
  -7   9  56       3168.06       3475.35      1826.03 o                         
  -4   9  56       8425.53       9331.13      1941.24 o                         
  -1   9  56         34.73        969.32      1644.99 o                         
  -9  10  56        775.90       2114.49      2181.19 o                         
  -6  10  56        150.08       -552.66      2083.31 o                         
  -3  10  56      41536.11      38516.47      2702.67 o                         
   0  10  56      54818.22      50037.45      4699.35 o                         
  -8  11  56      18846.59      18618.08      2602.18 o                         
  -5  11  56         82.89       -135.13      1910.92 o                         
  -2  11  56       2553.73       1633.73      1820.84 o                         
  -7  12  56      18382.14      13257.79      2931.35 o                         
  -4  12  56       8227.46      10811.53      2443.66 o                         
  -1   2  57      10545.39      11382.39      1174.62 o                         
  -2   4  57        155.49        123.87      1159.03 o                         
  -4   5  57        670.05        545.73      1198.01 o                         
  -1   5  57        182.78        220.02      1549.70 o                         
  -3   6  57       2107.24       2717.39      1566.16 o                         
  -5   7  57       1900.67       2073.78      1725.55 o                         
  -2   7  57       6691.80       6058.48      1721.22 o                         
  -7   8  57       8604.48       6991.42      1578.29 o                         
  -4   8  57       7129.76       7842.93      1780.12 o                         
  -1   8  57       5733.17       4643.91      1656.25 o                         
  -6   9  57       5122.05       3899.81      2066.85 o                         
  -3   9  57       6665.91       4759.12      1812.17 o                         
  -8  10  57       8281.36       5243.35      2021.80 o                         
  -5  10  57        107.95        651.41      1787.92 o                         
  -2  10  57       5153.38       4683.76      1924.78 o                         
  -7  11  57       9352.12       8813.99      2672.35 o                         
  -4  11  57       3068.91        974.52      1968.96 o                         
  -6  12  57       2587.09       2613.44      2254.82 o                         
  -1   1  58     158203.08     149052.95      3185.16 o                         
   0   2  58      18812.63      17854.06      1851.15 o                         
  -2   3  58      24804.32      30210.97      1428.43 o                         
  -4   4  58     268759.66     249217.08      5449.51 o                         
  -1   4  58     142554.86     136973.25      3509.14 o                         
  -3   5  58      18619.92      23799.06      1638.06 o                         
   0   5  58       6919.62       7578.73      2511.23 o                         
  -5   6  58      12744.47      18721.17      1734.21 o                         
  -2   6  58      46409.26      44758.59      2400.35 o                         
  -7   7  58      34965.14      30546.20      2953.88 o                         
  -4   7  58      37242.16      37116.62      2285.14 o                         
  -1   7  58      59273.98      58685.99      2737.32 o                         
  -6   8  58       1064.58       2857.72      1694.36 o                         
  -3   8  58       6194.87       8568.84      1842.49 o                         
   0   8  58       3242.38        172.38      2383.02 o                         
  -8   9  58       1634.84        625.42      1854.62 o                         
  -5   9  58      26144.25      26577.09      2327.59 o                         
  -2   9  58       9388.40       7953.81      1966.36 o                         
 -10  10  58       1741.89       3398.26      5956.26 o                         
  -7  10  58      14694.38      14338.00      2259.15 o                         
  -4  10  58        874.84       1829.50      1916.99 o                         
  -1  10  58       1074.70         82.29      1869.34 o                         
  -9  11  58        219.22      -1023.03      2402.08 o                         
  -6  11  58       5042.64       2870.72      2183.79 o                         
  -3  11  58      25203.38      26107.59      2562.34 o                         
  -5  12  58       5782.80       6909.99      2160.40 o                         
  -1   3  59     142803.45     138679.73      2570.13 o                         
  -3   4  59      39330.89      42643.23      1807.84 o                         
  -2   5  59     140180.66     139729.61      4026.28 o                         
  -4   6  59      86081.09      82336.92      2736.45 o                         
  -1   6  59     123736.70     122279.23      3736.09 o                         
  -6   7  59        675.37       3193.82      1476.94 o                         
  -3   7  59         14.51       2359.64      1622.47 o                         
  -5   8  59      20444.51      20281.26      2348.38 o                         
  -2   8  59      31647.57      33915.01      2427.20 o                         
  -7   9  59       2153.19       3639.94      1853.75 o                         
  -4   9  59       8800.40       7792.69      1895.33 o                         
  -1   9  59       3569.16       3927.53      1899.66 o                         
  -9  10  59      16589.76      15088.16      2787.56 o                         
  -6  10  59       6642.49       7033.86      2260.02 o                         
  -3  10  59         19.73       1409.37      1839.89 o                         
  -8  11  59        333.88        480.76      2175.99 o                         
  -5  11  59        679.55        722.44      1953.37 o                         
  -2  11  59        392.50       1421.50      1828.63 o                         
   0   0  60     453574.78     405067.41      9757.32 o                         
  -1   2  60      11737.25      13968.11      1246.52 o                         
  -3   3  60      92586.07      92138.42      3025.77 o                         
   0   3  60     139056.77     130304.93      4775.58 o                         
  -2   4  60        291.97       1653.65      1256.91 o                         
  -4   5  60      52634.77      54606.87      2008.81 o                         
  -1   5  60      43519.51      45088.63      2504.30 o                         
  -6   6  60      33099.09      33512.20      2901.04 o                         
  -3   6  60      62950.68      59230.85      2758.97 o                         
   0   6  60      58208.10      56232.80      4021.08 o                         
  -5   7  60      13079.50      12732.85      2076.38 o                         
  -2   7  60       5962.47       4818.02      1695.23 o                         
  -7   8  60      70154.29      66509.00      3233.67 o                         
  -4   8  60     152313.59     148250.81      4021.08 o                         
  -1   8  60      49605.94      49245.71      2767.64 o                         
  -9   9  60       8330.86       9569.35      3212.88 o                         
  -6   9  60       2107.44       1698.70      2085.90 o                         
  -3   9  60       7331.03       6953.30      1929.12 o                         
   0   9  60      31293.34      33448.10      3445.03 o                         
  -8  10  60       6851.40       5153.26      2020.07 o                         
  -5  10  60        807.05       1181.55      1889.27 o                         
  -2  10  60       2376.19       2405.55      1915.26 o                         
  -7  11  60     117135.02     122075.66      4779.04 o                         
  -4  11  60     103156.94     105358.97      4344.19 o                         
  -2   3  61      40648.31      38892.42      1534.98 o                         
  -1   4  61      15609.25      16906.39      1921.32 o                         
  -3   5  61      15897.39      18054.16      1765.40 o                         
  -5   6  61       6747.34       8503.87      1537.57 o                         
  -2   6  61      26143.42      28528.73      2283.41 o                         
  -4   7  61       1124.65        916.48      1649.32 o                         
  -1   7  61       2660.06       2924.42      1697.83 o                         
  -6   8  61         63.17       1228.33      1690.90 o                         
  -3   8  61       6736.90       5001.67      1813.91 o                         
  -8   9  61       1176.51       2934.82      2081.57 o                         
  -5   9  61       2711.39       3680.65      2083.31 o                         
  -2   9  61         42.36        579.51      1835.56 o                         
  -7  10  61          5.07       1740.28      2001.01 o                         
  -4  10  61       5147.27       5525.74      1994.08 o                         
  -1  10  61       6122.75       6674.37      2099.76 o                         
  -9  11  61       2493.79       3335.02      2590.06 o                         
  -6  11  61       2867.99       3371.40      2274.74 o                         
  -3  11  61       5626.12       7502.50      2130.95 o                         
   0   1  62     101147.02      97869.46      2756.37 o                         
  -2   2  62       3953.33       4268.83      1716.89 o                         
  -1   3  62      23644.38      24089.25      1507.26 o                         
  -3   4  62      25407.60      26519.92      1582.62 o                         
   0   4  62      10381.23      14953.89      2739.05 o                         
  -5   5  62        497.83       1266.44      1977.62 o                         
  -2   5  62      13961.74      13302.84      1908.33 o                         
  -4   6  62      87842.48      87225.11      3161.77 o                         
  -1   6  62      43903.06      42599.92      2613.44 o                         
  -6   7  62      21296.20      22039.73      1884.07 o                         
  -3   7  62       3263.83       3944.85      1750.67 o                         
   0   7  62       3929.40       5895.63      2762.44 o                         
  -8   8  62       6378.94       7295.47      2539.81 o                         
  -5   8  62        912.91       2190.72      1909.19 o                         
  -2   8  62      10802.29       8891.08      1923.05 o                         
  -7   9  62      29760.97      31307.62      2564.07 o                         
  -4   9  62      29115.01      26672.38      2382.16 o                         
  -1   9  62      15927.79      14670.63      2175.99 o                         
  -9  10  62      11209.17      12971.94      2472.25 o                         
  -6  10  62        106.59       1299.36      2206.31 o                         
  -3  10  62        106.37         36.38      1847.69 o                         
   0  10  62       2043.93       3089.01      3038.77 o                         
  -8  11  62        414.49       1948.17      2306.80 o                         
  -5  11  62       8177.52       8762.88      2168.20 o                         
  -2  11  62       5357.44       5229.49      2022.67 o                         
  -1   2  63     220706.58     202822.17      2788.42 o                         
  -2   4  63      76385.83      73050.84      2481.78 o                         
  -4   5  63      10833.60       9603.13      1542.77 o                         
  -1   5  63      14866.82      16067.01      2003.61 o                         
  -3   6  63        222.97       1082.80      1655.38 o                         
  -5   7  63       5872.81       7389.89      1922.19 o                         
  -2   7  63      22878.79      22621.84      2137.01 o                         
  -7   8  63       7587.58       7091.90      2058.18 o                         
  -4   8  63       4400.73       6271.57      1838.16 o                         
  -1   8  63      28256.97      27685.88      2432.40 o                         
  -6   9  63       5899.12       6579.95      2211.51 o                         
  -3   9  63      10280.23      11619.74      2130.08 o                         
  -8  10  63      11675.33      16468.94      2374.36 o                         
  -5  10  63      30142.13      32255.29      2953.01 o                         
  -2  10  63      28783.20      29973.62      2639.43 o                         
  -7  11  63       1752.24       3062.16      2054.72 o                         
  -4  11  63       6796.62       9196.86      2205.45 o                         
  -1   1  64     343840.34     317183.97      4612.73 o                         
   0   2  64     148653.25     145793.30      3564.58 o                         
  -2   3  64      22755.66      26333.68      1494.26 o                         
  -4   4  64     432172.06     423350.25      7369.96 o                         
  -1   4  64     146775.19     141960.19      3655.53 o                         
  -3   5  64     106528.52     104174.82      2992.86 o                         
   0   5  64     227458.14     218142.47      6737.61 o                         
  -5   6  64       8314.78       8736.02      1570.49 o                         
  -2   6  64      13619.05      14350.12      2029.60 o                         
  -7   7  64     292126.53     285492.59      7887.98 o                         
  -4   7  64     337636.75     339108.47      5993.51 o                         
  -1   7  64      44402.79      47326.99      2819.61 o                         
  -6   8  64      11757.24      12260.75      2143.94 o                         
  -3   8  64     104706.41     104869.55      3568.04 o                         
   0   8  64     187836.88     179955.17      7201.91 o                         
  -8   9  64       6774.74       8125.33      2271.28 o                         
  -5   9  64       1638.91       2312.86      2075.51 o                         
  -2   9  64       4141.99       3605.29      1910.92 o                         
 -10  10  64      92203.71     100585.12     11351.20 o                         
  -7  10  64     107114.55     118095.29      4159.68 o                         
  -4  10  64      43961.38      46918.99      2937.42 o                         
  -1  10  64      11921.49      11886.54      2263.48 o                         
  -6  11  64      33575.84      32454.53      3064.76 o                         
  -3  11  64      66281.06      69052.27      3511.73 o                         
  -1   3  65      17296.96      16047.08      1385.12 o                         
  -3   4  65       1096.43       6326.15      1278.57 o                         
  -2   5  65      10353.31      14371.78      1952.50 o                         
  -4   6  65        705.53       2557.14      1972.43 o                         
  -1   6  65      22647.11      22965.74      2266.95 o                         
  -6   7  65       1076.75       2808.35      1764.53 o                         
  -3   7  65        410.41      16159.70      3234.54 o                         
  -5   8  65         32.77       6441.36      2218.44 o                         
  -2   8  65      13492.20      11903.86      2065.11 o                         
  -7   9  65      10294.64      12275.48      2305.06 o                         
  -4   9  65       6789.32       6315.75      1941.24 o                         
  -1   9  65      16261.57      17638.37      2294.67 o                         
  -9  10  65       6793.40       6694.30      2364.83 o                         
  -6  10  65         80.03       1400.71      2151.74 o                         
  -3  10  65       2529.00       7391.62      2064.25 o                         
  -8  11  65       4451.81       9761.65      2469.65 o                         
  -5  11  65        309.54       2219.31      2287.74 o                         
   0   0  66     344428.25     329775.62      8373.07 o                         
  -1   2  66       6271.76       6293.23      1149.50 o                         
  -3   3  66      30457.81      29623.66      2170.80 o                         
   0   3  66      24832.17      27181.73      3019.71 o                         
  -2   4  66        636.66        277.20      1404.17 o                         
  -4   5  66       5303.49       4724.47      1444.02 o                         
  -1   5  66       3597.23       3875.56      1725.55 o                         
  -6   6  66       3552.58       3674.59      2138.75 o                         
  -3   6  66       3768.92       4474.99      1820.84 o                         
   0   6  66      13017.17      14481.79      2959.94 o                         
  -5   7  66      20507.38      20391.28      2272.15 o                         
  -2   7  66      17371.16      16495.80      2166.46 o                         
  -7   8  66       8814.73       7579.59      2151.74 o                         
  -4   8  66        193.05        -85.76      1720.35 o                         
  -1   8  66       2337.94       1791.38      1967.23 o                         
  -9   9  66       5573.41       6339.14      4070.46 o                         
  -6   9  66       3994.98       7494.70      2065.11 o                         
  -3   9  66       2767.91       2299.00      1898.80 o                         
   0   9  66      11242.49       8846.04      3323.76 o                         
  -8  10  66      18766.25      21889.87      2733.85 o                         
  -5  10  66      27167.36      28216.02      2868.98 o                         
  -2  10  66       6247.79       7393.35      2118.82 o                         
  -7  11  66       3069.15       1691.77      2051.25 o                         
  -4  11  66       3143.09       2697.47      2085.04 o                         
  -2   3  67      81158.96      76628.41      2046.92 o                         
  -1   4  67      38468.19      39019.75      2415.94 o                         
  -3   5  67      14519.92      13794.00      1916.12 o                         
  -5   6  67      21014.28      20153.06      1968.96 o                         
  -2   6  67      52991.85      50839.59      2793.62 o                         
  -4   7  67      20218.03      28161.44      2483.51 o                         
  -1   7  67      15740.92      13775.81      2176.86 o                         
  -6   8  67       1031.66       1913.52      1869.34 o                         
  -3   8  67        127.95       -988.38      1852.89 o                         
  -8   9  67       2384.37       2467.05      2186.39 o                         
  -5   9  67       4362.75       3963.05      2188.12 o                         
  -2   9  67        502.20       -312.71      1838.16 o                         
  -7  10  67       2007.40        816.00      2082.44 o                         
  -4  10  67        578.24       1404.17      1942.97 o                         
  -1  10  67       6634.49       6742.81      2231.43 o                         
  -6  11  67       2920.09       3233.67      2292.94 o                         
  -3  11  67       2721.55       3677.19      2055.59 o                         
   0   1  68      36796.17      34432.15      2061.65 o                         
  -2   2  68      14653.63      14765.05      1683.10 o                         
  -1   3  68      11704.66      14119.70      1517.65 o                         
  -3   4  68      62780.89      63276.19      2132.68 o                         
   0   4  68     125033.47     118177.58      5122.94 o                         
  -5   5  68      23692.64      27701.47      2770.23 o                         
  -2   5  68       7736.14      10858.31      1907.46 o                         
  -4   6  68         75.61       1531.51      1774.92 o                         
  -1   6  68      22581.42      22141.08      2318.06 o                         
  -6   7  68       4312.03       6401.51      1936.91 o                         
  -3   7  68     128378.23     127819.69      4038.41 o                         
   0   7  68      60033.43      60162.93      4589.34 o                         
  -8   8  68      15466.89      15410.40      4247.17 o                         
  -5   8  68       1033.88        923.41      2101.50 o                         
  -2   8  68       1315.54       2447.99      1963.76 o                         
  -7   9  68        273.04        511.95      1973.29 o                         
  -4   9  68       6505.73       5816.80      2007.94 o                         
  -1   9  68       1086.65        851.51      2032.20 o                         
  -9  10  68        514.58        -58.90      2438.46 o                         
  -6  10  68       5585.98       7197.58      2394.29 o                         
  -3  10  68       6937.69       7490.37      2130.08 o                         
  -5  11  68       2932.04       3906.74      2334.52 o                         
  -1   2  69      19687.78      21325.08      1287.23 o                         
  -2   4  69       1635.77        677.40      1435.36 o                         
  -4   5  69      10789.35       9540.76      1583.49 o                         
  -1   5  69      18947.22      18584.30      2137.88 o                         
  -3   6  69      32473.80      30554.00      2428.07 o                         
  -5   7  69      10152.50       8448.43      1984.55 o                         
  -2   7  69       4778.18       3189.49      1884.07 o                         
  -7   8  69       5356.32       6061.94      2086.77 o                         
  -4   8  69       4694.20       5500.62      2014.01 o                         
  -1   8  69       9357.48       8593.09      2203.71 o                         
  -6   9  69      49470.12      51458.09      3282.18 o                         
  -3   9  69      52882.19      54419.76      3068.22 o                         
  -8  10  69      27742.49      25950.80      2884.58 o                         
  -5  10  69      38485.14      37432.80      3127.99 o                         
  -2  10  69      10580.74      10417.40      2239.23 o                         
  -7  11  69       2822.55       3704.04      2179.46 o                         
  -4  11  69       3843.06       2739.92      2100.63 o                         
  -1   1  70      38747.14      36890.54      2067.71 o                         
   0   2  70      10821.01      10154.92      1723.82 o                         
  -2   3  70      11967.54      12175.00      1306.29 o                         
  -4   4  70      57539.72      53913.01      3212.88 o                         
  -1   4  70      52028.04      50577.12      2623.84 o                         
  -3   5  70       1498.27        355.16      1616.40 o                         
   0   5  70        591.15       2112.76      2467.05 o                         
  -5   6  70       5909.59       7597.79      1728.15 o                         
  -2   6  70       5707.27       7318.86      1906.59 o                         
  -7   7  70      12939.51      11836.30      2729.52 o                         
  -4   7  70      39399.71      40397.07      3081.21 o                         
  -1   7  70      19819.98      18848.50      2345.78 o                         
  -6   8  70       2757.15       3126.26      1972.43 o                         
  -3   8  70       2933.79       2938.28      1992.35 o                         
   0   8  70      11761.64      16214.27      3477.08 o                         
  -8   9  70       3857.90       3840.04      2184.66 o                         
  -5   9  70        601.88       2438.46      2313.73 o                         
  -2   9  70         33.18       -811.67      1980.22 o                         
  -7  10  70       3618.23       1706.49      2234.90 o                         
  -4  10  70      14894.30       8334.96      2209.78 o                         
  -1  10  70       1009.82        823.79      2230.57 o                         
  -6  11  70       3150.08       2242.69      2368.30 o                         
  -1   3  71      12101.52      12181.92      1482.14 o                         
  -3   4  71      13300.09      14386.50      1502.93 o                         
  -2   5  71       2275.97       4335.53      1742.01 o                         
  -4   6  71       3031.17       4028.88      1776.66 o                         
  -1   6  71        164.61       2583.99      1833.83 o                         
  -6   7  71      21465.16      23359.88      2413.34 o                         
  -3   7  71       9480.84      11333.88      2114.49 o                         
  -5   8  71       5856.30       3920.60      2234.03 o                         
  -2   8  71       7538.15       7792.69      2174.26 o                         
  -7   9  71       5295.82       7320.59      2241.83 o                         
  -4   9  71        816.85       1078.47      2044.33 o                         
  -1   9  71       1374.23       -259.87      2037.40 o                         
  -9  10  71       5151.64       3124.53      2775.43 o                         
  -6  10  71       2891.28       3336.75      2260.89 o                         
  -3  10  71        278.54       -332.64      2028.73 o                         
  -5  11  71       2419.92        625.42      2253.96 o                         
   0   0  72     583076.06     544727.75     19182.01 o                         
  -1   2  72      39909.82      38762.48      1521.98 o                         
  -3   3  72     210516.08     199187.42      4557.29 o                         
   0   3  72     170715.86     166032.11      5795.14 o                         
  -2   4  72       2389.31       2370.90      1485.60 o                         
  -4   5  72        545.48        580.38      1616.40 o                         
  -1   5  72        367.44        923.41      1710.82 o                         
  -6   6  72       4915.69       5606.30      2247.89 o                         
  -3   6  72      17630.86      15187.78      2117.96 o                         
   0   6  72      12678.23      14506.04      3096.81 o                         
  -5   7  72       3195.71       3939.66      1874.54 o                         
  -2   7  72       6670.33       8060.36      2065.11 o                         
  -7   8  72       9570.34      12394.15      2273.88 o                         
  -4   8  72      26938.87      27309.06      2998.92 o                         
  -1   8  72      28544.90      30580.85      2810.08 o                         
  -9   9  72       4514.33      10215.56      5115.14 o                         
  -6   9  72      12869.03      14979.01      2463.58 o                         
  -3   9  72      43435.95      43403.79      3109.80 o                         
   0   9  72      14602.61      15643.42      3761.21 o                         
  -8  10  72        728.12        252.08      2232.30 o                         
  -5  10  72          4.28       2674.08      2455.79 o                         
  -2  10  72       2781.38       1964.63      2157.80 o                         
  -2   3  73      30828.01      33088.61      1646.72 o                         
  -1   4  73       1323.09       2519.02      1728.15 o                         
  -3   5  73      56254.25      62503.50      2646.36 o                         
  -5   6  73      53294.41      58136.79      3002.39 o                         
  -2   6  73       4575.24       8295.97      1959.43 o                         
  -4   7  73       5377.21       7888.84      2293.80 o                         
  -1   7  73      12996.91      14130.96      2305.93 o                         
  -6   8  73      46843.32      55464.45      3240.60 o                         
  -3   8  73      18217.92      24317.94      2586.59 o                         
  -8   9  73      19351.47      24630.65      2714.79 o                         
  -5   9  73       6121.82       8295.11      2616.04 o                         
  -2   9  73       7723.99       5901.69      2232.30 o                         
  -7  10  73       1504.91        304.05      2179.46 o                         
  -4  10  73       5315.53       8982.90      2336.25 o                         
   0   1  74      74031.37      67837.80      2609.11 o                         
  -2   2  74      98121.34      98035.78      2972.07 o                         
  -1   3  74      76234.84      76428.30      2512.09 o                         
  -3   4  74      47264.78      45648.22      2348.38 o                         
   0   4  74       2137.89        738.90      2507.76 o                         
  -5   5  74      33185.34      26828.30      2831.74 o                         
  -2   5  74      74643.68      76296.63      3194.69 o                         
  -4   6  74      66396.05      65861.91      3123.66 o                         
  -1   6  74     101935.45     108888.03      3921.47 o                         
  -6   7  74      44799.35      41731.09      2875.91 o                         
  -3   7  74       6646.40       4919.37      1992.35 o                         
   0   7  74        845.04       -790.88      2845.60 o                         
  -8   8  74        473.61       5919.01      5886.10 o                         
  -5   8  74      16417.04      16030.63      2352.71 o                         
  -2   8  74      67908.23      72511.17      3622.61 o                         
  -7   9  74      24730.24      21533.85      2601.32 o                         
  -4   9  74      23100.79      23082.68      2952.14 o                         
  -1   9  74      31445.43      31771.06      2997.19 o                         
  -6  10  74      32179.56      34858.34      3084.68 o                         
  -3  10  74        217.50       -184.51      2085.04 o                         
  -1   2  75      45128.76      49159.95      1759.33 o                         
  -2   4  75       2163.49       1053.35      1517.65 o                         
  -4   5  75        401.54       1642.39      1567.03 o                         
  -1   5  75       1496.65       1914.39      1767.99 o                         
  -3   6  75       1289.39       2319.79      1793.98 o                         
  -5   7  75        433.23       2038.26      1894.47 o                         
  -2   7  75        500.52       1170.29      1881.47 o                         
  -7   8  75       6848.31       5026.79      2173.39 o                         
  -4   8  75      11603.37       7807.42      2509.50 o                         
  -1   8  75       2223.62       2625.57      2111.03 o                         
  -6   9  75       4032.12       6242.99      2200.25 o                         
  -3   9  75       3203.66       4409.16      2174.26 o                         
  -8  10  75       6199.82       4786.84      2374.36 o                         
  -5  10  75         67.69       1160.76      2457.52 o                         
  -2  10  75       1612.42        -83.16      2144.81 o                         
  -1   1  76        680.83       1826.90      1530.65 o                         
   0   2  76      67279.65      59441.35      2852.53 o                         
  -2   3  76       8969.75      11805.98      1362.59 o                         
  -4   4  76      13094.76      13959.45      2426.34 o                         
  -1   4  76        177.76       1987.15      1755.00 o                         
  -3   5  76      36819.62      41038.09      2614.31 o                         
   0   5  76      50426.55      47657.89      4004.62 o                         
  -5   6  76       7321.44      10019.79      2046.06 o                         
  -2   6  76       1445.93       3718.77      1841.62 o                         
  -7   7  76         87.69      -1185.88      3199.02 o                         
  -4   7  76       2657.73       5557.79      2260.02 o                         
  -1   7  76        780.14        673.07      1949.90 o                         
  -6   8  76      13655.32      15264.87      2371.76 o                         
  -3   8  76      22210.80      23539.19      2604.78 o                         
   0   8  76        434.38       1731.61      2978.13 o                         
  -8   9  76         18.46        816.00      2614.31 o                         
  -5   9  76        853.03       1638.93      2364.83 o                         
  -2   9  76        317.71       -132.53      2090.24 o                         
  -7  10  76         89.08       2050.39      2183.79 o                         
  -4  10  76       6454.06       5886.10      2577.06 o                         
  -1   3  77      66487.66      61909.27      2384.76 o                         
  -3   4  77      30019.77      32511.70      2174.26 o                         
  -2   5  77      80760.11      82394.09      3308.17 o                         
  -4   6  77      51745.32      52095.64      2911.43 o                         
  -1   6  77      60177.76      65835.06      3268.32 o                         
  -6   7  77        237.37       -136.87      1896.20 o                         
  -3   7  77       1203.39       1411.97      1921.32 o                         
  -5   8  77      10268.72      10926.74      2275.61 o                         
  -2   8  77      22065.81      22002.48      2603.05 o                         
  -7   9  77       2091.05       2518.16      2164.73 o                         
  -4   9  77       5196.45       4348.52      2436.73 o                         
  -1   9  77        905.28       2508.63      2174.26 o                         
  -6  10  77       2528.12        822.93      2243.56 o                         
  -3  10  77        211.56        -20.79      2129.22 o                         
   0   0  78       1874.68       5568.19      2895.84 o                         
  -1   2  78      79360.38      78428.45      2114.49 o                         
  -3   3  78       5475.64       5362.89      1819.97 o                         
   0   3  78       2213.37        365.55      2352.71 o                         
  -2   4  78      86295.40      81844.03      2942.62 o                         
  -4   5  78      37260.80      36061.55      2543.28 o                         
  -1   5  78      31764.88      34880.86      2538.95 o                         
  -6   6  78      29745.64      31447.09      3692.78 o                         
  -3   6  78      25436.26      21877.74      2622.97 o                         
   0   6  78      29738.71      23650.07      3806.26 o                         
  -5   7  78      63530.47      57395.29      3173.03 o                         
  -2   7  78      81545.70      82911.24      3686.72 o                         
  -7   8  78       2705.06       3944.85      2123.15 o                         
  -4   8  78       1742.56       1320.15      2313.73 o                         
  -1   8  78       8608.51      10089.09      2311.13 o                         
  -6   9  78      61767.23      61939.58      3552.45 o                         
  -3   9  78      34409.90      31827.37      2893.24 o                         
  -5  10  78      83202.58      85563.66      4630.05 o                         
  -2   3  79       5919.06       8914.47      1438.82 o                         
  -1   4  79       4944.79       6100.92      1865.88 o                         
  -3   5  79      11608.27      17833.27      2102.36 o                         
  -5   6  79      11289.34      12347.38      2209.78 o                         
  -2   6  79      17479.02      16648.26      2272.15 o                         
  -4   7  79        222.60       2752.91      1935.18 o                         
  -1   7  79        197.45        290.19      2064.25 o                         
  -6   8  79       2516.42       3196.42      2074.64 o                         
  -3   8  79       6844.94       6699.50      2212.38 o                         
  -8   9  79         98.90       2169.93      2661.09 o                         
  -5   9  79       1720.53       2648.09      2148.27 o                         
  -2   9  79        330.46       -300.59      2137.88 o                         
  -4  10  79       1645.55       2845.60      2452.32 o                         
   0   1  80      23910.93      23502.81      1984.55 o                         
  -2   2  80     134982.45     133878.17      3986.43 o                         
  -1   3  80      19208.08      21139.71      1779.26 o                         
  -3   4  80      22631.12      24117.84      2033.06 o                         
   0   4  80      14144.75      13824.32      2938.28 o                         
  -5   5  80     104534.18     103785.01      5323.91 o                         
  -2   5  80      68222.05      66343.55      3127.99 o                         
  -4   6  80       1001.75       4033.21      1898.80 o                         
  -1   6  80      17921.64      21566.76      2488.71 o                         
  -6   7  80       4421.54       3922.33      2057.32 o                         
  -3   7  80      31796.13      33052.23      2723.46 o                         
   0   7  80      34336.95      29682.56      3883.35 o                         
  -8   8  80      59772.17      59023.82      6242.12 o                         
  -5   8  80      38828.77      36486.87      2898.44 o                         
  -2   8  80      11799.22      11346.00      2413.34 o                         
  -7   9  80       1690.26        608.10      2153.47 o                         
  -4   9  80       2390.84       1466.54      2417.67 o                         
  -1   9  80       3067.97       4065.26      2219.31 o                         
  -6  10  80      19577.11      20000.60      2742.51 o                         
  -1   2  81      76880.26      75274.48      2238.36 o                         
  -2   4  81      53720.09      52635.30      2536.35 o                         
  -4   5  81       8172.94       7783.16      1921.32 o                         
  -1   5  81       4038.63       3618.28      1901.40 o                         
  -3   6  81         16.47        638.42      1844.22 o                         
  -5   7  81       4288.43       5189.64      2102.36 o                         
  -2   7  81      12592.74      15277.86      2391.69 o                         
  -7   8  81       4134.07       2618.64      2318.92 o                         
  -4   8  81       2010.50       1972.43      2331.92 o                         
  -1   8  81      16059.74      17932.89      2560.60 o                         
  -6   9  81       6111.42       4079.99      2176.86 o                         
  -3   9  81       4331.20       6173.69      2315.46 o                         
  -5  10  81      12624.60      11951.50      2842.13 o                         
  -1   1  82      25296.26      25757.63      2078.11 o                         
   0   2  82      42701.64      43349.22      2703.53 o                         
  -2   3  82     123404.27     120894.97      3142.72 o                         
  -4   4  82       1575.31       -676.53      1962.03 o                         
  -1   4  82       7280.57       8802.72      1957.70 o                         
  -3   5  82      59542.84      61243.13      3030.11 o                         
   0   5  82      14311.75      11771.33      3088.14 o                         
  -5   6  82      92155.88      95228.30      3762.94 o                         
  -2   6  82     105226.04     103236.68      4201.26 o                         
  -7   7  82      17748.57      18590.37      4392.70 o                         
  -4   7  82       2735.95       2480.04      2049.52 o                         
  -1   7  82      34109.47      38470.56      2925.29 o                         
  -6   8  82      43679.71      49159.95      3243.20 o                         
  -3   8  82       2826.55       2621.24      2197.65 o                         
   0   8  82        496.76       -242.55      2974.67 o                         
  -8   9  82      44925.39      49046.48      4190.00 o                         
  -5   9  82      66799.55      70701.59      3796.73 o                         
  -2   9  82      35847.01      38682.79      3191.23 o                         
  -1   3  83       1703.43       7148.21      1533.24 o                         
  -3   4  83        449.41       4102.51      1803.51 o                         
  -2   5  83      12944.73      14204.59      1945.57 o                         
  -4   6  83        332.87       4789.44      2001.01 o                         
  -1   6  83      24292.38      30061.11      2694.87 o                         
  -6   7  83       2016.47       3857.36      2055.59 o                         
  -3   7  83       1305.57       -116.94      2189.85 o                         
  -5   8  83         30.39       -598.57      1972.43 o                         
  -2   8  83      14800.32      16349.40      2576.20 o                         
  -7   9  83      10017.54      12264.22      2570.13 o                         
  -4   9  83       4356.67       5517.08      2556.27 o                         
   0   0  84      52073.17      52966.21      5115.14 o                         
  -1   2  84      14432.21      14402.96      1467.41 o                         
  -3   3  84       4001.47       3280.45      2109.29 o                         
   0   3  84       9078.37       8315.90      2202.85 o                         
  -2   4  84       7719.43       7849.00      1709.09 o                         
  -4   5  84       2423.66       1486.47      1874.54 o                         
  -1   5  84       3488.88       1927.38      1910.06 o                         
  -6   6  84       5051.96       1138.24      3272.65 o                         
  -3   6  84       1727.24       2903.63      1931.71 o                         
   0   6  84       1350.97       1486.47      2914.90 o                         
  -5   7  84        373.27       -193.17      1927.38 o                         
  -2   7  84       1009.62        -53.71      2063.38 o                         
  -7   8  84        661.47       -816.00      2509.50 o                         
  -4   8  84       2056.42        197.50      2014.01 o                         
  -1   8  84       2475.87       2512.09      2199.38 o                         
  -6   9  84      13703.78      13336.62      2448.86 o                         
  -3   9  84       5843.80       6050.68      2618.64 o                         
  -2   3  85      29310.53      29322.21      1975.89 o                         
  -1   4  85      21763.59      22286.61      2091.97 o                         
  -3   5  85       1710.77       4451.60      1916.12 o                         
  -5   6  85       9399.72      10728.38      2240.10 o                         
  -2   6  85      22599.68      19374.31      2404.68 o                         
  -4   7  85      18877.60      23165.84      2583.99 o                         
  -1   7  85       9691.30       8502.14      2312.86 o                         
  -6   8  85        188.38       -251.21      2024.40 o                         
  -3   8  85        616.73       2284.27      2442.80 o                         
  -5   9  85       1671.82       3931.86      2207.18 o                         
  -2   9  85         47.78       -223.49      2205.45 o                         
   0   1  86      24651.97      26547.64      2363.10 o                         
  -2   2  86      14291.27      17367.23      2182.92 o                         
  -1   3  86        284.37       2398.62      1444.89 o                         
  -3   4  86      24721.99      26255.72      2107.56 o                         
   0   4  86      95647.97     104737.01      5439.98 o                         
  -5   5  86       5746.03       2186.39      3270.92 o                         
  -2   5  86       6131.79       7059.85      1881.47 o                         
  -4   6  86        354.01       1652.78      1921.32 o                         
  -1   6  86      16960.54      18523.66      2507.76 o                         
  -6   7  86       4265.65       5276.26      2379.56 o                         
  -3   7  86      55998.38      57720.13      3710.97 o                         
   0   7  86      12611.22      14016.62      3544.65 o                         
  -8   8  86       8648.11      11171.89      4215.12 o                         
  -5   8  86        225.27        993.58      2005.34 o                         
  -2   8  86        228.20       -475.57      2059.92 o                         
  -4   9  86       2929.73       2282.54      2533.75 o                         
  -1   2  87      23405.60      23231.68      1619.00 o                         
  -2   4  87       7644.46       7654.96      1929.12 o                         
  -4   5  87       4834.41       4585.01      1924.78 o                         
  -1   5  87       5450.32       4746.99      1996.68 o                         
  -3   6  87      12560.62      13783.60      2292.94 o                         
  -5   7  87       8624.47       7131.75      2232.30 o                         
  -2   7  87       4734.41       3163.51      2187.25 o                         
  -7   8  87       3711.43       1904.86      2567.53 o                         
  -4   8  87       4671.89       5714.58      2167.33 o                         
  -1   8  87       2040.52       1310.62      2136.15 o                         
  -6   9  87      31948.49      36919.12      3110.67 o                         
  -3   9  87      27620.70      26162.16      3224.14 o                         
  -1   1  88         16.26         -4.33      1596.48 o                         
   0   2  88       8065.19       7240.03      2193.32 o                         
  -2   3  88         45.10       1107.92      1541.91 o                         
  -4   4  88      12001.33       8494.34      2955.61 o                         
  -1   4  88       6181.94       6693.43      1806.98 o                         
  -3   5  88      10672.14       8781.07      2013.14 o                         
   0   5  88      11694.84       8627.75      3168.70 o                         
  -5   6  88       2103.66       1407.64      2227.97 o                         
  -2   6  88         26.11       -850.65      1891.87 o                         
  -7   7  88       6196.96       7042.53      3895.48 o                         
  -4   7  88       9891.02       8083.75      2215.84 o                         
  -1   7  88       2221.34        770.95      2086.77 o                         
  -6   8  88        757.78       3147.05      2190.72 o                         
  -3   8  88        180.12       1279.44      2371.76 o                         
  -5   9  88        370.61       1606.01      2113.62 o                         
  -1   3  89        993.29        773.55      1479.54 o                         
  -3   4  89      15414.29      13294.18      2145.68 o                         
  -2   5  89        205.29        317.04      1861.55 o                         
  -4   6  89       4345.36       5841.05      2073.78 o                         
  -1   6  89        683.00       -854.11      1980.22 o                         
  -6   7  89       8291.93       7650.63      2753.78 o                         
  -3   7  89       1315.48       4268.83      2124.02 o                         
  -5   8  89       2118.32        970.19      2119.69 o                         
  -2   8  89        547.81      -2093.70      2093.70 o                         
   0   0  90     125883.84     126509.94      6353.87 o                         
  -1   2  90      53010.32      52920.30      2224.50 o                         
  -3   3  90      27311.01      26580.56      3398.26 o                         
   0   3  90      32568.93      29203.53      2967.74 o                         
  -2   4  90      19928.30      20630.36      2104.10 o                         
  -4   5  90      10014.86      10357.62      2154.34 o                         
  -1   5  90       5950.73       5180.98      2110.16 o                         
  -6   6  90       8183.15       6777.46      3814.92 o                         
  -3   6  90        176.02        779.62      1942.97 o                         
   0   6  90      32004.56      30478.63      4042.74 o                         
  -5   7  90       1374.92       1127.84      2057.32 o                         
  -2   7  90        694.84       -435.72      2046.06 o                         
  -7   8  90        715.16        296.25      2581.39 o                         
  -4   8  90       4994.49       6819.90      2276.48 o                         
  -1   8  90       2742.17       2506.03      2234.03 o                         
  -2   3  91      17589.99      20887.63      2038.26 o                         
  -1   4  91       1562.33       6299.29      1819.97 o                         
  -3   5  91      32687.08      36556.17      2723.46 o                         
  -5   6  91      34107.66      32239.70      3075.15 o                         
  -2   6  91       1327.05       2191.59      2004.48 o                         
  -4   7  91       3626.42      10832.32      2278.21 o                         
  -1   7  91       7133.81       7514.63      2342.31 o                         
  -6   8  91      25195.46      24484.26      3117.60 o                         
  -3   8  91      10717.25      16056.61      2920.09 o                         
   0   1  92      70347.64      70689.47      3298.64 o                         
  -2   2  92      49571.12      44476.20      3233.67 o                         
  -1   3  92      47408.10      46608.88      2396.02 o                         
  -3   4  92      97444.05      95781.83      3706.64 o                         
   0   4  92     147922.27     145070.84      5407.93 o                         
  -5   5  92      36847.32      37056.86      5085.69 o                         
  -2   5  92      27540.65      32346.25      2719.13 o                         
  -4   6  92      23026.70      20050.84      2470.51 o                         
  -1   6  92      10611.07      12019.07      2624.71 o                         
  -6   7  92      21414.03      22549.08      3250.13 o                         
  -3   7  92      77859.47      78784.48      3806.26 o                         
   0   7  92     104407.05      97553.28      6709.89 o                         
  -5   8  92      34358.49      35327.84      2976.40 o                         
  -2   8  92      10284.18      11765.26      2530.29 o                         
  -1   2  93      33586.54      34645.25      2150.87 o                         
  -2   4  93       8121.39       8659.80      1885.80 o                         
  -4   5  93        698.62      -1313.22      2062.52 o                         
  -1   5  93        577.66       1759.33      1812.17 o                         
  -3   6  93        480.65       -366.42      1980.22 o                         
  -5   7  93       1344.11       1380.79      2075.51 o                         
  -2   7  93        354.04       1795.71      2425.47 o                         
  -4   8  93       4456.02       6415.37      2231.43 o                         
  -1   1  94       6754.07       7261.69      2280.81 o                         
   0   2  94      11294.66      13426.71      2506.03 o                         
  -2   3  94       3804.85       7512.03      1815.64 o                         
  -4   4  94       1774.51      -1311.49      3254.46 o                         
  -1   4  94       1815.44       4153.62      1682.24 o                         
  -3   5  94      12772.86      13253.46      2271.28 o                         
   0   5  94      19319.90      17042.39      3505.67 o                         
  -5   6  94         90.61       3022.31      2429.80 o                         
  -2   6  94       3627.70       4940.16      2137.01 o                         
  -7   7  94         74.65      -1204.07      3493.54 o                         
  -4   7  94        905.51        -69.30      2026.13 o                         
  -1   7  94         62.38       1354.80      2104.96 o                         
  -3   8  94      11194.77      10673.80      2397.75 o                         
  -1   3  95      34682.17      33576.30      2371.76 o                         
  -3   4  95       5270.61       9188.20      2085.90 o                         
  -2   5  95      29974.49      26920.12      2668.02 o                         
  -4   6  95      16116.59      16625.73      2428.94 o                         
  -1   6  95      22490.21      22787.29      2625.57 o                         
  -6   7  95        355.36        610.70      2382.16 o                         
  -3   7  95          6.33       -721.58      1989.75 o                         
   0   0  96      48909.72      50678.47      4756.52 o                         
  -1   2  96       2403.52       2729.52      1712.56 o                         
  -3   3  96      58080.95      65996.18      4662.97 o                         
   0   3  96      53702.85      55868.98      4043.61 o                         
  -2   4  96       2006.18       1560.96      1765.40 o                         
  -4   5  96      16600.69      14858.60      2509.50 o                         
  -1   5  96      16071.76      17036.33      2230.57 o                         
  -6   6  96       9666.37      10072.63      4344.19 o                         
  -3   6  96       8831.22       6971.50      2172.53 o                         
   0   6  96      20400.47      22266.68      3868.63 o                         
  -5   7  96        210.09       -122.14      2279.08 o                         
  -2   7  96        190.45       1401.58      2052.12 o                         
  -2   3  97       4846.55       7772.77      1866.75 o                         
  -1   4  97       3160.40       6078.40      1864.15 o                         
  -3   5  97       5123.62       5064.90      2057.32 o                         
  -5   6  97      13405.12      17669.55      2985.06 o                         
  -2   6  97       3279.24       5985.71      2184.66 o                         
  -4   7  97          3.52       2056.45      2092.83 o                         
  -1   7  97        494.10       3029.24      2280.81 o                         
   0   1  98      23010.43      23049.77      2524.22 o                         
  -2   2  98       6334.77       5777.82      2745.98 o                         
  -1   3  98      41253.70      45117.21      2685.34 o                         
  -3   4  98      47342.07      44037.01      3244.07 o                         
   0   4  98      34456.19      35424.00      3348.88 o                         
  -5   5  98        612.54       1450.95      3436.37 o                         
  -2   5  98       2395.86       2520.76      1867.61 o                         
  -4   6  98      32334.67      32307.27      2830.87 o                         
  -1   6  98      14788.35      17427.00      2278.21 o                         
  -3   7  98      13690.92      15119.34      2501.70 o                         
  -1   2  99      42920.55      45358.89      2586.59 o                         
  -2   4  99      17135.91      15101.15      2136.15 o                         
  -4   5  99       6983.32       6000.44      2300.73 o                         
  -1   5  99       1797.68       2244.43      1839.89 o                         
  -3   6  99         46.92       1466.54      2098.03 o                         
  -5   7  99       1478.33        794.34      2389.95 o                         
  -2   7  99       5470.19       4867.40      2189.85 o                         
  -1   1 100      18068.94      21589.29      2795.35 o                         
   0   2 100       3563.10       3279.58      2404.68 o                         
  -2   3 100        330.41       2551.94      2137.88 o                         
  -4   4 100      82325.50      90851.19      6732.41 o                         
  -1   4 100      26816.28      25804.41      2363.97 o                         
  -3   5 100        190.69        103.08      1994.95 o                         
   0   5 100      14916.11      13573.97      3519.53 o                         
  -5   6 100        532.25         41.58      2403.81 o                         
  -2   6 100       1525.94       1287.23      2056.45 o                         
  -4   7 100      27840.34      32087.24      2941.75 o                         
  -1   3 101       2570.82       1258.65      1777.52 o                         
  -3   4 101         69.99       2312.86      2234.90 o                         
  -2   5 101       9621.62       8354.88      2024.40 o                         
  -4   6 101         69.60        181.04      2261.75 o                         
  -1   6 101      13110.07      12916.50      2421.14 o                         
   0   0 102      28082.51      24419.29      5780.42 o                         
  -1   2 102      13147.69      13375.60      2212.38 o                         
  -3   3 102       5457.91       3744.75      3478.82 o                         
   0   3 102       4269.76       4380.57      2402.95 o                         
  -2   4 102       6409.79       5698.99      1933.45 o                         
  -4   5 102        950.37      -1393.78      2447.99 o                         
  -1   5 102        944.54       -134.27      1857.22 o                         
  -3   6 102        742.56       -166.32      2030.47 o                         
  -2   3 103       7318.69       9011.49      2376.09 o                         
  -1   4 103       5999.45       6612.01      1951.64 o                         
  -3   5 103        117.02       2532.88      2302.46 o                         
  -5   6 103       1078.48       6989.69      2676.68 o                         
  -2   6 103       8463.66       8905.81      2091.97 o                         
   0   1 104        214.25      -1909.19      2571.86 o                         
  -2   2 104      26640.95      35728.05      4724.47 o                         
  -1   3 104       6850.60       7760.64      1949.04 o                         
  -3   4 104       2719.02       1430.16      2231.43 o                         
   0   4 104      31235.76      33125.86      3438.97 o                         
  -5   5 104       7389.48      10154.92      3911.07 o                         
  -2   5 104      23865.58      24531.90      2441.06 o                         
  -4   6 104       6541.00       6888.34      2487.84 o                         
  -1   2 105      21679.48      21546.84      2348.38 o                         
  -2   4 105       2800.12       2829.14      2141.34 o                         
  -4   5 105       1878.40       2229.70      2533.75 o                         
  -1   5 105       3139.99       1881.47      1907.46 o                         
  -3   6 105       7655.40       7398.55      2253.09 o                         
  -1   1 106        231.81       1868.48      2707.86 o                         
   0   2 106      21507.26      21575.43      3437.24 o                         
  -2   3 106       6882.59      10148.86      2435.87 o                         
  -4   4 106       2905.72       2979.00      4222.05 o                         
  -1   4 106        361.48       3289.98      1950.77 o                         
  -3   5 106      19153.21      17574.27      2763.30 o                         
   0   5 106      11489.76      18673.52      6306.22 o                         
  -1   3 107       2190.96       2993.72      1867.61 o                         
  -3   4 107       8748.51       9606.59      2817.88 o                         
  -2   5 107        304.10       1105.32      2069.45 o                         
   0   0 108      64845.34      86746.95      9109.37 o                         
  -1   2 108        110.70       1986.29      2165.60 o                         
  -3   3 108      46545.34      48493.82      6902.20 o                         
   0   3 108      51670.73      57669.02      4642.18 o                         
  -2   4 108        880.24        890.49      2565.80 o                         
  -2   3 109       8493.22      12582.99      2561.47 o                         
  -1   4 109       1344.14       -608.97      1848.55 o                         
   0   1 110      22728.02      20088.96      4273.16 o                         
  -2   2 110      45366.49      48632.41      5447.78 o                         
  -1   3 110      48128.82      45764.30      3075.15 o                         
  -3   4 110      13602.52      12711.20      2863.79 o                         
  -1   2 111      20509.32      17103.90      2937.42 o                         
  -2   4 111       1404.13       -577.78      2214.11 o                         
  -1   1 112       5290.85       7848.13      5149.79 o                         
   0   2 112        353.87       2862.06      3541.19 o                         
  -2   3 112       2024.98       3113.26      2484.37 o                         
  -1   3 113      12890.03      10627.03      2817.88 o                         
  -1   2 114       7301.19      10954.46      2747.71 o                         
                                                                                
