# Supplementary material for: Flux syntheses and single-crystal structures of CsNa10 M 4(AsO4)9 (M = Zr, Hf)
Source: Acta Crystallogr E Crystallogr Commun. 2022 Jun 21;78(Pt 7):737–41. doi: 10.1107/S2056989022006338 (PMC9260365; doi:10.1107/S2056989022006338)
Supplement: Supplementary file 3 [file e-78-00737-IIsup3.hkl]

data_II                                                                         
_shelx_title ' hfas in R-3c Soton data transformed'                             
_shelx_refln_list_code          4                                               
_shelx_F_calc_maximum     2453.36                                               
_exptl_crystal_F_000      6228.00                                               
_reflns_d_resolution_high  0.7689                                               
                                                                                
loop_                                                                           
 _space_group_symop_operation_xyz                                               
 'x, y, z'                                                                      
 '-y, x-y, z'                                                                   
 '-x+y, -x, z'                                                                  
 'y, x, -z+1/2'                                                                 
 'x-y, -y, -z+1/2'                                                              
 '-x, -x+y, -z+1/2'                                                             
 'x+2/3, y+1/3, z+1/3'                                                          
 '-y+2/3, x-y+1/3, z+1/3'                                                       
 '-x+y+2/3, -x+1/3, z+1/3'                                                      
 'y+2/3, x+1/3, -z+5/6'                                                         
 'x-y+2/3, -y+1/3, -z+5/6'                                                      
 '-x+2/3, -x+y+1/3, -z+5/6'                                                     
 'x+1/3, y+2/3, z+2/3'                                                          
 '-y+1/3, x-y+2/3, z+2/3'                                                       
 '-x+y+1/3, -x+2/3, z+2/3'                                                      
 'y+1/3, x+2/3, -z+7/6'                                                         
 'x-y+1/3, -y+2/3, -z+7/6'                                                      
 '-x+1/3, -x+y+2/3, -z+7/6'                                                     
 '-x, -y, -z'                                                                   
 'y, -x+y, -z'                                                                  
 'x-y, x, -z'                                                                   
 '-y, -x, z-1/2'                                                                
 '-x+y, y, z-1/2'                                                               
 'x, x-y, z-1/2'                                                                
 '-x+2/3, -y+1/3, -z+1/3'                                                       
 'y+2/3, -x+y+1/3, -z+1/3'                                                      
 'x-y+2/3, x+1/3, -z+1/3'                                                       
 '-y+2/3, -x+1/3, z-1/6'                                                        
 '-x+y+2/3, y+1/3, z-1/6'                                                       
 'x+2/3, x-y+1/3, z-1/6'                                                        
 '-x+1/3, -y+2/3, -z+2/3'                                                       
 'y+1/3, -x+y+2/3, -z+2/3'                                                      
 'x-y+1/3, x+2/3, -z+2/3'                                                       
 '-y+1/3, -x+2/3, z+1/6'                                                        
 '-x+y+1/3, y+2/3, z+1/6'                                                       
 'x+1/3, x-y+2/3, z+1/6'                                                        
                                                                                
_cell_length_a     9.1795                                                       
_cell_length_b     9.1795                                                       
_cell_length_c    76.5270                                                       
_cell_angle_alpha  90.000                                                       
_cell_angle_beta   90.000                                                       
_cell_angle_gamma 120.000                                                       
                                                                                
_shelx_F_squared_multiplier     1.000                                           
                                                                                
loop_                                                                           
 _refln_index_h                                                                 
 _refln_index_k                                                                 
 _refln_index_l                                                                 
 _refln_F_squared_calc                                                          
 _refln_F_squared_meas                                                          
 _refln_F_squared_sigma                                                         
 _refln_observed_status                                                         
  -1   2   0    1186039.00    1162819.00     34183.25 o                         
   0   3   0    6018953.50    6229475.50    133138.94 o                         
  -2   4   0    1280947.25    1311201.88     49878.68 o                         
  -1   5   0    2632231.75    2718257.25     29833.22 o                         
  -3   6   0    2631925.50    2722301.50     56053.54 o                         
   0   6   0    1321265.38    1334563.25     21672.02 o                         
  -2   7   0    1975331.62    1978542.00     24844.23 o                         
  -4   8   0    2017072.38    2169794.25     42925.10 o                         
  -1   8   0    1632696.75    1710147.25     28365.50 o                         
  -3   9   0     419606.25     418354.75     10066.94 o                         
   0   9   0     533195.38     521814.78     25387.80 o                         
  -5  10   0    1046540.62    1058231.12     33301.08 o                         
  -2  10   0    1012899.06    1037498.81     26680.84 o                         
  -4  11   0    1468759.25    1503037.12     42014.05 o                         
  -2   3   1      60568.81      62736.86      1135.27 o                         
  -1   4   1        634.29       1876.47       498.22 o                         
  -3   5   1      73724.63      65021.21      2563.61 o                         
  -5   6   1     212152.00     205870.94      3831.23 o                         
  -2   6   1      26559.84      26675.17      2196.64 o                         
  -4   7   1      64311.12      60111.93      2642.89 o                         
  -1   7   1      66856.82      60309.47      2501.33 o                         
  -6   8   1     195366.78     194542.28      5615.37 o                         
  -3   8   1      47343.73      44598.66      2657.50 o                         
  -8   9   1      38428.71      43680.61      4973.45 o                         
  -5   9   1      24183.35      16524.46      2742.57 o                         
  -2   9   1      17868.09      17578.36      3443.07 o                         
  -7  10   1       1164.54       -170.23      4190.62 o                         
  -4  10   1      49261.82      50600.43      4895.67 o                         
  -1  10   1      39895.32      29148.25      6011.78 o                         
  -9  11   1       4527.41        869.61     10104.41 o                         
  -6  11   1      23396.51      20087.62      4453.35 o                         
  -3  11   1      10990.32      13065.85      6229.91 o                         
  -2   2   2      11729.13      14969.23       494.55 o                         
  -1   3   2       5003.19       6961.53       361.67 o                         
  -3   4   2        371.82        549.78       403.85 o                         
   0   4   2      37483.44      47257.98      1439.41 o                         
  -5   5   2      75873.59      81344.54      2317.37 o                         
  -2   5   2       9126.25      12506.09      1262.68 o                         
  -4   6   2      14533.41      13552.80       789.66 o                         
  -1   6   2        525.86       1613.40       808.34 o                         
  -6   7   2        499.85         -6.81      1229.02 o                         
  -3   7   2      11364.98      10331.05      2048.74 o                         
   0   7   2      84421.96      95027.16      4201.46 o                         
  -8   8   2      57111.97      59304.30      6186.50 o                         
  -5   8   2       1801.29       3048.40      2361.90 o                         
  -2   8   2       7676.05       8720.69      2451.43 o                         
  -7   9   2        741.05        633.58      3849.03 o                         
  -4   9   2      16367.18      20153.49      3134.67 o                         
  -1   9   2      12167.35      14461.81      3262.36 o                         
  -9  10   2       5236.30       1991.65      5699.27 o                         
  -6  10   2      10134.81       5150.21      4270.79 o                         
  -3  10   2      16967.05      17038.96      4223.71 o                         
   0  10   2     117048.05     119476.00     20359.14 o                         
  -8  11   2       5285.15       9644.89      4697.52 o                         
  -5  11   2       3498.27      12047.07      5802.29 o                         
  -2  11   2       5341.83      -6342.98      7181.68 o                         
  -1   2   3        938.84       1772.15       218.73 o                         
  -2   4   3      47370.77      51322.18      1550.72 o                         
  -4   5   3      55886.39      63352.61      2032.71 o                         
  -1   5   3       6393.79       6767.85       824.72 o                         
  -3   6   3     156139.20     171595.94      5265.02 o                         
  -5   7   3       4134.60       4333.68      1130.56 o                         
  -2   7   3      28441.54      25915.70      1969.08 o                         
  -7   8   3      44871.73      51929.22      3109.97 o                         
  -4   8   3      64567.35      67177.03      3353.66 o                         
  -1   8   3        476.63       1104.99      2207.77 o                         
  -6   9   3     125012.02     121730.34      5269.82 o                         
  -3   9   3     106297.48     106289.47      5470.92 o                         
  -8  10   3        723.53        893.28      3702.79 o                         
  -5  10   3      65193.31      64472.46      4785.32 o                         
  -2  10   3      51856.14      43919.14      5092.39 o                         
  -7  11   3      52233.98      40221.77      6816.02 o                         
  -4  11   3        552.05       2049.97      4957.38 o                         
   0   2   4      41316.49      33233.57       709.99 o                         
  -2   3   4     183487.67     157640.52      3453.69 o                         
  -4   4   4    1385515.88    1317098.75     24439.42 o                         
  -1   4   4     565530.00     513484.69      7215.44 o                         
  -3   5   4      83684.83      76666.27      2993.42 o                         
   0   5   4      47986.27      40864.19      1789.47 o                         
  -5   6   4      55787.16      49024.91      1655.78 o                         
  -2   6   4     408686.72     395909.31      8910.04 o                         
  -7   7   4     679345.06     662981.56     16134.17 o                         
  -4   7   4    1066895.00    1099649.12     17790.24 o                         
  -1   7   4     354586.72     363994.06      6421.46 o                         
  -6   8   4      40019.18      40080.48      3195.12 o                         
  -3   8   4     105975.86     104125.23      3491.28 o                         
   0   8   4     292767.03     294874.94      9911.34 o                         
  -8   9   4     134156.69     139623.72      7111.88 o                         
  -5   9   4     122128.30     114776.64      4891.81 o                         
  -2   9   4      68002.79      65128.95      4359.97 o                         
 -10  10   4     249865.53     245547.44     34766.58 o                         
  -7  10   4     234801.56     232769.03      8561.75 o                         
  -4  10   4     125104.79     128200.61      6132.35 o                         
  -1  10   4     108159.21     108142.20      7395.39 o                         
  -9  11   4      84878.78      61249.75     19090.54 o                         
  -6  11   4     176250.48     173659.17     11697.44 o                         
  -3  11   4     305205.00     317368.44     11464.12 o                         
  -1   3   5     791633.62     889863.62     14271.62 o                         
  -3   4   5     353458.22     378064.88      5834.18 o                         
  -2   5   5     274211.41     293015.25      5063.91 o                         
  -4   6   5     342378.03     344935.31      7817.48 o                         
  -1   6   5     447873.03     485142.06      6448.19 o                         
  -6   7   5      21496.90      19296.97      1663.71 o                         
  -3   7   5      38047.92      38388.21      2688.19 o                         
  -5   8   5      25141.97      25390.15      2453.41 o                         
  -2   8   5      54075.80      55404.05      3647.98 o                         
  -7   9   5       3644.38        362.37      3420.79 o                         
  -4   9   5      14641.29      17347.99      2810.39 o                         
  -1   9   5      25210.98      29775.62      4046.82 o                         
  -9  10   5      72610.12      62929.80      6570.69 o                         
  -6  10   5      16080.28      16164.19      4394.93 o                         
  -3  10   5       2893.63       4719.60      3761.31 o                         
  -8  11   5        179.83       1270.94      4561.81 o                         
  -5  11   5       1690.05      -4814.42      5400.31 o                         
  -2  11   5       9585.08       4526.92      5830.32 o                         
  -1   2   6     443104.41     449676.06      8145.95 o                         
  -3   3   6      92837.04      80310.53      2084.68 o                         
   0   3   6     469666.81     475428.69      8635.29 o                         
  -2   4   6      59950.18      60620.64      2100.02 o                         
  -4   5   6     359857.75     362623.56      5716.85 o                         
  -1   5   6     272416.53     273252.62      4105.23 o                         
  -6   6   6     259976.19     271501.22      6429.33 o                         
  -3   6   6     129982.48     135462.62      4479.60 o                         
   0   6   6     494883.03     505377.28      9406.65 o                         
  -5   7   6      43419.87      43445.55      2472.80 o                         
  -2   7   6       2223.35       4779.63       835.37 o                         
  -7   8   6     196680.05     186659.67      5496.50 o                         
  -4   8   6     278340.03     273029.66      6054.66 o                         
  -1   8   6      91311.25      90752.70      3368.42 o                         
  -9   9   6        152.30       1112.06      4654.60 o                         
  -6   9   6      19821.02      16737.92      3248.01 o                         
  -3   9   6     195161.11     188692.78      6601.51 o                         
   0   9   6     103121.75     123762.16     20894.91 o                         
  -8  10   6      48731.47      50967.23      4654.38 o                         
  -5  10   6       5898.51       3704.47      4252.60 o                         
  -2  10   6        771.66       1719.62      3985.26 o                         
  -7  11   6     253332.36     215269.67      9804.97 o                         
  -4  11   6     273691.59     236961.41     10373.81 o                         
  -2   3   7       5902.25       6883.58       523.81 o                         
  -1   4   7       1594.62       2963.45       604.93 o                         
  -3   5   7      14900.54      15801.24      1304.48 o                         
  -5   6   7        541.16        720.62       776.60 o                         
  -2   6   7        200.00         53.38       768.58 o                         
  -4   7   7       4516.76       2792.78      2129.86 o                         
  -1   7   7        199.33       4422.70      1573.54 o                         
  -6   8   7       2462.42       4332.38      1895.29 o                         
  -3   8   7       2612.09       7333.53      2174.72 o                         
  -8   9   7      22112.79      21017.77      3814.49 o                         
  -5   9   7       1064.36       1842.65      2674.77 o                         
  -2   9   7       3467.29      -3001.82      3001.82 o                         
  -7  10   7        182.78      -3895.34      3895.34 o                         
  -4  10   7       8759.84       9352.68      3592.31 o                         
  -1  10   7        404.13       3468.31      5624.58 o                         
  -9  11   7      16289.56      -1006.86     13321.19 o                         
  -6  11   7      27073.19      32696.94      5795.95 o                         
  -3  11   7      32663.20      30493.74      5382.71 o                         
   0   1   8      30032.12      26984.17       559.07 o                         
  -2   2   8     178352.97     187261.52      2793.72 o                         
  -1   3   8         26.74        927.60       293.15 o                         
  -3   4   8      17180.36      16454.57       579.71 o                         
   0   4   8     210965.58     210100.45      5470.92 o                         
  -5   5   8     257865.28     280678.66      5392.65 o                         
  -2   5   8      92160.18      88705.76      1650.58 o                         
  -4   6   8      48705.66      54519.62      2133.78 o                         
  -1   6   8     145635.77     155688.94      3010.52 o                         
  -6   7   8      37132.36      38720.56      1876.20 o                         
  -3   7   8     344388.91     355690.62      6415.25 o                         
   0   7   8     602724.69     609079.00     14823.68 o                         
  -8   8   8     209129.20     216416.89     10616.39 o                         
  -5   8   8     242450.31     248949.70      5829.60 o                         
  -2   8   8      13998.39      18111.60      2813.85 o                         
  -7   9   8      27204.81      29833.90      3836.22 o                         
  -4   9   8      87441.62      84765.32      3996.18 o                         
  -1   9   8       3811.30       6594.01      3513.95 o                         
  -9  10   8        514.56       5084.49      4843.81 o                         
  -6  10   8      27299.06      24292.28      4832.56 o                         
  -3  10   8      70972.18      76017.17      5535.64 o                         
   0  10   8      45265.25      69656.73     12885.08 o                         
  -8  11   8      32062.22      37549.04      5572.05 o                         
  -5  11   8       1630.95      -1174.84      4713.51 o                         
  -2  11   8       3800.39      -6745.29      6745.29 o                         
  -1   2   9    1396884.00    1369678.00     18348.22 o                         
  -2   4   9      37279.44      32203.26      1068.30 o                         
  -4   5   9      12256.03      14040.55       807.07 o                         
  -1   5   9      60188.77      63039.88      1330.75 o                         
  -3   6   9      23450.37      22754.44      1670.69 o                         
  -5   7   9       5795.38       5512.33      1504.97 o                         
  -2   7   9      20556.48      20030.11      1002.31 o                         
  -7   8   9      10152.34       9774.94      2623.29 o                         
  -4   8   9      17802.41      20405.39      2640.53 o                         
  -1   8   9      28551.53      27376.92      2349.08 o                         
  -6   9   9       9736.17      12851.34      3077.60 o                         
  -3   9   9      24802.56      21024.01      3735.92 o                         
  -8  10   9      69196.53      74005.44      5317.62 o                         
  -5  10   9      97294.82      92377.40      6476.02 o                         
  -2  10   9     129035.38     127697.23      7509.08 o                         
  -7  11   9       1861.61       1148.75      5081.15 o                         
  -4  11   9      15877.54       2388.87      5158.50 o                         
  -1   1  10     477143.34     430680.16     10331.44 o                         
   0   2  10     644263.75     643085.38      8426.01 o                         
  -2   3  10     956793.25     966434.00     15558.81 o                         
  -4   4  10       4064.42       4264.55      1397.68 o                         
  -1   4  10     129199.40     110689.97      1908.84 o                         
  -3   5  10     503326.56     500672.19      9541.84 o                         
   0   5  10      41453.55      30284.70      1660.25 o                         
  -5   6  10     772865.62     785138.88      9330.30 o                         
  -2   6  10     882535.00     898614.19     10479.94 o                         
  -7   7  10      52116.45      56915.70      4861.54 o                         
  -4   7  10      28884.09      24170.62      2144.38 o                         
  -1   7  10     453984.28     457769.88      7575.58 o                         
  -6   8  10     332175.50     340139.50      7805.56 o                         
  -3   8  10      28769.75      29777.32      2782.61 o                         
   0   8  10       2957.62       6636.95      3385.22 o                         
  -8   9  10     363210.59     375271.94     10640.50 o                         
  -5   9  10     527794.88     520721.50     11514.39 o                         
  -2   9  10     325868.19     329115.03      9286.74 o                         
 -10  10  10      51267.71      65671.35     17625.67 o                         
  -7  10  10      10970.08      11676.23      4055.35 o                         
  -4  10  10      42611.56      43904.54      4526.37 o                         
  -1  10  10     215752.72     228138.02     11826.68 o                         
  -9  11  10     132016.89     115152.22     14421.68 o                         
  -6  11  10     172789.20     180979.53     14347.59 o                         
  -3  11  10      14075.10      16959.46      5211.69 o                         
  -1   3  11      13275.17      16912.10       595.50 o                         
  -3   4  11     134095.70     148899.19      2509.30 o                         
  -2   5  11       1636.39       1798.45       394.64 o                         
  -4   6  11      23760.94      24609.20      1932.55 o                         
  -1   6  11      18376.44      19075.10      1199.49 o                         
  -6   7  11      21858.43      18903.42      1782.25 o                         
  -3   7  11       5039.52       4644.69      1790.74 o                         
  -5   8  11       2316.39       2064.45      2113.62 o                         
  -2   8  11       7397.92      10542.60      2511.37 o                         
  -7   9  11       1271.05      -1030.06      3099.07 o                         
  -4   9  11        986.02       1184.85      2354.81 o                         
  -1   9  11      89868.09      76218.87      5288.83 o                         
  -9  10  11       1131.26      11873.58      5384.28 o                         
  -6  10  11       2307.68       6341.47      4287.17 o                         
  -3  10  11       2537.31       -812.33      4091.33 o                         
  -8  11  11      41285.07      34566.99      5916.17 o                         
  -5  11  11      13974.87      13383.49      4328.71 o                         
  -2  11  11      35178.07       5537.84      8280.06 o                         
   0   0  12     293647.72     267421.16      7000.95 o                         
  -1   2  12     325918.22     338502.50      6889.17 o                         
  -3   3  12      78135.59      75456.92      1623.46 o                         
   0   3  12     540535.19     597853.69      7254.48 o                         
  -2   4  12     308536.53     315123.84      5670.69 o                         
  -4   5  12     240560.14     249753.12      3638.60 o                         
  -1   5  12     139837.94     139802.95      3557.11 o                         
  -6   6  12     108824.52     106298.86      3611.34 o                         
  -3   6  12      77361.89      76440.95      2678.83 o                         
   0   6  12     245374.50     263061.47      5703.34 o                         
  -5   7  12     301602.78     304812.00      6646.14 o                         
  -2   7  12     184712.47     171542.45      4525.46 o                         
  -7   8  12      96900.73     101551.50      4069.33 o                         
  -4   8  12      27344.14      34211.46      2710.11 o                         
  -1   8  12      31898.61      33529.42      2557.08 o                         
  -9   9  12      28437.83      30671.48      6805.15 o                         
  -6   9  12      30915.26      23088.05      3608.77 o                         
  -3   9  12     218876.31     198929.39      6921.71 o                         
   0   9  12     168739.12     175609.34     12984.29 o                         
  -8  10  12     159042.61     150596.83      7403.51 o                         
  -5  10  12     228607.95     218073.55      7439.26 o                         
  -2  10  12      55032.31      58226.14      5292.40 o                         
  -7  11  12       7218.20       9892.39      5483.51 o                         
  -4  11  12       8481.71      11306.38      5250.06 o                         
  -2   3  13     420252.38     438132.47      5545.29 o                         
  -1   4  13     375458.12     396706.47      6084.67 o                         
  -3   5  13     237606.97     248238.94      3769.22 o                         
  -5   6  13     467928.91     487183.59      7026.98 o                         
  -2   6  13     366511.41     379972.12      4713.64 o                         
  -4   7  13      39324.87      37347.21      1914.37 o                         
  -1   7  13      17954.98      17512.13      2031.35 o                         
  -6   8  13      46423.39      46918.70      4585.28 o                         
  -3   8  13      17280.81      13891.24      2330.36 o                         
  -8   9  13      13282.62      12445.37      3734.33 o                         
  -5   9  13      12693.95      20091.93      3000.29 o                         
  -2   9  13       2399.64       7291.43      3446.15 o                         
  -7  10  13       4155.92        865.10      4886.50 o                         
  -4  10  13       1524.71        505.38      4005.23 o                         
  -1  10  13      75229.74      78128.94      6912.29 o                         
  -9  11  13       7473.12      16155.67      9450.62 o                         
  -6  11  13       7416.51       3926.21      5592.00 o                         
  -3  11  13        239.58      -4551.57      5020.98 o                         
   0   1  14     996063.06     937896.00     14376.14 o                         
  -2   2  14    3740698.50    3626586.25     62653.00 o                         
  -1   3  14     792472.75     667494.44      9254.47 o                         
  -3   4  14     556346.88     540114.56      5835.01 o                         
   0   4  14      13661.37      15470.08      1267.87 o                         
  -5   5  14    2030413.75    2110045.75     34732.53 o                         
  -2   5  14    2130284.75    2039755.00     30531.02 o                         
  -4   6  14     734802.88     685009.31     10295.48 o                         
  -1   6  14    1620932.38    1607592.00     25547.86 o                         
  -6   7  14     307022.25     302489.12      5761.03 o                         
  -3   7  14     190160.77     179071.86      5348.19 o                         
   0   7  14     180731.42     173815.27      6352.77 o                         
  -8   8  14     388253.84     392841.16     17976.66 o                         
  -5   8  14     770760.31     781166.44     12428.56 o                         
  -2   8  14     833565.94     829912.06     13544.07 o                         
  -7   9  14     750898.56     791340.19     17386.08 o                         
  -4   9  14     598417.12     608377.75     11715.43 o                         
  -1   9  14     487885.47     503807.59     13170.50 o                         
  -9  10  14     581410.06     639683.88     20099.24 o                         
  -6  10  14     494549.91     492201.06     13414.19 o                         
  -3  10  14     282988.03     276256.22      9678.29 o                         
   0  10  14     348376.09     365512.16     49025.30 o                         
  -8  11  14     140883.88     128275.12      9048.27 o                         
  -5  11  14     329597.84     311531.00     12501.24 o                         
  -2  11  14     417838.97     378181.06     19681.23 o                         
  -1   2  15     171584.67     200445.03      3711.99 o                         
  -2   4  15      11584.98      13464.84       682.94 o                         
  -4   5  15         35.20        528.50       760.95 o                         
  -1   5  15     104570.41     110937.21      1913.47 o                         
  -3   6  15     109420.53     120260.06      3018.15 o                         
  -5   7  15      15909.88      17189.42      1796.22 o                         
  -2   7  15       5753.90       5419.67      1102.30 o                         
  -7   8  15       8565.45       9678.88      2449.95 o                         
  -4   8  15       5016.89       3383.85      2311.60 o                         
  -1   8  15      30747.76      35494.75      2621.39 o                         
  -6   9  15      46361.62      43391.36      4150.72 o                         
  -3   9  15     124820.09     121783.55      5475.61 o                         
  -8  10  15     102194.09      96319.13      6242.38 o                         
  -5  10  15      77656.41      73125.59      5799.07 o                         
  -2  10  15       5310.17       3195.95      4372.44 o                         
  -7  11  15        273.49      -1036.02      8005.68 o                         
  -4  11  15      23860.18      31126.77      5769.99 o                         
  -1   1  16     151634.41     153713.52      2332.43 o                         
   0   2  16     325736.38     352005.66      4501.62 o                         
  -2   3  16     247411.67     251233.12      4175.20 o                         
  -4   4  16     138363.62     148715.14      3090.05 o                         
  -1   4  16      43454.32      42207.57      1023.80 o                         
  -3   5  16     207754.48     216541.62      3733.11 o                         
   0   5  16     364530.44     379795.31      6691.44 o                         
  -5   6  16      37946.64      38968.52      1784.91 o                         
  -2   6  16      47241.23      42768.22      1149.50 o                         
  -7   7  16     287991.91     307049.16      9184.71 o                         
  -4   7  16      85177.93      87218.47      2658.80 o                         
  -1   7  16      31847.72      31485.45      2541.77 o                         
  -6   8  16      32002.32      29569.63      2526.84 o                         
  -3   8  16     159418.88     142641.92      4168.14 o                         
   0   8  16     123873.17     126904.63      6387.07 o                         
  -8   9  16      12227.91      11766.59      4099.28 o                         
  -5   9  16      72140.61      68707.66      4471.18 o                         
  -2   9  16      50263.85      48121.66      3794.65 o                         
 -10  10  16     220873.95     195195.62     19688.98 o                         
  -7  10  16      60212.12      62468.32      5161.02 o                         
  -4  10  16       2311.25      11391.33      4980.39 o                         
  -1  10  16      12658.05       -337.28      6026.54 o                         
  -9  11  16        106.94      -5781.52      8270.63 o                         
  -6  11  16      21941.79      24095.98      6193.53 o                         
  -3  11  16      13549.15       9681.96      5637.31 o                         
  -1   3  17      71611.66      84005.66      1373.09 o                         
  -3   4  17       1808.77       2142.28       700.01 o                         
  -2   5  17     105126.23      99733.18      2993.85 o                         
  -4   6  17       1145.05       1800.70       709.72 o                         
  -1   6  17     195217.22     187571.47      3456.98 o                         
  -6   7  17      74423.72      71948.05      3053.87 o                         
  -3   7  17     112839.98     112234.23      2982.44 o                         
  -5   8  17      41736.04      37053.11      2349.80 o                         
  -2   8  17     146472.58     137973.86      3864.74 o                         
  -7   9  17      24841.72      27068.50      3642.76 o                         
  -4   9  17       6493.85       4435.79      3102.36 o                         
  -1   9  17      22454.66      22169.31      3757.92 o                         
  -9  10  17      28382.05      12248.96      5883.65 o                         
  -6  10  17      23338.64      27903.74      5123.14 o                         
  -3  10  17        426.90       -986.84      3726.30 o                         
  -8  11  17       9333.50       9406.10      5361.19 o                         
  -5  11  17      12925.74       4896.52      5146.23 o                         
  -2  11  17       1715.66      -5114.08      8076.33 o                         
   0   0  18     138499.97     169507.48      5893.44 o                         
  -1   2  18    5464836.00    5518262.50     85710.33 o                         
  -3   3  18    1385354.50    1476853.50     17407.80 o                         
   0   3  18      85788.47      73631.57      2715.49 o                         
  -2   4  18    3497760.00    3589731.75     49152.55 o                         
  -4   5  18    1846318.25    1919364.12     27192.53 o                         
  -1   5  18    1758435.50    1802161.38     23229.30 o                         
  -6   6  18    1204476.50    1275217.75     25875.84 o                         
  -3   6  18    1384984.25    1334482.50     36439.68 o                         
   0   6  18    2108032.25    2152294.50     34749.68 o                         
  -5   7  18    1072770.25    1117182.00     19942.76 o                         
  -2   7  18    1347903.50    1382744.12     18792.72 o                         
  -7   8  18     658966.88     701909.06     14136.77 o                         
  -4   8  18     548004.31     527790.38     10657.76 o                         
  -1   8  18     486603.66     488867.69      9495.61 o                         
  -9   9  18    1022881.88    1070836.75     39273.18 o                         
  -6   9  18    1652434.38    1765278.88     33437.96 o                         
  -3   9  18    1503801.50    1620105.38     31640.12 o                         
   0   9  18    1246087.38    1276388.75     51944.08 o                         
  -8  10  18     695736.69     731389.19     20716.34 o                         
  -5  10  18     793060.50     803540.31     18478.21 o                         
  -2  10  18     522441.44     564969.31     16365.94 o                         
  -7  11  18     230836.86     200303.36     10930.21 o                         
  -4  11  18     166704.95     162188.23      8690.06 o                         
  -2   3  19      24044.20      22547.85       888.47 o                         
  -1   4  19      49737.25      54195.52      1399.21 o                         
  -3   5  19     188556.41     181620.66      4200.47 o                         
  -5   6  19     114538.59     108421.45      3052.21 o                         
  -2   6  19      15159.59      14412.15      1360.85 o                         
  -4   7  19     121064.00     117626.48      3993.19 o                         
  -1   7  19     107330.31     100711.84      3518.20 o                         
  -6   8  19     280846.09     271037.97      6695.28 o                         
  -3   8  19      45426.33      44869.41      3545.06 o                         
  -8   9  19      81032.28      78129.78      4861.35 o                         
  -5   9  19      45440.07      42073.29      3811.82 o                         
  -2   9  19      55791.34      49592.34      4163.04 o                         
  -7  10  19       2115.44       3775.16      4114.64 o                         
  -4  10  19      26625.63      28936.87      4348.34 o                         
  -1  10  19      47627.63      39777.16      6910.55 o                         
  -9  11  19      16473.38      27324.11     21430.67 o                         
  -6  11  19      23750.01      28122.95      5304.30 o                         
  -3  11  19       2430.50      11127.07      5910.19 o                         
   0   1  20      22640.90      20568.37       767.48 o                         
  -2   2  20      10522.38      14721.22       920.32 o                         
  -1   3  20     129794.67     135472.25      2575.03 o                         
  -3   4  20       7941.68       7849.43       835.34 o                         
   0   4  20      17200.78      21716.44      1609.88 o                         
  -5   5  20      20258.38      15902.82      1591.04 o                         
  -2   5  20     120919.63     128107.78      3421.00 o                         
  -4   6  20      75451.09      70113.75      2184.39 o                         
  -1   6  20      51069.79      50641.04      1614.53 o                         
  -6   7  20      29709.64      36021.36      2111.80 o                         
  -3   7  20       3482.22       4038.92      1464.43 o                         
   0   7  20      19775.09      21193.76      3557.24 o                         
  -8   8  20       6399.77       2297.04      4825.91 o                         
  -5   8  20      28736.72      27235.03      2295.70 o                         
  -2   8  20     138253.94     143017.23      5587.94 o                         
  -7   9  20      16404.08      18487.67      3670.55 o                         
  -4   9  20      14509.41      13899.87      2762.44 o                         
  -1   9  20      53083.96      55079.81      5524.56 o                         
  -9  10  20     107736.58     116478.23      9836.43 o                         
  -6  10  20      68523.25      83007.61      5846.53 o                         
  -3  10  20      11298.79      11241.09      4411.73 o                         
   0  10  20       6951.04       -146.70     12467.29 o                         
  -8  11  20       1027.30       1099.01      6746.05 o                         
  -5  11  20      27497.33      32683.85      6185.94 o                         
  -1   2  21      17928.44      18250.44       594.43 o                         
  -2   4  21       6293.22       6256.50       678.76 o                         
  -4   5  21      14783.65      15940.92       988.87 o                         
  -1   5  21       1890.22       1862.25       950.86 o                         
  -3   6  21      66127.91      67482.84      2332.45 o                         
  -5   7  21        419.85       -786.59      1055.54 o                         
  -2   7  21      23131.74      23866.74      1835.89 o                         
  -7   8  21      37437.55      37808.59      3999.39 o                         
  -4   8  21      99920.30      92166.55      3803.95 o                         
  -1   8  21       2088.08       2059.50      2152.41 o                         
  -6   9  21     119518.16     118367.73      5746.50 o                         
  -3   9  21      77795.12      80694.16      7112.16 o                         
  -8  10  21         33.14       3597.82      4784.53 o                         
  -5  10  21      16154.60      17518.33      4577.46 o                         
  -2  10  21      18171.06      24664.50      5004.16 o                         
  -7  11  21      34664.45      31194.65      6536.60 o                         
  -4  11  21       2186.59       8043.46      5710.52 o                         
  -1   1  22      54825.43      74642.35      1477.55 o                         
   0   2  22     111635.40      94067.46      1823.25 o                         
  -2   3  22      23106.95      19995.24       937.49 o                         
  -4   4  22     118779.64     136009.36      3176.69 o                         
  -1   4  22     156939.20     179003.08      3953.46 o                         
  -3   5  22     220263.42     202199.55      5363.01 o                         
   0   5  22     335423.53     336722.28      6145.85 o                         
  -5   6  22      39859.35      37773.54      2207.71 o                         
  -2   6  22      15987.88      19935.65      1300.70 o                         
  -7   7  22     167645.98     172274.84      7571.22 o                         
  -4   7  22     140350.38     138968.94      3589.41 o                         
  -1   7  22        444.60       1355.22      1798.22 o                         
  -6   8  22      89120.67      83246.45      3649.22 o                         
  -3   8  22      17633.28      16740.17      2294.04 o                         
   0   8  22        521.53       5650.29      3552.58 o                         
  -8   9  22       4473.09       6979.88      3724.70 o                         
  -5   9  22      19585.99      14768.50      3821.03 o                         
  -2   9  22       3653.12       2935.49      3735.78 o                         
 -10  10  22       1775.26      18362.20     14405.56 o                         
  -7  10  22       8625.11       5381.96      4478.55 o                         
  -4  10  22       1393.77       4583.27      4191.75 o                         
  -1  10  22      18274.77      25961.98      6827.11 o                         
  -6  11  22       3402.81       3087.25      5144.67 o                         
  -3  11  22      15379.21       8320.96      5887.85 o                         
  -1   3  23     229341.11     221393.11      2470.84 o                         
  -3   4  23     335248.16     350463.78      6353.90 o                         
  -2   5  23     300008.72     306096.97      4931.68 o                         
  -4   6  23     255839.11     259829.48      5788.51 o                         
  -1   6  23     433575.50     446277.00      6985.75 o                         
  -6   7  23        566.78       1795.07      1928.94 o                         
  -3   7  23       1958.61       2755.87      1148.34 o                         
  -5   8  23      36106.23      40069.64      2946.72 o                         
  -2   8  23     131691.84     127170.14      4229.22 o                         
  -7   9  23      37009.05      42184.03      4280.59 o                         
  -4   9  23      24228.58      23536.98      3369.89 o                         
  -1   9  23      18636.07      22318.65      3744.59 o                         
  -9  10  23      71451.72      71743.12     12203.54 o                         
  -6  10  23      16919.97      21634.01      5331.30 o                         
  -3  10  23       6044.82       9306.89      4294.77 o                         
  -8  11  23        155.99      -2285.09      6340.27 o                         
  -5  11  23        496.57       -140.65     11754.36 o                         
   0   0  24     163172.08     189975.78      7500.74 o                         
  -1   2  24       2585.95       1618.95       459.23 o                         
  -3   3  24      12268.10      17588.95      1226.30 o                         
   0   3  24       2529.79       5513.30      1420.88 o                         
  -2   4  24      44998.29      42713.42      1253.34 o                         
  -4   5  24       2227.76       3139.73      1103.86 o                         
  -1   5  24       5729.36       6647.29      1008.47 o                         
  -6   6  24      11495.82       8258.95      2915.16 o                         
  -3   6  24       9008.68      10191.12      1035.33 o                         
   0   6  24     102850.66     100968.04      5187.80 o                         
  -5   7  24      54715.99      51030.46      2031.49 o                         
  -2   7  24     186356.45     179373.20      4781.92 o                         
  -7   8  24      11635.35      11416.98      2708.78 o                         
  -4   8  24      42516.37      43101.27      2625.80 o                         
  -1   8  24       1882.73       5941.17      2411.14 o                         
  -9   9  24     100679.07     109028.32      9743.81 o                         
  -6   9  24       4061.10       5225.89      3701.34 o                         
  -3   9  24        513.04      -2276.12      3885.71 o                         
   0   9  24       2954.79       7500.74      9647.74 o                         
  -8  10  24      12367.02       2902.57      5755.08 o                         
  -5  10  24     125138.93     118040.27      5787.81 o                         
  -2  10  24     111559.07     101503.83      6374.79 o                         
  -7  11  24      94199.80      95294.39      9047.76 o                         
  -4  11  24      74068.94      66472.74      7726.35 o                         
  -2   3  25        349.79       1528.06       641.65 o                         
  -1   4  25        687.79       1917.40       803.39 o                         
  -3   5  25      38096.74      40134.60      1510.11 o                         
  -5   6  25        535.06       3618.95      1169.15 o                         
  -2   6  25      10555.19      10578.36      1105.22 o                         
  -4   7  25       6675.08       6629.92      1212.16 o                         
  -1   7  25       3489.76       5142.44      1785.23 o                         
  -6   8  25        626.03       3329.55      2386.91 o                         
  -3   8  25      10815.33       9015.15      2238.09 o                         
  -8   9  25      22320.13      18959.00      3931.92 o                         
  -5   9  25       9594.52       9787.32      3803.42 o                         
  -2   9  25        259.11       3253.03      3847.57 o                         
  -7  10  25       1125.46       4825.38      4219.89 o                         
  -4  10  25       1787.70       4489.55      4165.12 o                         
  -1  10  25       6115.39        142.25      6323.04 o                         
  -6  11  25      14502.59      11826.98      6371.62 o                         
  -3  11  25      26384.56      17966.57      5816.63 o                         
   0   1  26       7056.13       8732.62       878.54 o                         
  -2   2  26      41381.92      46054.15      1432.70 o                         
  -1   3  26        806.24       1604.79       561.38 o                         
  -3   4  26       3703.71       3705.38      1065.73 o                         
   0   4  26     130343.06     139864.81      5666.17 o                         
  -5   5  26      96297.00     100469.81      3078.25 o                         
  -2   5  26      55229.19      57171.90      2140.40 o                         
  -4   6  26      76222.06      72641.52      2640.11 o                         
  -1   6  26     190437.08     176237.36      3914.75 o                         
  -6   7  26       5641.34       7736.46      1944.88 o                         
  -3   7  26     254346.58     235205.00      6482.56 o                         
   0   7  26     188588.80     206384.05     11135.71 o                         
  -8   8  26     226573.45     237005.95     15291.13 o                         
  -5   8  26      80387.77      80419.32      3589.64 o                         
  -2   8  26       1223.62       4457.32      2243.68 o                         
  -7   9  26      42238.95      47006.39      4356.21 o                         
  -4   9  26      28818.08      28089.46      3557.04 o                         
  -1   9  26       1681.01       6865.28      3968.08 o                         
  -9  10  26       1449.41       4302.66      5873.07 o                         
  -6  10  26       2290.94       1287.66      4459.74 o                         
  -3  10  26      85463.16      76600.98      5844.01 o                         
  -8  11  26      29609.56      24841.34      5971.41 o                         
  -5  11  26        259.29      -2562.12      5435.66 o                         
  -1   2  27     940570.62     973098.38      8950.82 o                         
  -2   4  27     220726.92     228219.75      2922.03 o                         
  -4   5  27      37132.22      33640.07      1346.50 o                         
  -1   5  27      43632.94      41751.66      1552.87 o                         
  -3   6  27        564.96       1379.82      1171.16 o                         
  -5   7  27      12731.25      13671.00      1904.39 o                         
  -2   7  27      36516.25      38896.07      2237.71 o                         
  -7   8  27      20894.92      22011.42      3593.54 o                         
  -4   8  27      33426.19      31876.30      2561.45 o                         
  -1   8  27     103313.50     109769.36      4223.42 o                         
  -6   9  27       6802.99      12624.32      3525.71 o                         
  -3   9  27      13604.03      17604.58      3977.25 o                         
  -8  10  27      29918.28      35895.09      7829.75 o                         
  -5  10  27     111927.77     110412.44      6585.71 o                         
  -2  10  27     118590.21     111440.73      7796.19 o                         
  -7  11  27       9780.68      -3293.37      6304.83 o                         
  -4  11  27      24896.83      13847.06      8831.87 o                         
  -1   1  28    1460468.62    1325138.38     24147.79 o                         
   0   2  28     925396.50     856687.31     16173.15 o                         
  -2   3  28    1166700.25    1136995.38     12420.18 o                         
  -4   4  28    3257677.00    3289638.25     46163.35 o                         
  -1   4  28    1790882.38    1747739.50     18583.71 o                         
  -3   5  28     711425.31     673049.94      9443.71 o                         
   0   5  28    1086571.75    1081520.50     23161.55 o                         
  -5   6  28     190750.27     181354.28      4105.66 o                         
  -2   6  28     323531.16     303273.06      5559.37 o                         
  -7   7  28    1739106.12    1927368.50     43255.13 o                         
  -4   7  28    1435452.00    1482612.75     38136.89 o                         
  -1   7  28     648573.62     634023.81     10213.98 o                         
  -6   8  28     472226.88     465068.91     11511.75 o                         
  -3   8  28     891590.81     914778.81     15126.01 o                         
   0   8  28    1070327.62    1141784.50     31353.29 o                         
  -8   9  28     268998.56     287960.66     12672.29 o                         
  -5   9  28     256890.19     252395.45      8258.16 o                         
  -2   9  28     291462.00     286007.12      9687.12 o                         
  -7  10  28     900862.31    1036568.81     29036.33 o                         
  -4  10  28     502406.97     523521.34     15168.12 o                         
  -1  10  28     154884.09     160113.47     11648.59 o                         
  -6  11  28     280029.38     291975.38     12268.44 o                         
  -3  11  28     717169.12     671306.50     24535.35 o                         
  -1   3  29      62328.52      68270.12      1296.99 o                         
  -3   4  29      68837.47      68416.30      1792.92 o                         
  -2   5  29      21215.55      21130.51      1255.61 o                         
  -4   6  29       4840.07       7112.83      1216.29 o                         
  -1   6  29      30792.91      28612.62      1922.78 o                         
  -6   7  29      13990.53      12781.66      3923.77 o                         
  -3   7  29       9025.27       8445.26      1644.11 o                         
  -5   8  29        289.90        244.12      2282.40 o                         
  -2   8  29      25178.16      20842.20      2422.59 o                         
  -7   9  29      20450.46      27915.52      3730.78 o                         
  -4   9  29       3269.43       2282.12      3393.21 o                         
  -1   9  29      99858.57      87597.03      6669.06 o                         
  -9  10  29       1868.09      -2608.34      8473.68 o                         
  -6  10  29       2458.15       5732.71      4679.84 o                         
  -3  10  29      17761.88      17218.98      4696.08 o                         
  -8  11  29      48613.15      50867.27      9586.06 o                         
  -5  11  29       3830.01      -2746.67      6043.14 o                         
   0   0  30     180455.58     184939.52      6026.07 o                         
  -1   2  30      59570.45      61586.07      1750.01 o                         
  -3   3  30        113.02       1485.74      1272.92 o                         
   0   3  30       2217.78       4565.61      1437.61 o                         
  -2   4  30      23087.09      25745.75      1237.78 o                         
  -4   5  30      35331.96      32436.44      1471.35 o                         
  -1   5  30      64399.11      63558.81      2187.17 o                         
  -6   6  30      50740.43      58164.71      3211.23 o                         
  -3   6  30      69311.16      69844.13      2234.63 o                         
   0   6  30        628.11      -1152.44      2139.46 o                         
  -5   7  30       4961.22       6804.94      1680.45 o                         
  -2   7  30       2706.29       5231.31      1821.87 o                         
  -7   8  30       7177.05       6687.89      3350.82 o                         
  -4   8  30      39244.85      36765.32      2755.29 o                         
  -1   8  30      19826.33      22025.84      2908.98 o                         
  -9   9  30      64670.50      77427.30     10966.91 o                         
  -6   9  30      35824.62      42397.33      4543.02 o                         
  -3   9  30      11698.10       8858.23      3904.40 o                         
   0   9  30       6308.07       4104.18      9923.75 o                         
  -8  10  30       6151.36        779.74      4322.96 o                         
  -5  10  30      18900.31      16113.11      5303.53 o                         
  -2  10  30      16540.83      20591.83      4908.34 o                         
  -7  11  30      36844.91      29553.98      7817.28 o                         
  -4  11  30      40481.98      24333.88      6135.81 o                         
  -2   3  31     366693.16     366564.34      4864.67 o                         
  -1   4  31     188816.48     186131.09      4390.91 o                         
  -3   5  31      80203.74      81203.23      2114.16 o                         
  -5   6  31     373426.69     372784.56      6120.45 o                         
  -2   6  31      67566.21      67169.09      2128.38 o                         
  -4   7  31      13998.25      15937.21      1964.48 o                         
  -1   7  31       9938.25       9112.88      2185.89 o                         
  -6   8  31      53827.18      45009.23      3409.79 o                         
  -3   8  31      10026.90      12748.45      2590.12 o                         
  -8   9  31      20280.00      13380.41      3361.59 o                         
  -5   9  31      14149.48      17296.39      3741.33 o                         
  -2   9  31        269.94       -843.48      3615.48 o                         
  -7  10  31       8867.67       5814.17      5189.01 o                         
  -4  10  31       3694.85       1671.42      4560.81 o                         
  -1  10  31      44207.04      51159.73      8340.06 o                         
  -6  11  31       2438.26       -888.72      6299.50 o                         
   0   1  32     946747.38     852451.50     16539.47 o                         
  -2   2  32     372655.06     320832.56      6309.53 o                         
  -1   3  32    1457685.12    1421193.00     15086.93 o                         
  -3   4  32    2755962.00    2772678.00     33717.19 o                         
   0   4  32    2889581.25    2984010.75     42824.71 o                         
  -5   5  32      45791.03      41002.54      2522.96 o                         
  -2   5  32      98004.70      81652.53      1947.67 o                         
  -4   6  32     635509.50     639340.19     12266.49 o                         
  -1   6  32     354485.41     329075.16      5502.69 o                         
  -6   7  32    1050719.62    1097596.12     17882.40 o                         
  -3   7  32    1510203.00    1493587.38     38503.35 o                         
   0   7  32    1252614.00    1309174.12     30760.23 o                         
  -8   8  32     779179.25     849589.88     26634.84 o                         
  -5   8  32     435988.84     446826.66      8984.30 o                         
  -2   8  32     464916.50     477757.31     10043.35 o                         
  -7   9  32     386914.72     387869.81     11283.06 o                         
  -4   9  32     455623.03     450126.34     10425.90 o                         
  -1   9  32     373990.56     364157.16     11554.92 o                         
  -9  10  32     182902.41     192461.69     14927.98 o                         
  -6  10  32     484207.28     500866.62     15181.78 o                         
  -3  10  32     519640.38     550869.62     16742.14 o                         
  -5  11  32     425596.91     426333.97     25670.26 o                         
  -1   2  33     163805.84     165513.16      2613.51 o                         
  -2   4  33      35065.89      38593.21      1776.03 o                         
  -4   5  33         57.80       -511.68      1134.57 o                         
  -1   5  33      68622.19      68819.97      2195.56 o                         
  -3   6  33      36410.33      36772.72      1784.71 o                         
  -5   7  33      58269.79      51856.86      2966.86 o                         
  -2   7  33      13636.15      10083.98      2095.17 o                         
  -7   8  33      15084.28      13393.13      2890.41 o                         
  -4   8  33       1994.63        969.55      2046.73 o                         
  -1   8  33      13546.92      17327.66      2921.57 o                         
  -6   9  33      87921.77      92653.09      5021.76 o                         
  -3   9  33     125557.87     121732.53      5974.71 o                         
  -8  10  33     104625.82      98913.55      7931.44 o                         
  -5  10  33      58007.62      58878.68      8566.70 o                         
  -2  10  33       9700.69       8421.56      4779.68 o                         
  -7  11  33          7.32       8425.92      7798.02 o                         
  -4  11  33      26479.52      17069.59      6599.27 o                         
  -1   1  34     401331.88     390431.91      6606.68 o                         
   0   2  34     381957.69     387621.78      5934.02 o                         
  -2   3  34     586202.00     593921.69      8130.84 o                         
  -4   4  34     399751.22     405761.91      7631.99 o                         
  -1   4  34     712143.19     748443.12      9278.58 o                         
  -3   5  34     296130.91     303231.19      5944.89 o                         
   0   5  34      54856.93      48309.75      3021.44 o                         
  -5   6  34     231725.30     241327.38      4886.58 o                         
  -2   6  34     302920.78     307948.91      4770.70 o                         
  -7   7  34      84976.83      82546.92      6037.25 o                         
  -4   7  34     406278.81     411578.50      9752.86 o                         
  -1   7  34     306968.66     309500.28      7128.11 o                         
  -6   8  34     298981.56     330540.72      8332.37 o                         
  -3   8  34     166105.14     164171.25      5092.44 o                         
   0   8  34     226896.84     205645.98      8629.99 o                         
  -8   9  34     211331.34     224310.59     12114.41 o                         
  -5   9  34     133782.05     140084.64      6234.69 o                         
  -2   9  34     144435.05     140696.78      6676.52 o                         
  -7  10  34     150868.84     141425.94      9751.58 o                         
  -4  10  34     231311.67     226675.30      9934.39 o                         
  -1  10  34     139015.61     125557.12     10540.90 o                         
  -6  11  34     111070.21     118384.63     15388.93 o                         
  -1   3  35      62307.52      65113.67      1992.32 o                         
  -3   4  35     109508.50     113600.09      2448.26 o                         
  -2   5  35      64049.27      59908.21      1997.23 o                         
  -4   6  35      16828.33      18613.42      1849.85 o                         
  -1   6  35      35110.41      28999.72      2106.88 o                         
  -6   7  35     134746.62     136262.78      4163.65 o                         
  -3   7  35      66602.51      68027.89      2727.67 o                         
  -5   8  35      35066.77      45568.52      3471.09 o                         
  -2   8  35      95998.49      90866.77      4122.66 o                         
  -7   9  35      16564.91      12719.41      3889.18 o                         
  -4   9  35       7607.01      10833.90      3524.81 o                         
  -1   9  35      55541.05      50569.41      5129.85 o                         
  -9  10  35      20163.71      17848.86      6161.98 o                         
  -6  10  35       8118.79      15148.81      4826.33 o                         
  -3  10  35        625.60       2225.07      5249.52 o                         
  -5  11  35      10837.03       6279.30      6639.46 o                         
   0   0  36    3028030.50    2774320.25     88331.71 o                         
  -1   2  36     240131.61     241052.58      3035.53 o                         
  -3   3  36    2143693.00    2184260.00     43518.56 o                         
   0   3  36    2731282.25    2866616.25     36414.85 o                         
  -2   4  36     253833.73     261134.27      5279.58 o                         
  -4   5  36     505896.25     494074.09      9972.27 o                         
  -1   5  36     585182.69     563399.75      7751.86 o                         
  -6   6  36     679450.88     699194.75     22156.12 o                         
  -3   6  36     351867.09     361180.88      6528.90 o                         
   0   6  36     330492.84     321748.06      8313.84 o                         
  -5   7  36     287005.78     288931.06      6591.08 o                         
  -2   7  36     305917.94     298330.47      5966.64 o                         
  -7   8  36     503922.78     537187.56     14095.20 o                         
  -4   8  36     759608.31     808430.50     14272.04 o                         
  -1   8  36     647732.19     658855.06     13071.11 o                         
  -9   9  36      97294.70     101219.11     18483.96 o                         
  -6   9  36     112869.55     100214.98      5548.17 o                         
  -3   9  36      95143.52     103730.34      6589.24 o                         
   0   9  36       9300.65       1082.05     10714.23 o                         
  -8  10  36     152811.55     150625.42     10915.97 o                         
  -5  10  36     204873.02     202502.05      9492.85 o                         
  -2  10  36     232925.42     225227.27     11630.06 o                         
  -2   3  37       4371.04       4952.99      1079.46 o                         
  -1   4  37      73276.56      74212.54      2221.17 o                         
  -3   5  37     190419.64     178727.34      4426.42 o                         
  -5   6  37     167278.86     175031.62      5429.10 o                         
  -2   6  37       8765.97       9559.07      1846.09 o                         
  -4   7  37      91305.18      85068.16      4193.97 o                         
  -1   7  37      86773.35      87948.79      3521.63 o                         
  -6   8  37     216860.80     216176.03      7253.63 o                         
  -3   8  37      51222.28      47535.31      3234.01 o                         
  -8   9  37     112476.30     111528.84      8578.89 o                         
  -5   9  37      29206.21      28415.68      3976.26 o                         
  -2   9  37      45075.45      49472.51      5063.58 o                         
  -7  10  37        256.07       3175.46      4529.48 o                         
  -4  10  37      36160.90      29655.24      5555.26 o                         
  -1  10  37      31834.69      25626.66      8507.87 o                         
  -6  11  37      26583.68      23784.88      6447.58 o                         
   0   1  38        397.83      -1396.01      1545.00 o                         
  -2   2  38       7409.36       9069.87      1381.18 o                         
  -1   3  38      20564.03      21840.37      1044.33 o                         
  -3   4  38      18098.91      15778.04      1226.77 o                         
   0   4  38      51573.02      52085.59      4392.71 o                         
  -5   5  38        759.09       1039.74      2203.87 o                         
  -2   5  38        316.90       -100.17      1329.54 o                         
  -4   6  38       7130.04       7709.43      1812.38 o                         
  -1   6  38      24181.13      19736.26      1972.06 o                         
  -6   7  38       3401.76       3409.42      2701.00 o                         
  -3   7  38      67735.11      66075.25      3428.91 o                         
   0   7  38     119083.76     106228.72      9589.08 o                         
  -8   8  38      61240.55      60865.05     10228.80 o                         
  -5   8  38       5147.58       3637.69      3724.91 o                         
  -2   8  38      16597.29      22868.33      3029.74 o                         
  -7   9  38      10188.33      16942.42      5146.21 o                         
  -4   9  38       2749.31       6371.50      3637.73 o                         
  -1   9  38        589.49       3099.93      4785.69 o                         
  -9  10  38      15629.47      24234.15      8631.33 o                         
  -6  10  38       5968.61       5512.63      4913.08 o                         
  -3  10  38      28944.56      29694.56      5840.62 o                         
  -5  11  38       5256.02      -2519.04     10792.08 o                         
  -1   2  39       9686.21      11738.70       766.87 o                         
  -2   4  39      13104.48      14389.17      1257.31 o                         
  -4   5  39        362.89       1407.69      1445.43 o                         
  -1   5  39        351.19        432.18      1341.78 o                         
  -3   6  39      29694.05      33147.20      1903.67 o                         
  -5   7  39        193.11      -1486.47      2175.12 o                         
  -2   7  39      11703.28      10996.98      2118.39 o                         
  -7   8  39      33811.62      33714.01      4188.65 o                         
  -4   8  39      19163.77      21511.59      3327.41 o                         
  -1   8  39       5921.37       1870.62      2973.24 o                         
  -6   9  39      24120.12      23265.63      4527.31 o                         
  -3   9  39      14456.04      14760.22      4119.25 o                         
  -8  10  39       2927.11       1914.17      4396.18 o                         
  -5  10  39       2012.21      -5954.18      5954.18 o                         
  -2  10  39      20246.75      12253.79      6067.93 o                         
  -1   1  40       1616.08       3204.30       925.70 o                         
   0   2  40     826440.00     904211.75     13611.34 o                         
  -2   3  40     178196.56     181245.52      3016.17 o                         
  -4   4  40      51053.46      56923.98      2685.25 o                         
  -1   4  40      18700.79      20884.67      1510.94 o                         
  -3   5  40     752399.69     777836.88     13733.49 o                         
   0   5  40     458893.91     493650.38     10113.35 o                         
  -5   6  40      51016.27      52215.80      3292.75 o                         
  -2   6  40       9824.29       8984.00      1882.17 o                         
  -7   7  40      12019.27      16311.13      4617.96 o                         
  -4   7  40      21464.35      22551.02      2588.06 o                         
  -1   7  40       8735.81       6877.95      2394.98 o                         
  -6   8  40     145862.36     135103.36      6566.37 o                         
  -3   8  40     156106.17     151719.09      5315.56 o                         
   0   8  40     101023.30      99355.17      7015.00 o                         
  -8   9  40      52626.99      41364.16      5471.88 o                         
  -5   9  40      33344.20      31140.95      4162.22 o                         
  -2   9  40      20496.72      19821.35      4277.44 o                         
  -7  10  40      33027.14      40045.41      6888.09 o                         
  -4  10  40       9915.45      12209.46      5897.66 o                         
  -1   3  41     189478.73     188225.83      2921.49 o                         
  -3   4  41      92990.05      94305.66      2665.61 o                         
  -2   5  41     300927.44     289321.94      5144.12 o                         
  -4   6  41     208364.02     201552.95      5100.67 o                         
  -1   6  41     296380.41     305002.34      8638.22 o                         
  -6   7  41       2519.95        356.48      2389.95 o                         
  -3   7  41        135.16        415.16      1997.92 o                         
  -5   8  41      56537.18      65260.03      4649.54 o                         
  -2   8  41      99425.77     102893.14      5779.10 o                         
  -7   9  41      23958.51      25790.34      4295.00 o                         
  -4   9  41      33382.03      35598.58      4322.17 o                         
  -1   9  41      11840.17      14757.57      4046.93 o                         
  -6  10  41      12788.07      15158.09      5065.80 o                         
  -3  10  41         47.59      -2393.53      5480.46 o                         
   0   0  42      23109.02      14943.18      3584.09 o                         
  -1   2  42     198475.09     194918.55      2764.12 o                         
  -3   3  42      67876.06      68698.94      3416.83 o                         
   0   3  42     116412.51     108572.33      6018.13 o                         
  -2   4  42     277563.22     273203.97      5302.02 o                         
  -4   5  42      60504.25      53756.08      2278.43 o                         
  -1   5  42     159509.59     136103.70      3327.77 o                         
  -6   6  42     218745.69     233704.16     13991.37 o                         
  -3   6  42      70897.36      69513.02      2661.89 o                         
   0   6  42       4273.77       7468.09      3255.65 o                         
  -5   7  42     217690.81     219641.84      6910.34 o                         
  -2   7  42     269861.94     279677.12      8339.65 o                         
  -7   8  42      13623.92      15107.62      4582.22 o                         
  -4   8  42        895.38       3575.02      2790.24 o                         
  -1   8  42      51769.47      44060.96      3965.83 o                         
  -9   9  42     178016.25     175194.58     12009.46 o                         
  -6   9  42     168662.03     164530.09      7952.46 o                         
  -3   9  42     100203.23     105510.70      5929.27 o                         
   0   9  42      43291.66      42142.89      8216.81 o                         
  -8  10  42     120855.55     123097.38      8909.68 o                         
  -5  10  42     292101.59     294313.75     11411.94 o                         
  -2  10  42     255943.89     259169.91     11802.96 o                         
  -2   3  43      30962.86      30091.07      1406.91 o                         
  -1   4  43      87510.70      86187.10      3648.27 o                         
  -3   5  43      36212.13      34843.54      2226.63 o                         
  -5   6  43       8492.96       9724.03      2218.44 o                         
  -2   6  43      46650.51      38906.45      2433.85 o                         
  -4   7  43       6133.40       7463.80      2534.92 o                         
  -1   7  43       5345.93       1548.53      2891.63 o                         
  -6   8  43        884.81        231.72      3877.25 o                         
  -3   8  43       7219.63       2667.91      2657.68 o                         
  -8   9  43      26029.85      20503.69      7810.46 o                         
  -5   9  43       5255.49       4667.57      3057.37 o                         
  -2   9  43       3472.68       4567.29      4547.15 o                         
  -7  10  43        244.88        357.54      5587.41 o                         
  -4  10  43       8699.51      10689.28      5825.30 o                         
   0   1  44      11602.74       9734.97      1722.40 o                         
  -2   2  44       7595.83       7050.19      1797.02 o                         
  -1   3  44       9162.33       8362.74      1172.39 o                         
  -3   4  44       4120.05       3435.44      1485.96 o                         
   0   4  44     201740.67     188622.20      7662.46 o                         
  -5   5  44     131089.23     127485.68      4786.16 o                         
  -2   5  44       8888.78       7497.62      1528.64 o                         
  -4   6  44      33201.08      37412.11      2568.49 o                         
  -1   6  44      29983.56      33792.72      2548.17 o                         
  -6   7  44       2777.41        989.22      2502.49 o                         
  -3   7  44      55564.81      49163.10      2868.94 o                         
   0   7  44      95617.84      93015.76      9279.75 o                         
  -8   8  44      87253.68      85091.16     11009.06 o                         
  -5   8  44      36252.11      36740.84      5817.15 o                         
  -2   8  44        319.64       5439.80      3302.28 o                         
  -7   9  44      32726.74      26994.41      5025.05 o                         
  -4   9  44       6868.85       6086.31      3629.02 o                         
  -1   9  44       5404.17       3562.41      4617.99 o                         
  -6  10  44       6817.58       5578.56      6821.66 o                         
  -3  10  44      51160.63      51871.41      6673.96 o                         
  -1   2  45     730144.88     757297.44      8719.80 o                         
  -2   4  45      92045.30      97145.71      2387.11 o                         
  -4   5  45      40223.58      39494.52      2321.66 o                         
  -1   5  45      24702.69      25578.60      1961.06 o                         
  -3   6  45       3161.68       5736.35      2179.12 o                         
  -5   7  45        630.58       3226.93      2646.55 o                         
  -2   7  45      32824.73      34371.24      2792.25 o                         
  -7   8  45       6723.55      11338.09      4727.22 o                         
  -4   8  45      39168.84      40456.07      4080.03 o                         
  -1   8  45      81885.60      84332.38      4813.17 o                         
  -6   9  45        798.14      -3701.76      4186.71 o                         
  -3   9  45       5106.41      -1960.27      3675.00 o                         
  -8  10  45      25423.66       9233.59      5842.41 o                         
  -5  10  45     100637.65     106463.33      7190.46 o                         
  -2  10  45      92958.65     106015.24      9334.43 o                         
  -1   1  46    1120141.38    1070583.25     17806.53 o                         
   0   2  46    2032959.38    1944066.50     30351.19 o                         
  -2   3  46    2019374.75    1969548.50     21304.91 o                         
  -4   4  46     169783.84     177099.48      8429.11 o                         
  -1   4  46    1325624.75    1329454.50     16144.82 o                         
  -3   5  46    1333003.38    1334926.88     17717.23 o                         
   0   5  46     621043.44     618230.88     12345.02 o                         
  -5   6  46    1968695.62    2089597.50     38885.13 o                         
  -2   6  46    1655335.38    1724174.00     24737.32 o                         
  -7   7  46     180329.64     191804.55     17680.31 o                         
  -4   7  46     320949.56     287099.75      6425.37 o                         
  -1   7  46     839109.88     836789.88     15897.56 o                         
  -6   8  46    1147883.50    1271860.00     28044.01 o                         
  -3   8  46     619715.00     652946.88     12607.66 o                         
   0   8  46     278855.84     295552.38     13224.47 o                         
  -8   9  46     791585.44     816316.88     30819.16 o                         
  -5   9  46    1089961.12    1169494.25     25259.55 o                         
  -2   9  46    1050944.75    1146058.38     29924.94 o                         
  -7  10  46     196476.62     201540.89     10514.91 o                         
  -4  10  46     556429.44     531643.69     20321.86 o                         
  -1   3  47       3850.31       4505.72      1161.67 o                         
  -3   4  47       2718.53       5036.36      1544.47 o                         
  -2   5  47      33299.37      37070.26      2297.87 o                         
  -4   6  47       5589.53       1024.35      2074.03 o                         
  -1   6  47      13873.59      11672.97      2466.52 o                         
  -6   7  47       4117.46       2914.79      3571.65 o                         
  -3   7  47         16.74        142.98      2305.80 o                         
  -5   8  47        563.72        632.79      2986.94 o                         
  -2   8  47      27201.71      29972.62      3963.06 o                         
  -7   9  47      30588.63      25289.62      6793.38 o                         
  -4   9  47      14928.02      18321.44      4912.11 o                         
  -1   9  47      58234.91      60685.33      5717.08 o                         
  -6  10  47       4621.38       6075.46      4531.64 o                         
  -3  10  47       4892.74       8033.92      6791.30 o                         
   0   0  48      39253.11      36217.00      4881.42 o                         
  -1   2  48     132447.69     129599.50      2862.34 o                         
  -3   3  48      41584.13      38112.34      2881.18 o                         
   0   3  48      11104.46      10783.84      2184.80 o                         
  -2   4  48      48444.39      44649.96      2058.68 o                         
  -4   5  48      61498.51      61501.20      2753.38 o                         
  -1   5  48      62645.98      62369.00      2471.14 o                         
  -6   6  48     103585.27     105123.74      5733.63 o                         
  -3   6  48      43506.68      41686.57      2449.42 o                         
   0   6  48      16170.01      15202.19      3837.37 o                         
  -5   7  48        862.89       6562.15      3627.52 o                         
  -2   7  48        497.51        618.73      2861.90 o                         
  -7   8  48       5384.87       9162.82      3950.57 o                         
  -4   8  48      50846.96      47970.68      3678.40 o                         
  -1   8  48      51746.43      53740.83      4228.34 o                         
  -9   9  48      90802.46      82157.83     10700.47 o                         
  -6   9  48     118148.87     112256.58      6708.45 o                         
  -3   9  48      41789.81      39742.55      4779.99 o                         
   0   9  48       1020.07       2662.15      7699.24 o                         
  -5  10  48       3736.72       5111.40      6261.42 o                         
  -2   3  49     408792.12     402416.53      5562.46 o                         
  -1   4  49      44807.67      37275.53      1859.42 o                         
  -3   5  49      42877.24      44507.78      2279.40 o                         
  -5   6  49     101104.84     101819.56      3601.15 o                         
  -2   6  49      41434.41      36175.00      2818.25 o                         
  -4   7  49      33096.82      26932.68      2908.32 o                         
  -1   7  49      13882.57      17181.17      3325.25 o                         
  -6   8  49      21098.61      15205.77      4334.51 o                         
  -3   8  49       2593.78        564.60      3209.65 o                         
  -8   9  49      18561.24      15084.85      5810.62 o                         
  -5   9  49      19731.48      15273.23      4138.24 o                         
  -2   9  49         54.43       3453.54      4190.48 o                         
  -7  10  49       1137.40       5411.38      5771.33 o                         
  -4  10  49        763.15       9486.61      6422.54 o                         
   0   1  50     309572.12     275040.91      6598.92 o                         
  -2   2  50     757257.50     727146.75     12585.45 o                         
  -1   3  50     768220.25     746674.94     10489.39 o                         
  -3   4  50      10545.66      10222.07      1754.63 o                         
   0   4  50      11140.24       7095.64      2084.08 o                         
  -5   5  50    1018330.12    1047996.12     20787.85 o                         
  -2   5  50    1031905.81    1068403.50     18353.32 o                         
  -4   6  50     441963.03     444768.00      8386.68 o                         
  -1   6  50     495736.62     488859.06      9431.38 o                         
  -6   7  50     186976.36     182906.09      5920.75 o                         
  -3   7  50      17517.15      22116.90      2981.64 o                         
   0   7  50      25993.06      27372.58      5440.10 o                         
  -8   8  50     131551.67     131244.86     10591.72 o                         
  -5   8  50     345412.88     358855.28     12504.43 o                         
  -2   8  50     422368.88     436489.34     17389.76 o                         
  -7   9  50     266304.62     273225.78     12247.76 o                         
  -4   9  50     385514.53     386197.84     12851.04 o                         
  -1   9  50     272037.84     266714.66     12441.80 o                         
  -6  10  50     114781.21     104418.29      8919.62 o                         
  -3  10  50     178711.23     158005.97      9671.88 o                         
  -1   2  51      71152.93      60536.78      2063.38 o                         
  -2   4  51        460.64       1885.36      1587.36 o                         
  -4   5  51      12226.42      14619.70      2159.59 o                         
  -1   5  51      51384.67      50600.15      2584.64 o                         
  -3   6  51      80723.93      67101.36      3009.57 o                         
  -5   7  51      53410.09      51811.16      3841.82 o                         
  -2   7  51       1297.19      -1147.61      2900.14 o                         
  -7   8  51       1450.26       4511.39      3824.07 o                         
  -4   8  51       1941.94       2156.53      3072.55 o                         
  -1   8  51      32489.19      32086.90      4340.86 o                         
  -6   9  51     112200.41      95511.46      5638.20 o                         
  -3   9  51      97367.55      82080.41      6051.41 o                         
  -5  10  51      73539.12      87387.49      8591.16 o                         
  -1   1  52     394559.00     377028.41      7066.62 o                         
   0   2  52     509239.22     507518.16     10297.47 o                         
  -2   3  52     394260.50     400045.19      5378.83 o                         
  -4   4  52     210480.53     201055.33      6097.33 o                         
  -1   4  52     225444.27     212434.33      5182.87 o                         
  -3   5  52     336503.75     342471.75      6272.06 o                         
   0   5  52     449984.19     461733.06     13268.71 o                         
  -5   6  52     330571.38     329990.84      6773.50 o                         
  -2   6  52     313321.31     324995.75      7229.31 o                         
  -7   7  52     224014.53     228563.78     10289.87 o                         
  -4   7  52     132299.53     129367.72      4803.82 o                         
  -1   7  52     165853.27     163955.75      5822.82 o                         
  -6   8  52     174174.70     171461.78      7217.00 o                         
  -3   8  52     173899.41     177297.28      5961.19 o                         
   0   8  52     137675.64     129362.71      8887.90 o                         
  -8   9  52     112475.74     106390.12      8019.51 o                         
  -5   9  52     260884.53     258337.27      8752.58 o                         
  -2   9  52     226049.77     215619.14      8833.07 o                         
  -4  10  52      64456.33      64523.75      9430.06 o                         
  -1   3  53      38967.38      33063.74      2496.14 o                         
  -3   4  53      74691.86      76415.79      2395.88 o                         
  -2   5  53       7859.10       9493.33      1919.62 o                         
  -4   6  53      38489.61      35674.33      2765.07 o                         
  -1   6  53       8501.14      10515.41      2480.18 o                         
  -6   7  53      94268.07      94609.77      4682.83 o                         
  -3   7  53      42452.12      42064.91      3800.05 o                         
  -5   8  53      20006.07      16190.94      3726.50 o                         
  -2   8  53      56309.75      56519.56      4700.64 o                         
  -7   9  53      16687.06      11091.31      5089.54 o                         
  -4   9  53       4858.01        661.60      4988.49 o                         
  -1   9  53      38803.66      34895.39      7159.58 o                         
  -6  10  53      14950.14      -8087.92     10421.36 o                         
   0   0  54     327906.50     325592.66     14543.22 o                         
  -1   2  54     494710.31     507520.56      9294.50 o                         
  -3   3  54     116625.64     105608.96      5621.28 o                         
   0   3  54      18006.90      16732.84      1971.98 o                         
  -2   4  54     286880.34     288551.91      4978.73 o                         
  -4   5  54      82399.54      85660.95      3191.51 o                         
  -1   5  54      74088.16      76213.47      2917.89 o                         
  -6   6  54      55917.12      56089.58      4911.26 o                         
  -3   6  54      94585.82      92224.78      3730.17 o                         
   0   6  54      60165.95      70479.21      8042.45 o                         
  -5   7  54      72742.77      76411.04      4250.56 o                         
  -2   7  54      62222.59      65127.16      3716.60 o                         
  -7   8  54      19677.82      24253.40      5125.93 o                         
  -4   8  54        221.12       2269.35      3390.01 o                         
  -1   8  54       3495.08       5273.96      3805.58 o                         
  -6   9  54      54995.78      51402.12      6170.32 o                         
  -3   9  54     292352.94     264087.28     10282.79 o                         
  -5  10  54      29566.90      24645.28     15537.24 o                         
  -2   3  55      61620.10      59273.22      1845.95 o                         
  -1   4  55      33000.62      28769.86      2201.01 o                         
  -3   5  55     118637.86     113863.33      3336.28 o                         
  -5   6  55     142673.02     145977.06      4444.89 o                         
  -2   6  55         56.76       2346.82      2219.67 o                         
  -4   7  55       7726.90       4426.48      3043.87 o                         
  -1   7  55      52437.86      58868.82      4860.02 o                         
  -6   8  55     113962.52     120436.20      5680.57 o                         
  -3   8  55      51852.23      45451.65      4306.71 o                         
  -8   9  55      87046.29      94577.99      7566.70 o                         
  -5   9  55      24043.56      20496.52      4535.29 o                         
  -2   9  55      11982.22       7071.83      5313.61 o                         
   0   1  56     254332.14     233495.44      5750.45 o                         
  -2   2  56     124888.66     124904.52      4922.40 o                         
  -1   3  56      55163.72      52131.66      2043.32 o                         
  -3   4  56     116772.50     106896.79      3090.51 o                         
   0   4  56     330546.41     318717.84      8785.42 o                         
  -5   5  56     234334.97     229558.86      7116.26 o                         
  -2   5  56     105753.24      99158.11      3436.55 o                         
  -4   6  56      42400.05      45573.79      3168.93 o                         
  -1   6  56      18027.03      19874.91      2767.41 o                         
  -6   7  56      23870.86      21269.10      3837.88 o                         
  -3   7  56     223717.36     223248.95      7301.78 o                         
   0   7  56     294632.47     262867.59     13532.97 o                         
  -8   8  56     214958.22     219397.59     13400.33 o                         
  -5   8  56      82812.32      90836.66      5008.22 o                         
  -2   8  56       3939.84       6562.95      3813.88 o                         
  -7   9  56      35764.55      36912.13      6324.84 o                         
  -4   9  56      52568.79      37834.18      6339.97 o                         
  -1   2  57       7922.04       9655.74      1799.50 o                         
  -2   4  57       1043.82       1498.35      1919.70 o                         
  -4   5  57       1068.09        697.93      2006.45 o                         
  -1   5  57        128.22       1368.68      2122.14 o                         
  -3   6  57       3477.85       -805.81      2504.47 o                         
  -5   7  57        141.19       4259.14      3416.86 o                         
  -2   7  57      13491.75       9853.26      3324.46 o                         
  -7   8  57      13146.24       7101.66      4962.22 o                         
  -4   8  57      13963.80       6338.61      4048.00 o                         
  -1   8  57      11818.91       7559.34      4280.30 o                         
  -6   9  57       8470.73       2130.40      5410.52 o                         
  -3   9  57      14330.33       8698.08      5082.07 o                         
  -1   1  58     291154.59     305115.44      7321.03 o                         
   0   2  58      11767.92      13625.59      4392.71 o                         
  -2   3  58      75815.95      65904.77      2034.38 o                         
  -4   4  58     509616.59     557183.00     12695.95 o                         
  -1   4  58     300254.66     303146.91      5797.09 o                         
  -3   5  58       9444.47       8500.42      2235.30 o                         
   0   5  58       2292.92       3310.65      3234.63 o                         
  -5   6  58      52733.08      41458.46      3491.28 o                         
  -2   6  58     124104.65     114428.27      4732.61 o                         
  -7   7  58      93908.00      83820.32      6938.52 o                         
  -4   7  58      98059.59     108209.95      4927.62 o                         
  -1   7  58     169816.27     166749.84      8479.72 o                         
  -6   8  58      17241.22      15771.25      5306.57 o                         
  -3   8  58       1171.66       3810.78      4153.05 o                         
   0   8  58      26688.97      21244.16      8045.28 o                         
  -5   9  58      88124.25      80710.34      8197.71 o                         
  -2   9  58      41053.95      38118.90      6778.27 o                         
  -1   3  59     219032.50     220716.30      4631.77 o                         
  -3   4  59      70158.00      69053.09      2689.27 o                         
  -2   5  59     236508.05     219248.80      5849.78 o                         
  -4   6  59     144858.39     136648.17      5984.57 o                         
  -1   6  59     221420.69     219721.00      7215.00 o                         
  -6   7  59       1389.37       5257.58      4518.76 o                         
  -3   7  59        431.29       1798.83      3812.58 o                         
  -5   8  59      43525.45      44726.12      5098.46 o                         
  -2   8  59      51521.57      59302.51      5134.55 o                         
  -7   9  59       5229.29       7467.21      5853.15 o                         
  -4   9  59      15173.23      21044.98      5870.23 o                         
   0   0  60    1385157.50    1490214.00     46593.24 o                         
  -1   2  60     322655.78     313129.50      5441.83 o                         
  -3   3  60     532350.69     529966.56     11992.41 o                         
   0   3  60     732088.25     735375.88     18050.04 o                         
  -2   4  60     170621.27     166156.12      4302.67 o                         
  -4   5  60     428782.53     428953.88     10503.73 o                         
  -1   5  60     367037.41     368688.00      7323.14 o                         
  -6   6  60     291171.06     309058.94     10640.41 o                         
  -3   6  60     437593.94     448543.53      9743.40 o                         
   0   6  60     454095.09     428336.41     13807.91 o                         
  -5   7  60     227555.00     225014.38      9407.06 o                         
  -2   7  60     156671.00     147255.31      5883.42 o                         
  -7   8  60     398666.44     420388.09     15164.04 o                         
  -4   8  60     613966.00     659394.75     20157.67 o                         
  -1   8  60     307340.00     310476.56     10802.14 o                         
  -6   9  60      75237.38      77350.47      7067.96 o                         
  -3   9  60     155866.67     165143.23      9819.93 o                         
  -2   3  61      80677.40      72447.39      3146.24 o                         
  -1   4  61      32585.08      22519.52      2958.35 o                         
  -3   5  61      32602.99      29486.29      2763.70 o                         
  -5   6  61      10316.67       8118.73      3466.13 o                         
  -2   6  61      57265.23      56473.10      4426.69 o                         
  -4   7  61       2954.89       -533.43      3962.57 o                         
  -1   7  61       4725.70       3846.04      4651.50 o                         
  -6   8  61         48.35      -4177.27      5458.54 o                         
  -3   8  61      11987.02      14392.92      5277.00 o                         
  -5   9  61       4735.19         39.13      5749.62 o                         
   0   1  62     318046.84     326846.59      8285.00 o                         
  -2   2  62      62022.35      49660.38      5430.98 o                         
  -1   3  62     118507.21     106942.59      3417.81 o                         
  -3   4  62     112781.53     103513.75      3427.80 o                         
   0   4  62      62807.54      69208.52      4866.46 o                         
  -5   5  62      18638.18      25457.11      5032.05 o                         
  -2   5  62     100948.73      94581.88      3762.70 o                         
  -4   6  62     297139.44     279739.22      6951.33 o                         
  -1   6  62     198076.59     188360.50      7817.42 o                         
  -6   7  62     121842.81     126605.71      7128.82 o                         
  -3   7  62      42084.29      44852.71      4726.35 o                         
   0   7  62        535.22       1333.27      6049.98 o                         
  -8   8  62         34.82       1801.21     11322.98 o                         
  -5   8  62       8079.93      17656.27      4756.57 o                         
  -2   8  62      83775.17      89772.70      7014.59 o                         
  -4   9  62     128726.39     119806.73      8694.01 o                         
  -1   2  63     253762.39     268638.69      5636.16 o                         
  -2   4  63      96127.41     102061.22      3581.78 o                         
  -4   5  63       8062.04       7369.67      3046.82 o                         
  -1   5  63      22335.75      25254.93      3179.80 o                         
  -3   6  63         65.40       3455.81      3088.07 o                         
  -5   7  63         67.35        145.20      4186.99 o                         
  -2   7  63      43175.36      39241.77      5298.68 o                         
  -7   8  63        869.18       -221.26      7351.20 o                         
  -4   8  63       7881.39       5422.10      4990.53 o                         
  -1   8  63      50503.91      60346.20      6104.32 o                         
  -6   9  63       5089.51       3390.25      7445.02 o                         
  -3   9  63      19395.46      20374.32      6389.39 o                         
  -1   1  64    1479136.12    1500320.25     29943.71 o                         
   0   2  64     946842.19     943529.75     18610.29 o                         
  -2   3  64     429192.16     420287.81      7513.74 o                         
  -4   4  64    1737150.50    1805133.50     38029.33 o                         
  -1   4  64     910565.25     916068.38     15452.79 o                         
  -3   5  64     755181.94     773425.06     14481.60 o                         
   0   5  64    1145102.12    1138024.12     33490.96 o                         
  -5   6  64     265123.47     275144.75      8498.14 o                         
  -2   6  64     317503.19     329691.41     10608.18 o                         
  -7   7  64    1309600.12    1387137.62     51600.11 o                         
  -4   7  64    1451053.38    1564486.75     32120.09 o                         
  -1   7  64     439982.56     479447.72     13509.71 o                         
  -6   8  64     263729.28     268138.94     11042.40 o                         
  -3   8  64     676421.94     678560.88     19157.94 o                         
  -5   9  64     180893.88     191809.17     10433.54 o                         
  -1   3  65      28427.37      27626.04      2625.35 o                         
  -3   4  65       1979.31       2073.22      3174.36 o                         
  -2   5  65      15630.68      19662.12      3324.51 o                         
  -4   6  65        967.42       1153.37      3998.84 o                         
  -1   6  65      39602.46      42858.78      4598.22 o                         
  -6   7  65        712.27      -5017.81      5017.81 o                         
  -3   7  65       1046.46        719.28      4417.58 o                         
  -5   8  65        231.97       -734.21      6479.85 o                         
  -2   8  65      28865.13      25463.85      5378.31 o                         
  -4   9  65      18587.95      20326.56      9046.87 o                         
   0   0  66     966976.06     929287.75     32580.62 o                         
  -1   2  66      23748.10      29585.99      2864.94 o                         
  -3   3  66     213575.16     216565.19      8825.35 o                         
   0   3  66     166587.86     176803.62      7262.93 o                         
  -2   4  66      39752.81      40204.77      3279.31 o                         
  -4   5  66      94435.50      94673.88      4638.36 o                         
  -1   5  66      86319.57      76226.51      4442.11 o                         
  -6   6  66      43531.49      47332.58     10879.81 o                         
  -3   6  66      73360.74      84624.02      5898.93 o                         
   0   6  66     116952.07     130121.22      9610.51 o                         
  -5   7  66     143215.38     162786.34      7393.15 o                         
  -2   7  66     130530.14     125901.67      6460.86 o                         
  -7   8  66      95574.72     102340.75      8654.65 o                         
  -4   8  66      39161.82      42548.43      6049.04 o                         
  -1   8  66      29770.64      25116.15      6082.95 o                         
  -2   3  67     147774.67     134155.27      4513.49 o                         
  -1   4  67      69229.13      64097.27      3594.25 o                         
  -3   5  67      28899.79      19513.65      3584.88 o                         
  -5   6  67      34721.24      34925.22      4593.98 o                         
  -2   6  67     100303.86     102841.62      5526.20 o                         
  -4   7  67      34753.73      46408.73      5121.56 o                         
  -1   7  67      28692.29      31547.71      5885.54 o                         
  -6   8  67       1997.55       4314.09      6562.33 o                         
  -3   8  67        233.31       1277.45      5473.28 o                         
   0   1  68     141479.41     137455.41      6305.06 o                         
  -2   2  68        511.67       1942.29      3210.51 o                         
  -1   3  68        577.49       2840.87      2767.54 o                         
  -3   4  68     205356.39     210121.41      6146.92 o                         
   0   4  68     308598.53     299691.12     19767.18 o                         
  -5   5  68      11345.28       8044.07      5927.41 o                         
  -2   5  68       1546.60       6876.36      3607.40 o                         
  -4   6  68      16237.38      15373.65      3824.45 o                         
  -1   6  68       7198.29       9311.17      4323.76 o                         
  -6   7  68      34226.29      29742.09      6612.29 o                         
  -3   7  68     351256.94     368398.69     10933.58 o                         
   0   7  68     179516.28     189674.42     12182.99 o                         
  -5   8  68      24420.95      30715.13      6450.38 o                         
  -2   8  68       2041.76       -519.63      5475.88 o                         
  -1   2  69      26261.02      25526.63      2876.89 o                         
  -2   4  69       2292.85       5009.06      3239.39 o                         
  -4   5  69      15643.62      14117.82      4064.85 o                         
  -1   5  69      33390.70      39646.27      3980.01 o                         
  -3   6  69      59491.39      60324.75      4857.62 o                         
  -5   7  69      22522.97      21736.83      5348.30 o                         
  -2   7  69       5382.56      -3073.05      5183.40 o                         
  -4   8  69       8859.33      13185.82      5751.56 o                         
  -1   1  70     105811.98     108992.06      7267.93 o                         
   0   2  70      54539.75      49548.70      6708.86 o                         
  -2   3  70      55067.82      56870.62      3449.63 o                         
  -4   4  70     144548.33     147957.03      9636.75 o                         
  -1   4  70     152404.64     150273.72      5248.21 o                         
  -3   5  70      21920.17      15817.26      3866.16 o                         
   0   5  70      12268.57      12831.36      5712.98 o                         
  -5   6  70      39242.49      38230.15      5429.31 o                         
  -2   6  70      35414.31      33788.39      4932.78 o                         
  -7   7  70      46549.04      44314.65     11909.02 o                         
  -4   7  70     130424.59     124175.26      6889.77 o                         
  -1   7  70      77949.61      71290.56      6496.26 o                         
  -6   8  70      29866.09      26193.36      6811.04 o                         
  -3   8  70      27778.83      30382.44      6778.69 o                         
  -1   3  71      24948.23      19030.56      2888.38 o                         
  -3   4  71      21223.25      21766.57      3642.35 o                         
  -2   5  71       2942.66       5429.84      4032.47 o                         
  -4   6  71       5050.60      11283.69      5016.90 o                         
  -1   6  71        313.07      -1700.43      4787.47 o                         
  -6   7  71      39009.53      42360.00      6051.49 o                         
  -3   7  71      16987.27      15173.34      5619.30 o                         
  -5   8  71      10638.53       1667.63      6778.08 o                         
  -2   8  71      16513.28      10920.97      7439.74 o                         
   0   0  72     766072.62     796750.75     29737.47 o                         
  -1   2  72      76018.80      75256.19      3798.50 o                         
  -3   3  72     295970.22     280054.69      9485.94 o                         
   0   3  72     185725.45     179779.88      8785.42 o                         
  -2   4  72       6608.95       4567.41      2932.91 o                         
  -4   5  72       1999.92       2503.87      3902.37 o                         
  -1   5  72       2082.62      -1055.16      4259.33 o                         
  -6   6  72      11734.63       6437.58      7968.64 o                         
  -3   6  72      16923.22      19656.07      5089.79 o                         
   0   6  72      30490.80      28689.91      7649.99 o                         
  -5   7  72       3009.04       5631.64      4807.27 o                         
  -2   7  72      13024.62      14850.03      5620.46 o                         
  -4   8  72      44254.94      46084.44      7518.60 o                         
  -2   3  73      41839.78      40828.88      3767.18 o                         
  -1   4  73       1528.41        812.70      2735.19 o                         
  -3   5  73      98589.89     106894.69      5562.35 o                         
  -5   6  73      99489.98     109561.86      6681.26 o                         
  -2   6  73       9039.42       6137.33      4377.87 o                         
  -4   7  73      10875.94      10031.70      5232.79 o                         
  -1   7  73      23272.44      23782.98      6378.63 o                         
  -3   8  73      33707.32      27726.01     13571.62 o                         
   0   1  74     437417.53     437411.78     11080.21 o                         
  -2   2  74     518525.38     525829.94     13409.51 o                         
  -1   3  74     448658.34     457365.50      9270.09 o                         
  -3   4  74     339828.56     330487.81      7851.29 o                         
   0   4  74     107176.15     103901.63      7266.75 o                         
  -5   5  74     272309.97     282991.41     12234.77 o                         
  -2   5  74     426287.47     421878.72     12001.18 o                         
  -4   6  74     408197.34     423919.25     12391.62 o                         
  -1   6  74     553192.62     578534.25     17668.33 o                         
  -6   7  74     331249.06     336756.66     13570.12 o                         
  -3   7  74     127697.61     129939.81      7497.94 o                         
  -1   2  75      54687.59      64025.74      3610.97 o                         
  -2   4  75       2506.12        356.34      3639.06 o                         
  -4   5  75        298.70      10128.72      4518.97 o                         
  -1   5  75       1455.21       1050.48      4204.11 o                         
  -3   6  75       3751.25       3772.72      4527.30 o                         
  -5   7  75        506.41        751.03      5387.66 o                         
  -2   7  75       1333.95      -4632.79      5746.66 o                         
  -1   1  76       8261.63      11329.03      4973.45 o                         
   0   2  76      78900.16      81583.98      6438.88 o                         
  -2   3  76       4692.86       5992.77      3606.18 o                         
  -4   4  76      34576.28      53052.40      7587.40 o                         
  -1   4  76       1553.55       3482.09      3337.28 o                         
  -3   5  76      42482.77      43480.80      5036.54 o                         
   0   5  76      69301.09      74395.54      9169.22 o                         
  -5   6  76       6720.82       5561.12      5594.14 o                         
  -2   6  76       7855.98      10839.36      5058.07 o                         
  -4   7  76       8506.75       8151.94      6325.15 o                         
  -1   7  76       5866.90      10034.70      6464.92 o                         
  -1   3  77     116393.15     102738.38      5164.73 o                         
  -3   4  77      62506.55      57926.17      4501.82 o                         
  -2   5  77     163774.52     148101.70      6640.94 o                         
  -4   6  77     111777.09     121675.90      6794.11 o                         
  -1   6  77     114576.70     117615.39      7207.24 o                         
  -3   7  77       3813.55       6463.42      6949.44 o                         
   0   0  78     225848.22     210321.66     27324.10 o                         
  -1   2  78     504379.56     506075.28      9763.60 o                         
  -3   3  78     213298.03     201464.31      8914.09 o                         
   0   3  78     120004.88     122437.41      8827.54 o                         
  -2   4  78     516612.56     520339.53     12702.28 o                         
  -4   5  78     351082.03     366735.22     10400.12 o                         
  -1   5  78     317795.22     325496.75      9840.25 o                         
  -6   6  78     266591.06     248486.59     19533.28 o                         
  -3   6  78     262455.59     256716.11      9554.51 o                         
   0   6  78     272009.34     262424.34     27297.94 o                         
  -5   7  78     382241.28     391820.78     12536.13 o                         
  -2   7  78     469700.72     468238.22     14800.22 o                         
  -2   3  79      10789.89       8915.56      3827.00 o                         
  -1   4  79      11884.38       8475.74      4102.25 o                         
  -3   5  79      31239.20      30210.63      4545.74 o                         
  -5   6  79      25186.43      18235.62      5326.73 o                         
  -2   6  79      43458.97      38534.61      6379.94 o                         
  -4   7  79        285.80       -868.88      5874.18 o                         
   0   1  80     215603.06     212020.70      9026.71 o                         
  -2   2  80     575663.88     595403.94     16277.52 o                         
  -1   3  80     181511.08     190929.56      6229.16 o                         
  -3   4  80     213312.25     217269.78      7257.70 o                         
   0   4  80     177304.09     157177.31      9933.02 o                         
  -5   5  80     486723.22     477461.41     17723.39 o                         
  -2   5  80     347747.75     370748.47     11567.13 o                         
  -4   6  80      69093.50      77973.56      7521.23 o                         
  -1   6  80     173953.73     180753.06      9439.16 o                         
  -3   7  80     252007.70     240327.30     13236.81 o                         
  -1   2  81      91930.94     110463.38      5395.71 o                         
  -2   4  81      74777.70      66763.95      5125.08 o                         
  -4   5  81      11788.31      10512.13      5942.58 o                         
  -1   5  81       3463.21       7891.69      5087.66 o                         
  -3   6  81        229.63      -2338.64      5562.94 o                         
  -1   1  82     216898.41     229163.89      9832.14 o                         
   0   2  82     280341.12     279428.19     10639.37 o                         
  -2   3  82     536313.44     516003.31     10845.53 o                         
  -4   4  82      32928.54      29823.30      8424.81 o                         
  -1   4  82     125618.18     126629.38      6283.89 o                         
  -3   5  82     328263.38     310928.94      9405.78 o                         
   0   5  82     157243.64     154492.98     11384.52 o                         
  -5   6  82     447945.50     442338.81     14919.19 o                         
  -2   6  82     482422.75     476398.19     13983.61 o                         
  -1   3  83       1326.17       3561.45      4734.53 o                         
  -3   4  83        983.79       4087.71      5000.77 o                         
  -2   5  83      24034.39      18151.19      4856.36 o                         
  -4   6  83        434.68      -4769.98      5673.17 o                         
  -1   6  83      51378.32      45557.79      7243.98 o                         
   0   0  84      20707.70      10656.89     10371.81 o                         
  -1   2  84      94864.30     104215.95      5459.97 o                         
  -3   3  84       8400.86       1603.07      6646.58 o                         
   0   3  84        565.13      14914.13      6563.94 o                         
  -2   4  84      63443.92      58796.83      5697.33 o                         
  -4   5  84      35735.33      34866.10      6003.79 o                         
  -1   5  84      42477.27      43349.59      5838.96 o                         
  -3   6  84      34456.21      31285.37      6309.55 o                         
  -2   3  85      68118.95      67718.12      5364.68 o                         
  -1   4  85      42299.00      45260.88      6114.09 o                         
  -3   5  85       4045.65       5974.94      5676.39 o                         
  -2   6  85      50336.50      30575.40      8791.59 o                         
   0   1  86      50002.82      49949.76      6205.61 o                         
  -2   2  86      21195.13      27744.60      7014.42 o                         
  -1   3  86         50.16      10099.60      4165.52 o                         
  -3   4  86      47493.18      53258.58      5907.35 o                         
   0   4  86     175093.36     191540.81     12938.35 o                         
  -5   5  86       9160.72      -2613.83      7597.80 o                         
  -2   5  86       4764.66       4084.85      5800.08 o                         
  -1   2  87      38635.84      32699.57      4933.91 o                         
  -2   4  87      10850.56      16401.07      5282.44 o                         
  -4   5  87      12300.13       9248.20      6739.24 o                         
  -1   5  87       8677.07      12201.73      6670.60 o                         
  -1   1  88       6722.28       4796.03      5862.14 o                         
   0   2  88        545.53       6370.29      6064.75 o                         
  -2   3  88      11130.71      16018.44      4831.49 o                         
  -4   4  88      48204.10      57261.09      9753.53 o                         
  -1   4  88      40453.62      38501.82      5707.16 o                         
  -3   5  88       4519.11      -6766.00      6766.00 o                         
  -1   3  89       2107.87       4983.23      5397.93 o                         
  -3   4  89      31555.09      24217.83      5898.79 o                         
  -2   5  89        202.64      -2897.06      6185.83 o                         
   0   0  90     215922.80     154469.39     14760.37 o                         
  -1   2  90     100135.82     111479.71      5687.82 o                         
  -3   3  90      30183.48      27380.97      7485.75 o                         
   0   3  90      44544.30      36396.31      7591.69 o                         
  -2   4  90      44865.88      35867.64      6265.69 o                         
  -2   3  91      33365.97      35286.17      5223.12 o                         
  -1   4  91       4467.96       8172.51      5764.09 o                         
   0   1  92     527823.69     562349.38     17542.52 o                         
  -2   2  92     429612.25     465617.75     16498.03 o                         
  -1   3  92     415178.06     408563.88     10814.96 o                         
  -3   4  92     622944.00     627864.19     15709.09 o                         
  -1   2  93      50997.67      56480.52      5206.28 o                         
  -2   4  93      12832.32      13758.70      7058.08 o                         
  -1   1  94       2149.91       6221.16      7932.47 o                         
   0   2  94      94701.36     108180.98     10391.08 o                         
  -2   3  94      66262.49      75268.82      6881.43 o                         
  -1   3  95      79126.02      79802.98      6466.24 o                         
   0   0  96     244456.55     259884.58     26252.58 o                         
  -1   2  96      91357.48      99327.06      7473.06 o                         
   0   1  98     190793.23     188304.98      9957.43 o                         
                                                                                
